# Supplementary material for: Health Coaching and Its Impact in the Remote Management of Patients With Type 2 Diabetes Mellitus: Scoping Review of the Literature
Source: J Med Internet Res. 2025 Apr 9;27:e60703. doi: 10.2196/60703 (PMC12018868; doi:10.2196/60703)
Supplement: Multimedia Appendix 2 [file jmir_v27i1e60703_app2.xlsx]

## Sheet: Pubmed
Date of query: 18/9/24
S/No	PMID	Title	Authors	Citation	First Author	Journal/Book	Publication Year	Create Date	PMCID	NIHMS ID	DOI
1	39289135	Assessment of with sulfonylurea use in type 2 diabetes mellitus: A retrospective cohort study	Delbaere J, Deboever E, Vaes B, Nobels F, Mamouris P, Goderis G.	Prim Care Diabetes. 2024 Sep 16:S1751-9918(24)00189-X. doi: 10.1016/j.pcd.2024.09.003. Online ahead of print.	Delbaere J	Prim Care Diabetes	2024	2024-09-17			10.1016/j.pcd.2024.09.003
2	39286702	Prevalence and Associated Factors of Osteoporosis Among People With Hypertension in Alahsa, Saudi Arabia: A Cross-Sectional Study	Aldakhlan H, Baqer R, Alramdan M, Albinsaleh A, Albesher F, Alsharidah Z, Alabdullah H.	Cureus. 2024 Aug 15;16(8):e66961. doi: 10.7759/cureus.66961. eCollection 2024 Aug.	Aldakhlan H	Cureus	2024	2024-09-17	PMC11403641		10.7759/cureus.66961
3	39285445	Sex inequalities in cardiovascular risk factors and their management in primary prevention in adults living with type 1 diabetes in Germany and France: findings from DPV and SFDT1	Cosson E, Auzanneau M, Aguayo GA, Karges W, Riveline JP, Augstein P, Sablone L, Jehle P, Fagherazzi G, Holl RW; DPV initiative and the SFDT1 study group.	Cardiovasc Diabetol. 2024 Sep 16;23(1):342. doi: 10.1186/s12933-024-02419-4.	Cosson E	Cardiovasc Diabetol	2024	2024-09-16	PMC11406774		10.1186/s12933-024-02419-4
4	39284393	Increased Risk of 10-Year Revision Following Total Hip Arthroplasty for Femoral Neck Fracture	Zhao AY, Parel PM, Agarwal AR, Gu A, Ranson RA, Das A, Golladay GJ, Thakkar SC.	J Arthroplasty. 2024 Sep 14:S0883-5403(24)00949-5. doi: 10.1016/j.arth.2024.09.012. Online ahead of print.	Zhao AY	J Arthroplasty	2024	2024-09-16			10.1016/j.arth.2024.09.012
5	39279997	Engineered IRES-mediated promoter-free insulin-producing cells reverse hyperglycemia	Li Y, Ahamed Younis D, He C, Ni C, Liu R, Zhou Y, Sun Z, Lin H, Xiao Z, Sun B.	Front Endocrinol (Lausanne). 2024 Aug 30;15:1439351. doi: 10.3389/fendo.2024.1439351. eCollection 2024.	Li Y	Front Endocrinol (Lausanne)	2024	2024-09-16	PMC11392723		10.3389/fendo.2024.1439351
6	39278793	Wound cleansing solutions versus normal saline in the treatment of diabetic foot ulcers - A systematic review	Ringblom A, Ivory J, Adlerberth I, Wold AE, McIntosh C, Wolf A.	J Tissue Viability. 2024 Sep 10:S0965-206X(24)00134-7. doi: 10.1016/j.jtv.2024.08.010. Online ahead of print.	Ringblom A	J Tissue Viability	2024	2024-09-15			10.1016/j.jtv.2024.08.010
7	39277407	Fenitrothion induces glucose metabolism disorders in rat liver BRL cells by inhibiting AMPKα and IRS1/PI3K/AKT signaling pathway	Guo Y, Gu D, Okeke ES, Feng W, Chen Y, Mao G, Yang L, Wu X, Zhao T.	Pestic Biochem Physiol. 2024 Sep;204:106098. doi: 10.1016/j.pestbp.2024.106098. Epub 2024 Aug 22.	Guo Y	Pestic Biochem Physiol	2024	2024-09-14			10.1016/j.pestbp.2024.106098
8	39267360	Comparative Effects of Diabetes Self-Management Programs on Type 2 Diabetes Clinical Outcomes: A Systematic Review and Network Meta-Analysis	Romadlon DS, Tu YK, Chen YC, Hasan F, Kurniawan R, Chiu HY.	Diabetes Metab Res Rev. 2024 Sep;40(6):e3840. doi: 10.1002/dmrr.3840.	Romadlon DS	Diabetes Metab Res Rev	2024	2024-09-13			10.1002/dmrr.3840
9	39275135	The Portfolio Diet and HbA1c in Adults Living with Type 2 Diabetes Mellitus: A Patient-Level Pooled Analysis of Two Randomized Dietary Trials	Kavanagh ME, Back S, Chen V, Glenn AJ, Viscardi G, Houshialsadat Z, Sievenpiper JL, Kendall CWC, Jenkins DJA, Chiavaroli L.	Nutrients. 2024 Aug 23;16(17):2817. doi: 10.3390/nu16172817.	Kavanagh ME	Nutrients	2024	2024-09-14	PMC11397446		10.3390/nu16172817
10	39270212	Exploring the Feasibility of Digital Voice Assistants for Delivery of a Home-Based Exercise Intervention in Older Adults With Obesity and Type 2 Diabetes Mellitus: Randomized Controlled Trial	Glavas C, Scott D, Sood S, George ES, Daly RM, Gvozdenko E, de Courten B, Jansons P.	JMIR Aging. 2024 Sep 13;7:e53064. doi: 10.2196/53064.	Glavas C	JMIR Aging	2024	2024-09-13			10.2196/53064
11	39265689	Associations between co-exposure to per- and polyfluoroalkyl substances and metabolic diseases: The mediating roles of inflammation and oxidative stress	Chen Z, Wei W, Hu Y, Niu Q, Yan Y.	Sci Total Environ. 2024 Sep 10;953:176187. doi: 10.1016/j.scitotenv.2024.176187. Online ahead of print.	Chen Z	Sci Total Environ	2024	2024-09-12			10.1016/j.scitotenv.2024.176187
12	39262821	Educational Interventions for Individuals with Insulin-Treated Type 2 Diabetes Mellitus: A Systematic Review	Riangkam C, Ruksakulpiwat S, Jariyasakulwong P, Panichpathom V, Phianhasin L.	Patient Prefer Adherence. 2024 Sep 7;18:1831-1843. doi: 10.2147/PPA.S482882. eCollection 2024.	Riangkam C	Patient Prefer Adherence	2024	2024-09-12	PMC11389829		10.2147/PPA.S482882
13	39261871	Consideration of inequalities in effectiveness trials of mHealth applications - a systematic assessment of studies from an umbrella review	Abdelmalak N, Burns J, Suhlrie L, Laxy M, Stephan AJ.	Int J Equity Health. 2024 Sep 11;23(1):181. doi: 10.1186/s12939-024-02267-4.	Abdelmalak N	Int J Equity Health	2024	2024-09-11	PMC11389088		10.1186/s12939-024-02267-4
14	39260929	Effects of Sotagliflozin on Health Status in Patients With Worsening Heart Failure: Results From SOLOIST-WHF	Bhatt AS, Bhatt DL, Steg PG, Szarek M, Cannon CP, Leiter LA, McGuire DK, Lewis JB, Riddle MC, Voors AA, Metra M, Lund LH, Testani JM, Wilcox CS, Davies M, Pitt B, Kosiborod MN.	J Am Coll Cardiol. 2024 Sep 17;84(12):1078-1088. doi: 10.1016/j.jacc.2024.06.036.	Bhatt AS	J Am Coll Cardiol	2024	2024-09-11			10.1016/j.jacc.2024.06.036
15	39260863	Ten years trajectories of estimated glomerular filtration rate (eGFR) in a multiethnic cohort of people with type 1 diabetes and preserved renal function	Ayis S, Mangelis A, Fountoulakis N, Collins J, Alobaid TS, Gnudi L, Hopkins D, Vas P, Thomas S, Goubar A, Karalliedde J.	BMJ Open. 2024 Sep 10;14(9):e083186. doi: 10.1136/bmjopen-2023-083186.	Ayis S	BMJ Open	2024	2024-09-11			10.1136/bmjopen-2023-083186
16	39260107	Anti-diabetic drug use and reduced risk of Parkinson's disease: A community-based cohort study	Rozani V, Bezimianski MG, Azuri J, Bitan M, Peretz C.	Parkinsonism Relat Disord. 2024 Sep 6;128:107132. doi: 10.1016/j.parkreldis.2024.107132. Online ahead of print.	Rozani V	Parkinsonism Relat Disord	2024	2024-09-11			10.1016/j.parkreldis.2024.107132
17	39259960	Long-Term Glycemic Control Improvement After the Home and Self-Care Program for Patients With Type 1 Diabetes: Real-World-Based Cohort Study	Koo DJ, Moon SJ, Moon S, Park SE, Rhee EJ, Lee WY, Park CY.	J Med Internet Res. 2024 Sep 11;26:e60023. doi: 10.2196/60023.	Koo DJ	J Med Internet Res	2024	2024-09-11			10.2196/60023
18	39259758	A hybrid Transformer-LSTM model apply to glucose prediction	Bian Q, As'arry A, Cong X, Rezali KABM, Raja Ahmad RMKB.	PLoS One. 2024 Sep 11;19(9):e0310084. doi: 10.1371/journal.pone.0310084. eCollection 2024.	Bian Q	PLoS One	2024	2024-09-11	PMC11389913		10.1371/journal.pone.0310084
19	39257900	Walking away from depression: the mediating role of walking activity in depression impacting blood glucose levels of people with diabetes or prediabetes	Fundoiano-Hershcovitz Y, Breuer Asher I, Kantor H, Rahmon S, Ritholz MD, Horwitz DL, Manejwala O, Goldstein P.	Front Endocrinol (Lausanne). 2024 Aug 27;15:1446405. doi: 10.3389/fendo.2024.1446405. eCollection 2024.	Fundoiano-Hershcovitz Y	Front Endocrinol (Lausanne)	2024	2024-09-11	PMC11385005		10.3389/fendo.2024.1446405
20	39256722	Spillover effects from a type 2 diabetes integrated model of care in 22,706 Australians: an open cohort stepped wedge trial	Acharya S, Taylor R, Parsons M, Attia J, Leigh L, Oldmeadow C, Wynne K, Rowe C, Joseph M, Luu J, Philcox A, Jackel D, Quach T, Sankoorikal C, Dagg S, Hure A.	BMC Endocr Disord. 2024 Sep 10;24(1):183. doi: 10.1186/s12902-024-01692-4.	Acharya S	BMC Endocr Disord	2024	2024-09-10	PMC11384678		10.1186/s12902-024-01692-4
21	39251670	Mealtime prediction using wearable insulin pump data to support diabetes management	Lu B, Cui Y, Belsare P, Stanger C, Zhou X, Prioleau T.	Sci Rep. 2024 Sep 9;14(1):21013. doi: 10.1038/s41598-024-71630-w.	Lu B	Sci Rep	2024	2024-09-09	PMC11385183		10.1038/s41598-024-71630-w
22	39248450	A Scoping Review of Studies Using Artificial Intelligence Identifying Optimal Practice Patterns for Inpatients With Type 2 Diabetes That Lead to Positive Healthcare Outcomes	Vyas PK, Brandon K, Gephart SM.	Comput Inform Nurs. 2024 May 1;42(5):396-402. doi: 10.1097/CIN.0000000000001143.	Vyas PK	Comput Inform Nurs	2024	2024-09-09			10.1097/CIN.0000000000001143
23	39247534	Employing user-centered design and education sciences to inform training of diabetes survival skills	Prince G, Rees Lewis D, Pollack T, Karam S, Touma E, Khorzad R, Cooper Bailey S, Gatchell D, Ankenman B, Kravarusic J, Sabol T, Holl J, Wallia A.	J Clin Transl Endocrinol. 2024 Aug 6;37:100364. doi: 10.1016/j.jcte.2024.100364. eCollection 2024 Sep.	Prince G	J Clin Transl Endocrinol	2024	2024-09-09	PMC11380392		10.1016/j.jcte.2024.100364
24	39245081	Association between single-point insulin sensitivity estimator and heart failure in older adults: A cross-sectional study	Zhu XF, Mo YT, Hu YQ, Feng YX, Liu EH.	Exp Gerontol. 2024 Sep 10;196:112578. doi: 10.1016/j.exger.2024.112578. Online ahead of print.	Zhu XF	Exp Gerontol	2024	2024-09-08			10.1016/j.exger.2024.112578
25	39244304	Rapid tear screening of diabetic retinopathy by a detachable surface acoustic wave enabled immunosensor	Das D, Chen HA, Weng CL, Lee YC, Hsu SM, Kwon JS, Chuang HS.	Anal Chim Acta. 2024 Oct 9;1325:343117. doi: 10.1016/j.aca.2024.343117. Epub 2024 Aug 17.	Das D	Anal Chim Acta	2024	2024-09-07			10.1016/j.aca.2024.343117
26	39244278	Relationship Between Food Insecurity and Healthy Eating Behavior for Gestational Diabetes Risk Reduction Among American Indian and Alaska Native Adolescent and Young Adult Females: A Qualitative Exploration	Stotz SA, Hebert LE, Scarton L, Begay K, Gonzales K, Garrow H, Manson SM, Sereika SM, Charron-Prochownik D.	J Nutr Educ Behav. 2024 Sep;56(9):622-630. doi: 10.1016/j.jneb.2024.06.004.	Stotz SA	J Nutr Educ Behav	2024	2024-09-07			10.1016/j.jneb.2024.06.004
27	39243880	The effects of ω-3 fatty acids on inflammatory and oxidative stress markers in patients with Type 2 diabetes mellitus: A systematic review and meta-analysis of controlled trials	Muzammil K, Khaleel AQ, Merza MS, Kyada A, Ariffin IA, Verma S, Kaur H, Hasaanzadeh S.	Prostaglandins Other Lipid Mediat. 2024 Sep 5;175:106887. doi: 10.1016/j.prostaglandins.2024.106887. Online ahead of print.	Muzammil K	Prostaglandins Other Lipid Mediat	2024	2024-09-07			10.1016/j.prostaglandins.2024.106887
28	39243867	Comparing the different phenotypes of diabetes in pregnancy: Are outcomes worse for women with young-onset type 2 diabetes compared to type 1 diabetes?	Zhen XM, Ross G, Gauld A, Nettel-Aguirre A, Noonan S, Constantino M, Sweeting A, Harding AJ, Mackie A, Chatila H, McGill M, Middleton T, Wu T, Twigg S, Wong J.	Diabetes Res Clin Pract. 2024 Sep 6;217:111848. doi: 10.1016/j.diabres.2024.111848. Online ahead of print.	Zhen XM	Diabetes Res Clin Pract	2024	2024-09-07			10.1016/j.diabres.2024.111848
29	39242123	Development of a three-dimensional scoring model for the assessment of continuous glucose monitoring data in type 1 diabetes	Dawnbringer J, Hill H, Lundgren M, Catrina SB, Caballero-Corbalan J, Cederblad L, Carlsson PO, Espes D.	BMJ Open Diabetes Res Care. 2024 Sep 5;12(4):e004350. doi: 10.1136/bmjdrc-2024-004350.	Dawnbringer J	BMJ Open Diabetes Res Care	2024	2024-09-06	PMC11381645		10.1136/bmjdrc-2024-004350
30	39242040	Association of early- and late-life bipolar disorder with incident dementia. A Danish cohort study	Nielsen JL, Kaltoft K, Wium-Andersen IK, Wium-Andersen MK, Osler M.	J Affect Disord. 2024 Sep 4;367:367-373. doi: 10.1016/j.jad.2024.09.015. Online ahead of print.	Nielsen JL	J Affect Disord	2024	2024-09-06			10.1016/j.jad.2024.09.015
31	39241856	Associations of dinitroaniline herbicide exposure, genetic susceptibility, and lifestyle with glucose dysregulation: A gene-environment interaction study from the Wuhan-Zhuhai cohort	Zhang J, Ding X, Tan Q, Liang R, Chen B, Yu L, Wang M, Qing M, Yang S, Li Y, Chen W, Zhou M.	Environ Res. 2024 Sep 4;262(Pt 2):119938. doi: 10.1016/j.envres.2024.119938. Online ahead of print.	Zhang J	Environ Res	2024	2024-09-06			10.1016/j.envres.2024.119938
32	39241764	Evaluating the number of cellular and/or tissue-based product applications required to treat diabetic foot ulcers and venous leg ulcers in non-hospital outpatient department settings	Carpenter S, Ferguson A, Bahadur D, Estapa A, Bahm J.	Wounds. 2024 Aug;36(8):245-254. doi: 10.25270/wnds/24092.	Carpenter S	Wounds	2024	2024-09-06			10.25270/wnds/24092
33	39241270	Dietary counseling, meal patterns, and diet quality in patients with type 2 diabetes mellitus with/without chronic kidney disease	Gómez-García EF, Cueto-Manzano AM, Martínez-Ramírez HR, Cortés-Sanabria L, Avesani CM, Orozco-González CN, Rojas-Campos E.	J Diabetes Complications. 2024 Oct;38(10):108853. doi: 10.1016/j.jdiacomp.2024.108853. Epub 2024 Sep 3.	Gómez-García EF	J Diabetes Complications	2024	2024-09-06			10.1016/j.jdiacomp.2024.108853
34	39238749	Risk of Aspiration Pneumonitis After Elective Esophagogastroduodenoscopy in Patients on Glucagon-Like Peptide-1 Receptor Agonists	Al Sakka Amini R, Ismail AS, Al-Aqrabawi M, Aleyadeh W, Mohammed A, Altork N, Abosheaishaa H, Elfert KA, Goble SR, Sawaf B, Chandan S.	Cureus. 2024 Aug 6;16(8):e66311. doi: 10.7759/cureus.66311. eCollection 2024 Aug.	Al Sakka Amini R	Cureus	2024	2024-09-06	PMC11376965		10.7759/cureus.66311
35	39237000	A Qualitative Exploration of Participant Experiences in the Avoiding Diabetes After Pregnancy Trial in Moms (ADAPT-M)	Sushko K, Weissman S, Bhatia D, Alliston P, Lipscombe L, Sherifali D.	Can J Diabetes. 2024 Sep 3:S1499-2671(24)00177-1. doi: 10.1016/j.jcjd.2024.08.006. Online ahead of print.	Sushko K	Can J Diabetes	2024	2024-09-05			10.1016/j.jcjd.2024.08.006
36	39235564	Clinical characteristics and risk factors of osteoporosis among older Asian men with type-2 diabetes mellitus, hypertension, or hyperlipidaemia	Tan YQ, Ng DX, Gunasekaran K, Lim WL, Tan NC.	Arch Osteoporos. 2024 Sep 5;19(1):83. doi: 10.1007/s11657-024-01442-y.	Tan YQ	Arch Osteoporos	2024	2024-09-05	PMC11377474		10.1007/s11657-024-01442-y
37	39235400	Impact of the Coronavirus Disease 2019 Pandemic on Outpatient Visits for Diabetic Retinopathy in Japan: A Retrospective Cohort Study	Hirosawa K, Inomata T, Akasaki Y, Sung J, Yee A, Iwagami M, Nagino K, Okumura Y, Fujimoto K, Midorikawa-Inomata A, Eguchi A, Shokirova H, Fujio K, Huang T, Morooka Y, Kobayashi H, Murakami A, Nakao S.	Transl Vis Sci Technol. 2024 Sep 3;13(9):6. doi: 10.1167/tvst.13.9.6.	Hirosawa K	Transl Vis Sci Technol	2024	2024-09-05	PMC11379092		10.1167/tvst.13.9.6
38	39235274	The Effects of Diverse Interventions on Diabetes Management Among Arabs With Diabetes: A Systematic Review	Abd Elqader O, Srulovici E.	J Adv Nurs. 2024 Sep 5. doi: 10.1111/jan.16423. Online ahead of print.	Abd Elqader O	J Adv Nurs	2024	2024-09-05			10.1111/jan.16423
39	39233249	Using inflammatory biomarkers in early pregnancy to predict subsequent antenatal depression	Zuo H, Chen X, Huang X, Benny C, Fu D, Xiu Q, Cui X, Lyu Y.	J Affect Disord. 2024 Sep 2:S0165-0327(24)01458-7. doi: 10.1016/j.jad.2024.08.220. Online ahead of print.	Zuo H	J Affect Disord	2024	2024-09-05			10.1016/j.jad.2024.08.220
40	39232382	The effects of Cannabis sativa and cannabinoids on the inhibition of pancreatic lipase - An enzyme involved in obesity	Frans P, Mkabayi L, Pletschke BI, Frost CL.	Biomed Pharmacother. 2024 Sep 3;179:117357. doi: 10.1016/j.biopha.2024.117357. Online ahead of print.	Frans P	Biomed Pharmacother	2024	2024-09-04			10.1016/j.biopha.2024.117357
41	39229465	A 10-year retrospective cohort of diabetic patients in a large medical institution: Utilizing multiple machine learning models for diabetic kidney disease prediction	Li G, Li J, Tian F, Ren J, Guo Z, Pan S, Liu D, Duan J, Liu Z.	Digit Health. 2024 Jul 21;10:20552076241265220. doi: 10.1177/20552076241265220. eCollection 2024 Jan-Dec.	Li G	Digit Health	2024	2024-09-04	PMC11369867		10.1177/20552076241265220
42	39227929	Metabolically "extremely unhealthy" obese and non-obese people with diabetes and the risk of cardiovascular adverse events: the Silesia Diabetes - Heart Project	Janota O, Mantovani M, Kwiendacz H, Irlik K, Bucci T, Lam SHM, Huang B, Alam U, Boriani G, Hendel M, Piaśnik J, Olejarz A, Włosowicz A, Pabis P, Wójcik W, Gumprecht J, Lip GYH, Nabrdalik K.	Cardiovasc Diabetol. 2024 Sep 3;23(1):326. doi: 10.1186/s12933-024-02420-x.	Janota O	Cardiovasc Diabetol	2024	2024-09-03	PMC11373332		10.1186/s12933-024-02420-x
43	39222941	COVID-19 vaccine confidence and its effect on vaccine uptake among people with hypertension or diabetes mellitus in Kilimanjaro region, Tanzania	Mtei M, Mwasamila B D, Amour C, Bilakwate JS, Shirima LJ, Farah A, Mboya IB, Ngocho J, George JM, Msuya SE.	Hum Vaccin Immunother. 2024 Dec 31;20(1):2396213. doi: 10.1080/21645515.2024.2396213. Epub 2024 Sep 2.	Mtei M	Hum Vaccin Immunother	2024	2024-09-02	PMC11370906		10.1080/21645515.2024.2396213
44	39222595	Macrophages regulate plaque progression in diabetic Apoe(-/-) mice dependent on Pi4p/Nlrp3 signaling pathway	Liu WX, Hu YF, Tai GJ, Li YP, Li JP, Qiu S, Zheng RF, Damdinjav D, Otieno JN, Li XX, Xu M.	Atherosclerosis. 2024 Aug 7;397:118556. doi: 10.1016/j.atherosclerosis.2024.118556. Online ahead of print.	Liu WX	Atherosclerosis	2024	2024-09-02			10.1016/j.atherosclerosis.2024.118556
45	39220819	Interactive visualization tool to understand and monitor health disparities in diabetes care and outcomes	German JC, Stirling A, Gorgone P, Brucker AR, Huang A, Dash S, Halpern DJ, Bhavsar NA, McPeek Hinz ER, Shannon RP, Spratt SE, Goldstein BA.	J Clin Transl Sci. 2024 May 17;8(1):e102. doi: 10.1017/cts.2024.542. eCollection 2024.	German JC	J Clin Transl Sci	2024	2024-09-02	PMC11362627		10.1017/cts.2024.542
46	39218548	Starch molecular structure and diabetes	Zhu J, Gilbert RG.	Carbohydr Polym. 2024 Nov 15;344:122525. doi: 10.1016/j.carbpol.2024.122525. Epub 2024 Jul 20.	Zhu J	Carbohydr Polym	2024	2024-09-01			10.1016/j.carbpol.2024.122525
47	39218351	Smoking and diabetes	Rouland A, Thuillier P, Al-Salameh A, Benzerouk F, Bahougne T, Tramunt B, Berlin I, Clair C, Thomas D, Le Faou AL, Vergès B, Durlach V.	Ann Endocrinol (Paris). 2024 Aug 30:S0003-4266(24)00112-4. doi: 10.1016/j.ando.2024.08.001. Online ahead of print.	Rouland A	Ann Endocrinol (Paris)	2024	2024-09-01			10.1016/j.ando.2024.08.001
48	39218287	Association of Maternal Mild Hypothyroidism in the First and Third Trimesters with Obstetric and Perinatal Outcomes: A Prospective Cohort Study	Liu X, Zhang C, Lin Z, Zhu K, He R, Jiang Z, Wu H, Yu J, Luo Q, Sheng J, Fan J, Pan J, Huang H.	Am J Obstet Gynecol. 2024 Aug 30:S0002-9378(24)00902-5. doi: 10.1016/j.ajog.2024.08.047. Online ahead of print.	Liu X	Am J Obstet Gynecol	2024	2024-09-01			10.1016/j.ajog.2024.08.047
49	39217558	Bidirectional Relationship Between Kidney Disease Progression and Cardiovascular Events in Type 2 Diabetes	Neuen BL, Ostrominski JW, Claggett B, Beldhuis IE, Chatur S, McCausland FR, Badve SV, Arnott C, Heerspink HJL, Jun M, Falster M, de Oliveira Costa J, Pollock C, Jardine MJ, Mahaffey KW, Perkovic V, Solomon SD, Vaduganathan M.	J Am Coll Cardiol. 2024 Aug 26:S0735-1097(24)08155-5. doi: 10.1016/j.jacc.2024.08.006. Online ahead of print.	Neuen BL	J Am Coll Cardiol	2024	2024-09-01			10.1016/j.jacc.2024.08.006
50	39217352	Mobile solution and chronic diseases: development and implementation of a mobile application and digital platform for collecting, analyzing data, monitoring and managing health care	de Souza Ferreira E, de Oliveira AHM, Dias MA, da Costa GD, Januário JPT, Botelho GM, Cotta RMM.	BMC Health Serv Res. 2024 Aug 31;24(1):1009. doi: 10.1186/s12913-024-11505-y.	de Souza Ferreira E	BMC Health Serv Res	2024	2024-08-31	PMC11365159		10.1186/s12913-024-11505-y
51	39216685	EXpanding Technology-Enabled, Nurse-Delivered Chronic Disease Care (EXTEND): Protocol and Baseline Data for a Randomized Trial	German J, Yang Q, Hatch D, Lewinski A, Bosworth HB, Kaufman BG, Chatterjee R, Pennington G, Matters D, Lee D, Urlichich D, Kokosa S, Canupp H, Gregory P, Roberson CL, Smith B, Huber S, Doukellis K, Deal T, Burns R, Crowley MJ, Shaw RJ.	Contemp Clin Trials. 2024 Aug 30;146:107673. doi: 10.1016/j.cct.2024.107673. Online ahead of print.	German J	Contemp Clin Trials	2024	2024-08-31			10.1016/j.cct.2024.107673
52	39211386	Need for an Artificial Intelligence-based Diabetes Care Management System in India and the United States	Mayya V, Kandala RNVPS, Gurupur V, King C, Vu GT, Wan TTH.	Health Serv Res Manag Epidemiol. 2024 Aug 28;11:23333928241275292. doi: 10.1177/23333928241275292. eCollection 2024 Jan-Dec.	Mayya V	Health Serv Res Manag Epidemiol	2024	2024-08-30	PMC11359439		10.1177/23333928241275292
53	39214513	Accelerometer-measured physical activity, sedentary behavior, and incidence of macrovascular and microvascular events in individuals with type 2 diabetes mellitus and prediabetes	Liang YY, He Y, Huang P, Feng H, Li H, Ai S, Du J, Xue H, Liu Y, Zhang J, Qi L, Zhang J.	J Sport Health Sci. 2024 Aug 29:100973. doi: 10.1016/j.jshs.2024.100973. Online ahead of print.	Liang YY	J Sport Health Sci	2024	2024-08-30			10.1016/j.jshs.2024.100973
54	39209183	Emerging role of PES1 in disease: A promising therapeutic target?	Yuan S, Xu N, Yang J, Yuan B.	Gene. 2025 Jan 10;932:148896. doi: 10.1016/j.gene.2024.148896. Epub 2024 Aug 30.	Yuan S	Gene	2025	2024-08-29			10.1016/j.gene.2024.148896
55	39209111	Low Serum Total Carotenoids and β-Cryptoxanthin Are Associated with Low Lean Body Mass in Older Community-Dwellers in the National Institute for Longevity Sciences-Longitudinal Study of Aging: A 4-Y Longitudinal Study	Yamaguchi Y, Nishita Y, Ando F, Shimokata H, Otsuka R.	J Nutr. 2024 Aug 28:S0022-3166(24)00471-1. doi: 10.1016/j.tjnut.2024.08.020. Online ahead of print.	Yamaguchi Y	J Nutr	2024	2024-08-29			10.1016/j.tjnut.2024.08.020
56	39206107	Effect of Comorbidities on the Incidence of Surgical Site Infection in Patients Undergoing Emergency Surgery: A Systematic Review and Meta-Analysis	Amirah A, Harahap J, Willim HA, Suroyo RB, Henderson AH.	J Clin Med Res. 2024 Aug;16(7-8):345-354. doi: 10.14740/jocmr5222. Epub 2024 Aug 12.	Amirah A	J Clin Med Res	2024	2024-08-29	PMC11349128		10.14740/jocmr5222
57	39205025	Carbohydrate Content Classification Using Postprandial Heart Rate Responses from Non-Invasive Wearables	Chikwetu L, Younes R.	Sensors (Basel). 2024 Aug 17;24(16):5331. doi: 10.3390/s24165331.	Chikwetu L	Sensors (Basel)	2024	2024-08-29	PMC11359029		10.3390/s24165331
58	39198938	Exploration of barriers and enablers to diabetes care for Aboriginal people on rural Ngarrindjeri Country	Omodei-James S, Wilson A, Kropinyeri R, Cameron D, Wingard S, Kerrigan C, Scriven T, Wilson S, Mendham AE, Spaeth B, Stranks S, Kaambwa B, Ullah S, Worley P, Ryder C.	Health Promot J Austr. 2024 Aug 28. doi: 10.1002/hpja.915. Online ahead of print.	Omodei-James S	Health Promot J Austr	2024	2024-08-29			10.1002/hpja.915
59	39198121	Relationship between race, income-level, and Cardiovascular Disease	Talha KM, Waqar E, Johnson HM, Shapiro MD, Nambi V, Virani SS, Mehta A, Nasir K, Hall ME, Abramov D, Minhas AMK.	J Natl Med Assoc. 2024 Aug 3:S0027-9684(24)00196-2. doi: 10.1016/j.jnma.2024.07.115. Online ahead of print.	Talha KM	J Natl Med Assoc	2024	2024-08-28			10.1016/j.jnma.2024.07.115
60	39197980	Comparative Effectiveness of Second-Line Antihyperglycemic Agents for Cardiovascular Outcomes: A Multinational, Federated Analysis of LEGEND-T2DM	Khera R, Aminorroaya A, Dhingra LS, Thangaraj PM, Pedroso Camargos A, Bu F, Ding X, Nishimura A, Anand TV, Arshad F, Blacketer C, Chai Y, Chattopadhyay S, Cook M, Dorr DA, Duarte-Salles T, DuVall SL, Falconer T, French TE, Hanchrow EE, Kaur G, Lau WCY, Li J, Li K, Liu Y, Lu Y, Man KKC, Matheny ME, Mathioudakis N, McLeggon JA, McLemore MF, Minty E, Morales DR, Nagy P, Ostropolets A, Pistillo A, Ph…	J Am Coll Cardiol. 2024 Sep 3;84(10):904-917. doi: 10.1016/j.jacc.2024.05.069.	Khera R	J Am Coll Cardiol	2024	2024-08-28			10.1016/j.jacc.2024.05.069
61	39197693	Identification of small molecule glucokinase activators for the treatment of diabetes based on plants from the traditional Chinese medicine: In silico analysis	Khamlich J, Douiyeh I, Saih A, Moussamih S, Regragui A, Kettani A, Safi A.	Microb Pathog. 2024 Oct;195:106851. doi: 10.1016/j.micpath.2024.106851. Epub 2024 Aug 26.	Khamlich J	Microb Pathog	2024	2024-08-28			10.1016/j.micpath.2024.106851
62	39197201	Simultaneous determination of free DL-amino acids in human hair with a novel DBD-M-Pro derivatization by UHPLC-HRMS: An application in diabetes patients	Wang S, Zhou X, Wang X, Cheng S, Li XL, Nan J, Min JZ.	J Pharm Biomed Anal. 2024 Dec 15;251:116425. doi: 10.1016/j.jpba.2024.116425. Epub 2024 Aug 22.	Wang S	J Pharm Biomed Anal	2024	2024-08-28			10.1016/j.jpba.2024.116425
63	39197196	Vitamin D supplementation could enhance the effectiveness of glibenclamide in treating type 2 diabetes by improving the function of pancreatic β-cells through the NF-κB pathway	Jia R, Liang L, Yin Y, Niu C, Zhao X, Shuwen X, Zhang M, Yan X.	Biochem Biophys Res Commun. 2024 Aug 27;733:150596. doi: 10.1016/j.bbrc.2024.150596. Online ahead of print.	Jia R	Biochem Biophys Res Commun	2024	2024-08-28			10.1016/j.bbrc.2024.150596
64	39192855	Enhancing diabetic retinopathy screening: Non-mydriatic fundus photography-assisted telemedicine for improved clinical management	Szulborski KJ, Ramsey DJ.	World J Diabetes. 2024 Aug 15;15(8):1820-1823. doi: 10.4239/wjd.v15.i8.1820.	Szulborski KJ	World J Diabetes	2024	2024-08-28	PMC11346096		10.4239/wjd.v15.i8.1820
65	39190927	Effectiveness of Multilevel and Multidomain Interventions to Improve Glycemic Control in U.S. Racial and Ethnic Minority Populations: A Systematic Review and Meta-analysis	Falk EM, Staab EM, Deckard AN, Uranga SI, Thomas NC, Wan W, Karter AJ, Huang ES, Peek ME, Laiteerapong N.	Diabetes Care. 2024 Sep 1;47(9):1704-1712. doi: 10.2337/dc24-0375.	Falk EM	Diabetes Care	2024	2024-08-27	PMC11362130		10.2337/dc24-0375
66	39190907	Prevalence, Awareness, Treatment, and Control of Type 2 Diabetes in South Korea (1998 to 2022): Nationwide Cross-Sectional Study	Jang W, Kim S, Son Y, Kim S, Kim HJ, Jo H, Park J, Lee K, Lee H, Tully MA, Rahmati M, Smith L, Kang J, Woo S, Kim S, Hwang J, Rhee SY, Yon DK.	JMIR Public Health Surveill. 2024 Aug 27;10:e59571. doi: 10.2196/59571.	Jang W	JMIR Public Health Surveill	2024	2024-08-27	PMC11387923		10.2196/59571
67	39188431	Adherence to Self-Monitoring of Blood Glucose and Its Related Factors Among Type 2 Diabetic Patients Attending Al-Ahsa Primary Health Care Centers in Saudi Arabia	AlRasheed AY, Hashim H, Alrofaie H.	Cureus. 2024 Jul 27;16(7):e65545. doi: 10.7759/cureus.65545. eCollection 2024 Jul.	AlRasheed AY	Cureus	2024	2024-08-27	PMC11346824		10.7759/cureus.65545
68	39183485	Gestational diabetes mellitus management according to ultrasound fetal growth versus strict glycemic treatment in singleton pregnancies: A systematic review and meta-analysis of clinical trials	Fernández-Alonso AM, Monterrosa-Blanco A, Monterrosa-Castro Á, Pérez-López FR.	J Obstet Gynaecol Res. 2024 Aug 25. doi: 10.1111/jog.16059. Online ahead of print.	Fernández-Alonso AM	J Obstet Gynaecol Res	2024	2024-08-26			10.1111/jog.16059
69	39182820	Evaluation of aspartame effects at environmental concentration on early development of zebrafish: Morphology and transcriptome(1)	Wu Y, Lin Z, Chen F, Zhang X, Liu Y, Sun H.	Environ Pollut. 2024 Aug 23;361:124792. doi: 10.1016/j.envpol.2024.124792. Online ahead of print.	Wu Y	Environ Pollut	2024	2024-08-25			10.1016/j.envpol.2024.124792
70	39182626	Comparative Effects of GLP-1 Receptor Agonists and Metformin on Glaucoma Risk in Type 2 Diabetes Patients	Muayad J, Loya A, Hussain ZS, Chauhan MZ, Alsoudi AF, De Francesco T, Ike K Ahmed I.	Ophthalmology. 2024 Aug 23:S0161-6420(24)00515-3. doi: 10.1016/j.ophtha.2024.08.023. Online ahead of print.	Muayad J	Ophthalmology	2024	2024-08-25			10.1016/j.ophtha.2024.08.023
71	39181551	Randomised controlled decentralised feasibility trial of a fixed low-dose combination antihypertensive drug strategy to attenuate cognitive decline in high-risk adults	Carcel C, Clancy L, Harris K, Peters R, Byrne A, Bassett K, Freed R, Hoyos CM, Rodgers A, Lindley R, Chalmers J, Xu Y, Woodward M, Ouyang M, Naismith SL, Anderson C.	BMJ Open. 2024 Aug 24;14(8):e080862. doi: 10.1136/bmjopen-2023-080862.	Carcel C	BMJ Open	2024	2024-08-24	PMC11344491		10.1136/bmjopen-2023-080862
72	39181375	Multiple roles of food-derived bioactive peptides in the management of T2DM and commercial solutions: A review	Fan S, Liu Q, Du Q, Zeng X, Wu Z, Pan D, Tu M.	Int J Biol Macromol. 2024 Aug 23;279(Pt 1):134993. doi: 10.1016/j.ijbiomac.2024.134993. Online ahead of print.	Fan S	Int J Biol Macromol	2024	2024-08-24			10.1016/j.ijbiomac.2024.134993
73	39181200	Nervonic acid triggered ovarian inflammation by inducing mitochondrial oxidative stress to activate NLRP3/ IL-1β pathway	Zeng X, Fan X, Yu H, Cai S, Zhou L, Wu H, Zhang Z, Quan S, Li S, Wang X, Xue B, Liu L, Qiao S, Zeng X.	J Adv Res. 2024 Aug 22:S2090-1232(24)00371-0. doi: 10.1016/j.jare.2024.08.028. Online ahead of print.	Zeng X	J Adv Res	2024	2024-08-24			10.1016/j.jare.2024.08.028
74	39180036	Predictors of enrollment in a virtual diabetes prevention program among women veterans: a retrospective analysis	Malone A, Clair K, Chanfreau C, Bean-Mayberry B, Oberman R, Lesser R, Knight C, Finley E, Hamilton A, Farmer MM, Moin T.	BMC Womens Health. 2024 Aug 24;24(1):465. doi: 10.1186/s12905-024-03314-6.	Malone A	BMC Womens Health	2024	2024-08-23	PMC11344380		10.1186/s12905-024-03314-6
75	39179114	Serious digital games for diabetes Mellitus: A scoping review of its current State, Accessibility, and functionality for patients and healthcare providers	Reinders EFH, de Vries R, Wouters-van Poppel PCM, Van Riel NAW, Haak HR.	Diabetes Res Clin Pract. 2024 Oct;216:111833. doi: 10.1016/j.diabres.2024.111833. Epub 2024 Aug 22.	Reinders EFH	Diabetes Res Clin Pract	2024	2024-08-23			10.1016/j.diabres.2024.111833
76	39178497	Enhancing diabetic foot management: Advocating for independent prescribing rights for podiatrists in South Africa	Choonara YM.	Foot (Edinb). 2024 Sep;60:102126. doi: 10.1016/j.foot.2024.102126. Epub 2024 Aug 22.	Choonara YM	Foot (Edinb)	2024	2024-08-23			10.1016/j.foot.2024.102126
77	39178483	Barriers and facilitators to self-management among women with gestational diabetes: A systematic review using the COM-B model	Guo S, Liu D, Bi X, Feng Y, Zhang K, Jiang J, Wang Y.	Midwifery. 2024 Nov;138:104141. doi: 10.1016/j.midw.2024.104141. Epub 2024 Aug 13.	Guo S	Midwifery	2024	2024-08-23			10.1016/j.midw.2024.104141
78	39177011	Adiponectin receptors agonist alters microbiota to improve implant osseointegration in diabetic mice	Wang X, Lin L, Yao Q.	Oral Dis. 2024 Aug 23. doi: 10.1111/odi.15118. Online ahead of print.	Wang X	Oral Dis	2024	2024-08-23			10.1111/odi.15118
79	39176970	Nurses' Experience of Using an Electronic Medical Records - OpenMRS Module for the Management of Hypertension and Diabetes in Rwanda: A Qualitative Study	Ntakirutimana I, Kayiranga D, Muhirwa A, Nkurunziza E, Sibomana E, Uwamahoro A, Igihozo T, Ndoli A, Niyonshuti E, Rwubaka E, Tuyishime I, Umutoniwase EM, Mugisha M.	Stud Health Technol Inform. 2024 Aug 22;316:1048-1052. doi: 10.3233/SHTI240590.	Ntakirutimana I	Stud Health Technol Inform	2024	2024-08-23			10.3233/SHTI240590
80	39176776	Muzima Mobile Application for Screening Hypertension and Diabetes: A User Experience of the App Among Community Health Workers in Rwanda	Mugisha M, Ntakirutimana I, Kayiranga D, Muhirwa A, Nkurunziza E, Sibomana E, Uwamahoro A, Igihozo T, Ndoli A, Niyonshuti E, Rwubaka E, Tuyishime I, Umutoniwase EM, Mugisha E.	Stud Health Technol Inform. 2024 Aug 22;316:459-463. doi: 10.3233/SHTI240447.	Mugisha M	Stud Health Technol Inform	2024	2024-08-23			10.3233/SHTI240447
81	39176691	Strategies to Address Statin Medication Intolerance Among Patients at Risk of Cardiovascular Disease Identified Through Electronic Health Records: A Literature Review and Pooled Analysis	Rakhshanda S, Liaw ST, Rhee J, Rye KA, Jonnagaddala J.	Stud Health Technol Inform. 2024 Aug 22;316:132-136. doi: 10.3233/SHTI240362.	Rakhshanda S	Stud Health Technol Inform	2024	2024-08-23			10.3233/SHTI240362
82	39176678	Detailed Insights into Basal Insulin Adherence in People with Type 2 Diabetes Using a Data-Driven Assessment Method	Nørlev J, Kronborg T, Hejlesen O, Hasselstrøm M, Vestergaard P, Hangaard S.	Stud Health Technol Inform. 2024 Aug 22;316:73-77. doi: 10.3233/SHTI240349.	Nørlev J	Stud Health Technol Inform	2024	2024-08-23			10.3233/SHTI240349
83	39174426	Association between estimated glucose disposal rate and subclinical coronary atherosclerosis	Kim MJ, Cho YK, Kim EH, Lee MJ, Lee WJ, Kim HK, Jung CH.	Nutr Metab Cardiovasc Dis. 2024 Jul 14:S0939-4753(24)00267-9. doi: 10.1016/j.numecd.2024.07.004. Online ahead of print.	Kim MJ	Nutr Metab Cardiovasc Dis	2024	2024-08-22			10.1016/j.numecd.2024.07.004
84	39174161	Meat consumption and incident type 2 diabetes: an individual-participant federated meta-analysis of 1·97 million adults with 100 000 incident cases from 31 cohorts in 20 countries	Li C, Bishop TRP, Imamura F, Sharp SJ, Pearce M, Brage S, Ong KK, Ahsan H, Bes-Rastrollo M, Beulens JWJ, den Braver N, Byberg L, Canhada S, Chen Z, Chung HF, Cortés-Valencia A, Djousse L, Drouin-Chartier JP, Du H, Du S, Duncan BB, Gaziano JM, Gordon-Larsen P, Goto A, Haghighatdoost F, Härkänen T, Hashemian M, Hu FB, Ittermann T, Järvinen R, Kakkoura MG, Neelakantan N, Knekt P, Lajous M, Li Y, Mag…	Lancet Diabetes Endocrinol. 2024 Sep;12(9):619-630. doi: 10.1016/S2213-8587(24)00179-7.	Li C	Lancet Diabetes Endocrinol	2024	2024-08-22			10.1016/S2213-8587(24)00179-7
85	39174154	A roadmap for integrating mental health and diabetes services	Ismail K, Stadler M, Holloway M, Valabhji J.	Lancet Diabetes Endocrinol. 2024 Sep;12(9):608-610. doi: 10.1016/S2213-8587(24)00184-0.	Ismail K	Lancet Diabetes Endocrinol	2024	2024-08-22			10.1016/S2213-8587(24)00184-0
86	39173790	Fucoidan prevents diabetic cognitive dysfunction via promoting TET2-mediated active DNA demethylation in high-fat diet induced diabetic mice	Chen L, Li Y, Zhang X, Du X, Zhang Y, Li X, Zhong Z, Zhou C, Liu X, Wang J, Wang Q.	Int J Biol Macromol. 2024 Oct;278(Pt 3):134186. doi: 10.1016/j.ijbiomac.2024.134186. Epub 2024 Aug 20.	Chen L	Int J Biol Macromol	2024	2024-08-22			10.1016/j.ijbiomac.2024.134186
87	39168185	Prevalence and determinants of diagnosed and undiagnosed diabetes in Hungary based on the nationally representative cross-sectional H-UNCOVER study	Fazekas-Pongor V, Domján BA, Major D, Péterfi A, Horváth VJ, Mészáros S, Vokó Z, Vásárhelyi B, Szabó AJ, Burián K, Merkely B, Tabák AG.	Diabetes Res Clin Pract. 2024 Oct;216:111834. doi: 10.1016/j.diabres.2024.111834. Epub 2024 Aug 19.	Fazekas-Pongor V	Diabetes Res Clin Pract	2024	2024-08-21			10.1016/j.diabres.2024.111834
88	39165024	Aboriginal young people's experiences of type 2 diabetes diagnosis, management and support: A qualitative study in the Kimberley region of Western Australia	Spry E, Seear K, Harkin B, O'Donnell V, Maple-Brown L, Atkinson D, Kirkham R.	Health Promot J Austr. 2024 Aug 20. doi: 10.1002/hpja.919. Online ahead of print.	Spry E	Health Promot J Austr	2024	2024-08-21			10.1002/hpja.919
89	39164678	Follow-up in a point-of-care diabetic retinopathy program in Pittsburgh: a non-concurrent retrospective cohort study	Bonilla-Escobar FJ, Eibel MR, Le L, Gallagher DS, Waxman EL.	BMC Ophthalmol. 2024 Aug 20;24(1):356. doi: 10.1186/s12886-024-03581-9.	Bonilla-Escobar FJ	BMC Ophthalmol	2024	2024-08-20	PMC11334608		10.1186/s12886-024-03581-9
90	39163798	The optimal dose of metformin to control conversion to diabetes in patients with prediabetes: A meta-analysis	Yi X, Pan Y, Peng H, Ren M, Jia Q, Wang B.	J Diabetes Complications. 2024 Oct;38(10):108846. doi: 10.1016/j.jdiacomp.2024.108846. Epub 2024 Aug 10.	Yi X	J Diabetes Complications	2024	2024-08-20			10.1016/j.jdiacomp.2024.108846
91	39162984	Early Identification and Management of Chronic Kidney Disease: A Narrative Review of the Crucial Role of Primary Care Practitioners	Kushner P, Khunti K, Cebrián A, Deed G.	Adv Ther. 2024 Oct;41(10):3757-3770. doi: 10.1007/s12325-024-02957-z. Epub 2024 Aug 20.	Kushner P	Adv Ther	2024	2024-08-20	PMC11399210		10.1007/s12325-024-02957-z
92	39161401	Exploring patient's perspective of barriers to diabetic medication adherence in Jazan, Saudi Arabia, using the social determinants of health model	Khardali A, Aladwani A, Alzahrani F, Madkhali OA, Al Qahtani S, Qadri M, Adawi MD, Hakamy M.	SAGE Open Med. 2024 Aug 18;12:20503121241271820. doi: 10.1177/20503121241271820. eCollection 2024.	Khardali A	SAGE Open Med	2024	2024-08-20	PMC11331575		10.1177/20503121241271820
93	39160688	Association between E-Cigarette Smoking and Insulin Resistance Using the Triglyceride-Glucose Index in Korean Adults: Korea National Health and Nutrition Examination Survey	Lim D, Choi JI, Kwon RJ, Lee SY, Cho YH, Park EJ, Lee Y, Lee SR, Son SM, Kim YJ, Lee JG, Yi YH, Tak YJ, Lee SH, Kim GL, Ra YJ.	Korean J Fam Med. 2024 Aug 20. doi: 10.4082/kjfm.23.0141. Online ahead of print.	Lim D	Korean J Fam Med	2024	2024-08-20			10.4082/kjfm.23.0141
94	39159783	Prevalence of Long COVID and the Impact on Diabetes Management and Physical Activity Participation in Adults With Type 2 Diabetes: An Australia-wide Cross-sectional Online Survey	Cox ER, Plotnikoff RC, Gibson PG, Keating SE, Acharya S, Lewthwaite H.	Can J Diabetes. 2024 Aug 17:S1499-2671(24)00147-3. doi: 10.1016/j.jcjd.2024.08.004. Online ahead of print.	Cox ER	Can J Diabetes	2024	2024-08-19			10.1016/j.jcjd.2024.08.004
95	39159741	Associations of tooth loss with risk of all-cause and cause-specific mortality among US adults with diabetes mellitus	Wang F, Li T, Han Q, Li W, Xu H, Lin S, Zeng X.	J Dent. 2024 Oct;149:105304. doi: 10.1016/j.jdent.2024.105304. Epub 2024 Aug 17.	Wang F	J Dent	2024	2024-08-19			10.1016/j.jdent.2024.105304
96	39159651	International coverage of GLP-1 receptor agonists: a review and ethical analysis of discordant approaches	Dellgren JL, Persad G, Emanuel EJ.	Lancet. 2024 Aug 31;404(10455):902-906. doi: 10.1016/S0140-6736(24)01356-4. Epub 2024 Aug 16.	Dellgren JL	Lancet	2024	2024-08-19			10.1016/S0140-6736(24)01356-4
97	39158914	Promoting Resilience in Stress Management for Adolescents With Type 1 Diabetes: A Randomized Clinical Trial	Yi-Frazier JP, Hilliard ME, O'Donnell MB, Zhou C, Ellisor BM, Garcia Perez S, Duran B, Rojas Y, Malik FS, DeSalvo DJ, Pihoker C, Bradford MC, Scott S, Devaraj S, Rosenberg AR.	JAMA Netw Open. 2024 Aug 1;7(8):e2428287. doi: 10.1001/jamanetworkopen.2024.28287.	Yi-Frazier JP	JAMA Netw Open	2024	2024-08-19	PMC11333977		10.1001/jamanetworkopen.2024.28287
98	39154960	A case of Winkia neuii (Actinomyces neuii) vertebral osteomyelitis and review of the literature	Richwagen N, Morris D, Paulis R, Murphy D, Perkins M, Kamau E.	Am J Med Sci. 2024 Aug 16:S0002-9629(24)01400-9. doi: 10.1016/j.amjms.2024.08.007. Online ahead of print.	Richwagen N	Am J Med Sci	2024	2024-08-18			10.1016/j.amjms.2024.08.007
99	39154694	Macrophage metabolic reprogramming-based diabetic infected bone defect/bone reconstruction though multi-function silk hydrogel with exosome release	Jin J, Yang Y, Yang J, Sun Z, Wang D, Qin Y, Ruan C, Li D, Pan Y, Wu J, Zhang C, Hu Y, Lei P.	Int J Biol Macromol. 2024 Oct;278(Pt 4):134830. doi: 10.1016/j.ijbiomac.2024.134830. Epub 2024 Aug 16.	Jin J	Int J Biol Macromol	2024	2024-08-18			10.1016/j.ijbiomac.2024.134830
100	39153754	Rate and risk factors of kidney function decline among South Asians with type 2 diabetes: analysis of the CARRS Trial	Singh K, Kondal D, Jagannathan R, Ali MK, Prabhakaran D, Narayan KMV, Anand S, Tandon N; CARRS Trial Investigators.	BMJ Open Diabetes Res Care. 2024 Aug 16;12(4):e004218. doi: 10.1136/bmjdrc-2024-004218.	Singh K	BMJ Open Diabetes Res Care	2024	2024-08-17			10.1136/bmjdrc-2024-004218
101	39153464	Prevalence of mild cognitive impairment and modifiable risk factors: A cross-sectional study in rural older adults with diabetes	Liu X, Jiang T, Jiang Y, Li L, Cao Y.	Geriatr Nurs. 2024 Aug 16;59:549-556. doi: 10.1016/j.gerinurse.2024.08.010. Online ahead of print.	Liu X	Geriatr Nurs	2024	2024-08-17			10.1016/j.gerinurse.2024.08.010
102	39151887	Global burden of metabolic diseases, 1990-2021	Zhang H, Zhou XD, Shapiro MD, Lip GYH, Tilg H, Valenti L, Somers VK, Byrne CD, Targher G, Yang W, Viveiros O, Opio CK, Mantzoros CS, Ryan JD, Kok KYY, Jumaev NA, Perera N, Robertson AG, Abu-Abeid A, Misra A, Wong YJ, Ruiz-Úcar E, Ospanov O, Kızılkaya MC, Luo F, Méndez-Sánchez N, Zuluaga M, Lonardo A, Al Momani H, Toro-Huamanchumo CJ, Adams L, Al-Busafi SA, Sharara AI, Chan WK, Abbas SI, Sookoian …	Metabolism. 2024 Nov;160:155999. doi: 10.1016/j.metabol.2024.155999. Epub 2024 Aug 14.	Zhang H	Metabolism	2024	2024-08-16			10.1016/j.metabol.2024.155999
103	39151218	Letter to the editor: Comment on the article "role of one-carbon nutrient intake and diabetes during pregnancy in children's growth and neurodevelopment: A 2-year follow-up study of a prospective cohort"	Pontes PB, Manhães de Castro R, da Conceição Chaves de Lemos M, Toscano AE.	Clin Nutr. 2024 Sep;43(9):2186-2187. doi: 10.1016/j.clnu.2024.07.044. Epub 2024 Aug 6.	Pontes PB	Clin Nutr	2024	2024-08-16			10.1016/j.clnu.2024.07.044
104	39150766	Rationale, Design, and Intervention Development of a Mobile Health-Led Primary Care Program for Management of Type 2 Diabetes in Rural Thailand: Protocol for a SMARThealth Diabetes Study	Chanpitakkul M, Praveen D, John R, Ghosh A, Lekagul S, Kaewhiran M, Tungsanga K, Jha V.	JMIR Res Protoc. 2024 Aug 16;13:e59266. doi: 10.2196/59266.	Chanpitakkul M	JMIR Res Protoc	2024	2024-08-16	PMC11364943		10.2196/59266
105	39150761	Short-Term Effects of an eHealth Care Experiential Learning Program Among Patients With Type 2 Diabetes: Randomized Controlled Trial	Cheng YS, Lin CP, Chen LA, Hwang WR, Lin YC, Chen YC.	J Med Internet Res. 2024 Aug 16;26:e53509. doi: 10.2196/53509.	Cheng YS	J Med Internet Res	2024	2024-08-16	PMC11364949		10.2196/53509
106	39149678	Semaglutide in Heart Failure: A Systematic Review of Outcomes of Semaglutide in Heart Failure Patients	Gupta N, Uwawah TD, Singh K, Madan H, Kumar S, Midha B, Soni K, Singh A, Bhogal A, Jain A.	Cureus. 2024 Jul 16;16(7):e64668. doi: 10.7759/cureus.64668. eCollection 2024 Jul.	Gupta N	Cureus	2024	2024-08-16	PMC11326657		10.7759/cureus.64668
107	39148810	Living with my diabetes - introducing eHealth into daily practices of patients with type 2 diabetes mellitus	van Leersum CM, Konrad KE, Bults M, den Ouden ME.	Digit Health. 2024 Aug 14;10:20552076241257052. doi: 10.1177/20552076241257052. eCollection 2024 Jan-Dec.	van Leersum CM	Digit Health	2024	2024-08-16	PMC11325462		10.1177/20552076241257052
108	39147627	Bacterial profile, and independent predictors for healthcare-associated pneumonia persistently caused by multidrug-resistant Gram-negative bacteria for patients with the preceding multidrug-resistant Gram-negative pneumonia in Taiwan	Kuo LK, Chang HT, Hsueh SC, Liu IM, Hsieh PC, Jean SS.	J Microbiol Immunol Infect. 2024 Aug 6:S1684-1182(24)00121-X. doi: 10.1016/j.jmii.2024.07.009. Online ahead of print.	Kuo LK	J Microbiol Immunol Infect	2024	2024-08-15			10.1016/j.jmii.2024.07.009
109	39147547	Organic arabic coffee husk: Antioxidant and cytoprotective properties and potential impacts on selected human intestinal bacterial populations of individuals with diabetes	Abreu TL, Silva GS, de Farias Marques ADJ, de Espindola JS, de Assis BBT, Sampaio KB, de Albuquerque TMR, Pacheco MTB, Galland FAB, de Souza EL, Magnani M, Madruga MS, Bezerra TKA.	Food Res Int. 2024 Sep;192:114730. doi: 10.1016/j.foodres.2024.114730. Epub 2024 Jul 4.	Abreu TL	Food Res Int	2024	2024-08-15			10.1016/j.foodres.2024.114730
110	39147370	Association of BMI and WC for insulin resistance and type 2 diabetes among Brazilian adolescents	Bandeira CP, Schaan BD, Cureau FV.	J Pediatr (Rio J). 2024 Aug 12:S0021-7557(24)00098-6. doi: 10.1016/j.jped.2024.07.007. Online ahead of print.	Bandeira CP	J Pediatr (Rio J)	2024	2024-08-15			10.1016/j.jped.2024.07.007
111	39146585	Gut antibiotic resistome during pregnancy associates with the risk of gestational diabetes mellitus: New evidence from a prospective nested case-control study	Li J, Sun Z, Sun F, Lai Y, Yi X, Wang Z, Yuan J, Hu Y, Pan A, Pan XF, Zheng Y, Chen D.	J Hazard Mater. 2024 Oct 5;478:135434. doi: 10.1016/j.jhazmat.2024.135434. Epub 2024 Aug 5.	Li J	J Hazard Mater	2024	2024-08-15			10.1016/j.jhazmat.2024.135434
112	39142724	Kidney and Cardiovascular Outcomes With SGLT2 Inhibitors and/or GLP-1 Receptor Agonists in Type 2 Diabetes	Neuen BL, Solomon SD.	J Am Coll Cardiol. 2024 Aug 20;84(8):709-711. doi: 10.1016/j.jacc.2024.07.002.	Neuen BL	J Am Coll Cardiol	2024	2024-08-14			10.1016/j.jacc.2024.07.002
113	39142550	Preeclampsia: A comprehensive review	Ali M, Ahmed M, Memon M, Chandio F, Shaikh Q, Parveen A, Phull AR.	Clin Chim Acta. 2024 Sep 15;563:119922. doi: 10.1016/j.cca.2024.119922. Epub 2024 Aug 13.	Ali M	Clin Chim Acta	2024	2024-08-14			10.1016/j.cca.2024.119922
114	39142478	Accelerated healing of intractable biofilm-infected diabetic wounds by trypsin-loaded quaternized chitosan hydrogels that disrupt extracellular polymeric substances and eradicate bacteria	Hu D, Long D, Xia T, Wang Y, Zhang S, Wang J, Shi X, Wang Y.	Int J Biol Macromol. 2024 Oct;278(Pt 2):134677. doi: 10.1016/j.ijbiomac.2024.134677. Epub 2024 Aug 12.	Hu D	Int J Biol Macromol	2024	2024-08-14			10.1016/j.ijbiomac.2024.134677
115	39137943	Evaluation of treatment information quality on hypertension and diabetes on WeChat and TikTok: A cross-sectional content analysis	Wu M, Yang Y, Chen Y.	Health Informatics J. 2024 Jul-Sep;30(3):14604582241275824. doi: 10.1177/14604582241275824.	Wu M	Health Informatics J	2024	2024-08-13			10.1177/14604582241275824
116	39137675	Factors contributing to diabetic ketoacidosis readmission in hospital settings in the United States: A scoping review	Mohler R, Lotharius K, Moothedan E, Goguen J, Bandi R, Beaton R, Follin T, Mejia MC, Khoury M, Sacca L.	J Diabetes Complications. 2024 Oct;38(10):108835. doi: 10.1016/j.jdiacomp.2024.108835. Epub 2024 Aug 8.	Mohler R	J Diabetes Complications	2024	2024-08-13			10.1016/j.jdiacomp.2024.108835
117	39137656	Effects of a diabetes education program integrated with text-message support for lifestyle change among older individuals with type 2 diabetes in communities: a randomised controlled trial	Hou M, Qiu WN, Qi HL, Shao HX, Yu JM, Bian HY.	Public Health. 2024 Oct;235:152-159. doi: 10.1016/j.puhe.2024.06.032. Epub 2024 Aug 13.	Hou M	Public Health	2024	2024-08-13			10.1016/j.puhe.2024.06.032
118	39133970	Association of adverse pregnancy outcomes with cardiovascular risk profiles in later life: Current insights from the Hamburg City Health Study (HCHS)	Unger E, Makarova N, Borof K, Schlieker P, Reinbold CV, Aarabi G, Blankenberg S, Magnussen C, Behrendt CA, Zyriax BC, Schnabel RB.	Atherosclerosis. 2024 Sep;396:118526. doi: 10.1016/j.atherosclerosis.2024.118526. Epub 2024 Jun 20.	Unger E	Atherosclerosis	2024	2024-08-12			10.1016/j.atherosclerosis.2024.118526
119	39133688	Three months use of Hybrid Closed Loop Systems improves glycated hemoglobin levels in adolescents and children with type 1 diabetes: A meta-analysis	Wang YY, Ying HM, Tian F, Qian XL, Zhou ZF.	PLoS One. 2024 Aug 12;19(8):e0308202. doi: 10.1371/journal.pone.0308202. eCollection 2024.	Wang YY	PLoS One	2024	2024-08-12	PMC11318905		10.1371/journal.pone.0308202
120	39132476	Medications that Regulate Gastrointestinal Transit Influence Inpatient Blood Glucose	Momenzadeh A, Cranney C, Choi SY, Bresee C, Tighiouart M, Gianchandani R, Pevnick J, Moore JH, Meyer JG.	medRxiv [Preprint]. 2024 Aug 2:2024.07.31.24311287. doi: 10.1101/2024.07.31.24311287.	Momenzadeh A	medRxiv	2024	2024-08-12	PMC11312652		10.1101/2024.07.31.24311287
121	39130522	Development and acceptability of a gestational diabetes mellitus prevention system (Better pregnancy) based on a user-centered approach: A clinical feasibility study	Duan B, Zhou Z, Liu M, Liu Z, Zhang Q, Liu L, Ma C, Gou B, Liu W.	Digit Health. 2024 Aug 8;10:20552076241266056. doi: 10.1177/20552076241266056. eCollection 2024 Jan-Dec.	Duan B	Digit Health	2024	2024-08-12	PMC11311188		10.1177/20552076241266056
122	39127590	Transition readiness and coping styles in adolescents with type 1 diabetes	Kelleher J, LaQuaglia R, Heddings J, Ely B, Jones E, Shaffer T, Duncan CL.	J Pediatr Nurs. 2024 Sep-Oct;78:e338-e345. doi: 10.1016/j.pedn.2024.07.023. Epub 2024 Aug 10.	Kelleher J	J Pediatr Nurs	2024	2024-08-10			10.1016/j.pedn.2024.07.023
123	39127021	Associations between antenatal depressive symptoms in different trimesters and perinatal outcomes: A prospective multicenter cohort study in China	Zhou F, Wu J, Wang L, Hao Y, Zhang C, Liu H, Li C, Booij L, Herba CM, Ouyang F, Xu J, Marc I, Bouchard L, Abdelouahab N, Fan J, Baillargeon JP, Fraser WD, Wu Y, Huang H.	Asian J Psychiatr. 2024 Oct;100:104165. doi: 10.1016/j.ajp.2024.104165. Epub 2024 Jul 30.	Zhou F	Asian J Psychiatr	2024	2024-08-10			10.1016/j.ajp.2024.104165
124	39126791	A knowledge-based decision support system to support family doctors in personalizing type-2 diabetes mellitus medical nutrition therapy	Spoladore D, Stella F, Tosi M, Lorenzini EC, Bettini C.	Comput Biol Med. 2024 Sep;180:109001. doi: 10.1016/j.compbiomed.2024.109001. Epub 2024 Aug 9.	Spoladore D	Comput Biol Med	2024	2024-08-10			10.1016/j.compbiomed.2024.109001
125	39126789	Learning control-ready forecasters for Blood Glucose Management	Rubin-Falcone H, Lee JM, Wiens J.	Comput Biol Med. 2024 Sep;180:108995. doi: 10.1016/j.compbiomed.2024.108995. Epub 2024 Aug 9.	Rubin-Falcone H	Comput Biol Med	2024	2024-08-10			10.1016/j.compbiomed.2024.108995
126	39125308	Adherence to the Mediterranean Diet and Cardiovascular Risk Factors among the Lebanese Population: A Nationwide Cross-Sectional Post Hoc Study	Zeenny RM, Haddad C, Hajj A, Zeidan RK, Salameh P, Ferrières J.	Nutrients. 2024 Jul 26;16(15):2426. doi: 10.3390/nu16152426.	Zeenny RM	Nutrients	2024	2024-08-10	PMC11313688		10.3390/nu16152426
127	39117487	The Predictive Potential of C-Peptide in Differentiating Type 1 Diabetes From Type 2 Diabetes in an Outpatient Population in Abu Dhabi	Iqbal S, Jayyab AA, Alrashdi AM, Shujauddin S, Clua-Espuny JL, Reverté-Villarroya S.	Clin Ther. 2024 Sep;46(9):696-701. doi: 10.1016/j.clinthera.2024.07.002. Epub 2024 Aug 8.	Iqbal S	Clin Ther	2024	2024-08-08			10.1016/j.clinthera.2024.07.002
128	39117253	Sodium-glucose cotransporter 2 inhibitors and renin-angiotensin-aldosterone system, possible cellular interactions and benefits	Forouzanmehr B, Hedayati AH, Gholami E, Hemmati MA, Maleki M, Butler AE, Jamialahmadi T, Kesharwani P, Yaribeygi H, Sahebkar A.	Cell Signal. 2024 Oct;122:111335. doi: 10.1016/j.cellsig.2024.111335. Epub 2024 Aug 6.	Forouzanmehr B	Cell Signal	2024	2024-08-08			10.1016/j.cellsig.2024.111335
129	39117133	Targeting the PINK1/Parkin pathway: A new perspective in the prevention and therapy of diabetic retinopathy	D'Amico AG, Maugeri G, Magrì B, Bucolo C, D'Agata V.	Exp Eye Res. 2024 Oct;247:110024. doi: 10.1016/j.exer.2024.110024. Epub 2024 Aug 6.	D'Amico AG	Exp Eye Res	2024	2024-08-08			10.1016/j.exer.2024.110024
130	39116897	Early findings from the NHS Type 2 Diabetes Path to Remission Programme: a prospective evaluation of real-world implementation	Valabhji J, Gorton T, Barron E, Safazadeh S, Earnshaw F, Helm C, Virr M, Kernan J, Crowe S, Aveyard P, Wilding J, Willis T, Ells L, O'Neill S, Robertson E, Jebb S, Taylor R, Bakhai C.	Lancet Diabetes Endocrinol. 2024 Sep;12(9):653-663. doi: 10.1016/S2213-8587(24)00194-3. Epub 2024 Aug 5.	Valabhji J	Lancet Diabetes Endocrinol	2024	2024-08-08			10.1016/S2213-8587(24)00194-3
131	39116603	Glucose activated synergistic cascade therapy of diabetic wound by platinum and glucose oxidase decorated camelina lipid droplets	Zhang Y, Wang E, Han Y, Wang M, Yu H, Zhang B, Ma H, Kim Y, Chen R, Liu X, Li H, Cheng Y.	Colloids Surf B Biointerfaces. 2024 Dec;244:114142. doi: 10.1016/j.colsurfb.2024.114142. Epub 2024 Aug 6.	Zhang Y	Colloids Surf B Biointerfaces	2024	2024-08-08			10.1016/j.colsurfb.2024.114142
132	39115498	The Impact of Bariatric Surgery on Coronary Microvascular Function Assessed Using Automated Quantitative Perfusion CMR	Crane JD, Joy G, Knott KD, Augusto JB, Lau C, Bhuva AN, Seraphim A, Evain T, Brown LAE, Chowdhary A, Kotecha T, Fontana M, Plein S, Ramar S, Rubino F, Kellman P, Xue H, Pierce I, Davies RH, Moon JC, Cruickshank JK, McGowan BM, Manisty C.	JACC Cardiovasc Imaging. 2024 Jul 24:S1936-878X(24)00239-0. doi: 10.1016/j.jcmg.2024.05.022. Online ahead of print.	Crane JD	JACC Cardiovasc Imaging	2024	2024-08-08			10.1016/j.jcmg.2024.05.022
133	39114505	Photovoice for leveraging traditional, complementary, and integrative medicine amongst black adults to improve sleep health and overall health	Moise R, Chery M, Wyrick M, Zizi F, Seixas A, Jean-Louis G.	Front Public Health. 2024 Jul 24;12:1359096. doi: 10.3389/fpubh.2024.1359096. eCollection 2024.	Moise R	Front Public Health	2024	2024-08-08	PMC11303969		10.3389/fpubh.2024.1359096
134	39111729	Artificial Intelligence-Based Digital Biomarkers for Type 2 Diabetes: A Review	Jabara M, Kose O, Perlman G, Corcos S, Pelletier MA, Possik E, Tsoukas M, Sharma A.	Can J Cardiol. 2024 Aug 5:S0828-282X(24)00587-7. doi: 10.1016/j.cjca.2024.07.028. Online ahead of print.	Jabara M	Can J Cardiol	2024	2024-08-07			10.1016/j.cjca.2024.07.028
135	39111387	Addressing cost barriers to healthy eating with Eat Well, a prescription produce subsidy, for patients with diabetes and at risk for food insecurity: Study protocol for a type 1 hybrid effectiveness-implementation pragmatic randomized controlled trial	Drake C, Granados I, Rader A, Brucker A, Hoeffler S, Goldstein BA, Chamorro C, Johnson F, Hinz EM, Bedoya AD, German JC, Hauser J, Thacker C, Spratt SE.	Contemp Clin Trials. 2024 Oct;145:107655. doi: 10.1016/j.cct.2024.107655. Epub 2024 Aug 5.	Drake C	Contemp Clin Trials	2024	2024-08-07			10.1016/j.cct.2024.107655
136	39111148	The ASB@HNTs-PVA nanofiber membrane, possessing both anti-inflammatory and hemostatic activities, promotes the healing of T2D skin wounds	Tang Y, Wang N, Liu W, Ding Q, Yang J, Wu X, Cheng Z, Hong B, Ding C.	Int Immunopharmacol. 2024 Oct 25;140:112780. doi: 10.1016/j.intimp.2024.112780. Epub 2024 Aug 6.	Tang Y	Int Immunopharmacol	2024	2024-08-07			10.1016/j.intimp.2024.112780
137	39110633	Innovative Wearable Sweat Sensor Array for Real-Time Volatile Organic Compound Detection in Noninvasive Diabetes Monitoring	Binabaji F, Dashtian K, Zare-Dorabei R, Naseri N, Noroozifar M, Kerman K.	Anal Chem. 2024 Aug 20;96(33):13522-13532. doi: 10.1021/acs.analchem.4c02034. Epub 2024 Aug 7.	Binabaji F	Anal Chem	2024	2024-08-07			10.1021/acs.analchem.4c02034
138	39109455	Efficacy, adherence and persistence of various glucagon-like peptide-1 agonists: nationwide real-life data	Kassem S, Khalaila B, Stein N, Saliba W, Zaina A.	Diabetes Obes Metab. 2024 Aug 7. doi: 10.1111/dom.15828. Online ahead of print.	Kassem S	Diabetes Obes Metab	2024	2024-08-07			10.1111/dom.15828
139	39107764	A retrospective analysis of e-prescriptions for non-communicable diseases on a telehealth platform in Malaysia	Yow HY, Loo JSE, Lee YH, Oui HC, Megat Mohd Zubairi MH, Abdul Rahim N.	BMC Health Serv Res. 2024 Aug 6;24(1):897. doi: 10.1186/s12913-024-11341-0.	Yow HY	BMC Health Serv Res	2024	2024-08-06	PMC11304582		10.1186/s12913-024-11341-0
140	39106873	Associations of social determinants of health with life expectancy and future health risks among individuals with type 2 diabetes: two nationwide cohort studies in the UK and USA	Zhong J, Zhang Y, Zhu K, Li R, Zhou X, Yao P, Franco OH, Manson JE, Pan A, Liu G.	Lancet Healthy Longev. 2024 Aug;5(8):e542-e551. doi: 10.1016/S2666-7568(24)00116-8. Epub 2024 Aug 5.	Zhong J	Lancet Healthy Longev	2024	2024-08-06			10.1016/S2666-7568(24)00116-8
141	39106563	Relation between possible under-diagnosed/treated glucose dysmetabolism, delayed villous maturation, and lethal fetal pneumonia	Petrovic M, Savvoulidou E, Johnson S, Battaglino C, Bourne I, Whitten M, Siassakos D.	Placenta. 2024 Sep 2;154:220-223. doi: 10.1016/j.placenta.2024.07.054. Epub 2024 Jul 20.	Petrovic M	Placenta	2024	2024-08-06			10.1016/j.placenta.2024.07.054
142	39103191	Improving Diabetic Care Through Education and Innovation	Williamson RJ, Powell R, Shepherd AK.	J Dr Nurs Pract. 2024 Aug 5;17(2):86-99. doi: 10.1891/JDNP-2023-0060.	Williamson RJ	J Dr Nurs Pract	2024	2024-08-05			10.1891/JDNP-2023-0060
143	39099813	Obstructive sleep apnea: Overlooked comorbidity in patients with diabetes	Tenda ED, Henrina J, Cha JH, Triono MR, Putri EA, Aristy DJ, Tahapary DL.	World J Diabetes. 2024 Jul 15;15(7):1448-1460. doi: 10.4239/wjd.v15.i7.1448.	Tenda ED	World J Diabetes	2024	2024-08-05	PMC11292334		10.4239/wjd.v15.i7.1448
144	39098317	Managing insulin resistance: the forgotten pathophysiological component of type 2 diabetes	Abdul-Ghani M, Maffei P, DeFronzo RA.	Lancet Diabetes Endocrinol. 2024 Sep;12(9):674-680. doi: 10.1016/S2213-8587(24)00127-X. Epub 2024 Aug 1.	Abdul-Ghani M	Lancet Diabetes Endocrinol	2024	2024-08-04			10.1016/S2213-8587(24)00127-X
145	39098088	Bisphenol mixtures, metal mixtures and type 2 diabetes mellitus: Insights from metabolite profiling	Yang Z, Liu H, Wei J, Liu R, Zhang J, Sun M, Shen C, Liu J, Men K, Chen Y, Yang X, Yu P, Chen L, Tang NJ.	Environ Int. 2024 Aug;190:108921. doi: 10.1016/j.envint.2024.108921. Epub 2024 Jul 30.	Yang Z	Environ Int	2024	2024-08-04			10.1016/j.envint.2024.108921
146	39097684	Role perceptions and experiences of adult children in remote glucose management for older parents with type 2 diabetes mellitus: a qualitative study	Ye X, Liu R, Che S, Zhang Y, Wu J, Jiang Y, Luo X, Xie C.	BMC Geriatr. 2024 Aug 3;24(1):653. doi: 10.1186/s12877-024-05224-6.	Ye X	BMC Geriatr	2024	2024-08-03	PMC11297597		10.1186/s12877-024-05224-6
147	39096938	Adolescent-Preferred financial incentives to promote type 1 diabetes Self-Care: A discrete choice experiment	Wright DR, Chen T, Chalmers KD, Shah SK, Yi-Frazier JP, LeBlanc JL, Garvey K, Senturia KD, Pihoker C, Malik FS.	Diabetes Res Clin Pract. 2024 Sep;215:111798. doi: 10.1016/j.diabres.2024.111798. Epub 2024 Aug 7.	Wright DR	Diabetes Res Clin Pract	2024	2024-08-03			10.1016/j.diabres.2024.111798
148	39096914	Gastrointestinal effects of GLP-1 receptor agonists: mechanisms, management, and future directions	Jalleh RJ, Rayner CK, Hausken T, Jones KL, Camilleri M, Horowitz M.	Lancet Gastroenterol Hepatol. 2024 Oct;9(10):957-964. doi: 10.1016/S2468-1253(24)00188-2. Epub 2024 Aug 1.	Jalleh RJ	Lancet Gastroenterol Hepatol	2024	2024-08-03			10.1016/S2468-1253(24)00188-2
149	39096768	Association of sodium glucose co-transporter-2 inhibitors with risk of diabetic ketoacidosis among hospitalized patients: A multicentre cohort study	Sarma S, Hodzic-Santor B, Raissi A, Colacci M, Verma AA, Razak F, Højbjerg Lassen MC, Fralick M.	J Diabetes Complications. 2024 Sep;38(9):108827. doi: 10.1016/j.jdiacomp.2024.108827. Epub 2024 Jul 29.	Sarma S	J Diabetes Complications	2024	2024-08-03			10.1016/j.jdiacomp.2024.108827
150	39096188	Electronic Glycemic Management System Improved Glycemic Control and Reduced Complications in Patients With Diabetes Undergoing Coronary Artery Bypass Surgery: A Randomized Controlled Trial	Câmara de Souza AB, Toyoshima MTK, Cukier P, Lottenberg SA, Bolta PMP, Lima EG, Serrano Júnior CV, Nery M.	J Diabetes Sci Technol. 2024 Aug 3:19322968241268352. doi: 10.1177/19322968241268352. Online ahead of print.	Câmara de Souza AB	J Diabetes Sci Technol	2024	2024-08-03			10.1177/19322968241268352
151	39095369	Fabrication of novel vildagliptin loaded ZnO nanoparticles for anti diabetic activity	Samad A, Shahid S, Mansoor S, Afzal S, Javed M, Zidan A, Shoaib A, Jaber F, Iqbal S, Saad M, Mahmood S, Awwad NS, Ibrahium HA.	Sci Rep. 2024 Aug 2;14(1):17893. doi: 10.1038/s41598-024-67420-z.	Samad A	Sci Rep	2024	2024-08-02	PMC11297240		10.1038/s41598-024-67420-z
152	39094817	Amputation Risk in Type II Diabetes Mellitus Patients Treated with SGLT-2 Inhibitors: A Systematic Literature Review of Randomized Clinical Trials	Hoda F, Jamali MC, Arshad M, Habib MA, Akhtar M, Najmi AK.	Drug Res (Stuttg). 2024 Aug 2. doi: 10.1055/a-2366-8999. Online ahead of print.	Hoda F	Drug Res (Stuttg)	2024	2024-08-02			10.1055/a-2366-8999
153	39094755	Chinese medicine Linggui Zhugan formula protects against diabetic kidney disease in close association with inhibition of proteinase 3-mediated podocyte apoptosis in mice	Yi Z, Yang B, Wan F, Lu J, Liu D, Lin L, Xu Y, Cen Z, Fan M, Liu W, Lu Q, Jiang G, Zhang Y, Song E, Gao J, Ye D.	J Ethnopharmacol. 2024 Dec 5;335:118650. doi: 10.1016/j.jep.2024.118650. Epub 2024 Jul 31.	Yi Z	J Ethnopharmacol	2024	2024-08-02			10.1016/j.jep.2024.118650
154	39094742	Ramadan as religious ritual: Experiences of Muslim people with Type 2 Diabetes in Türkiye regarding Ramadan	Yildirim Keskin A, Şentürk S, Teke ZB.	Diabetes Res Clin Pract. 2024 Sep;215:111802. doi: 10.1016/j.diabres.2024.111802. Epub 2024 Jul 31.	Yildirim Keskin A	Diabetes Res Clin Pract	2024	2024-08-02			10.1016/j.diabres.2024.111802
155	39093566	Digital Storytelling Intervention for Hemoglobin A1c Control Among Hispanic Adults With Type 2 Diabetes: A Randomized Clinical Trial	Wieland ML, Vickery KD, Hernandez V, Ford BR, Gonzalez C, Kavistan S, Iteghete S, Patten CA, Njeru JW, Lohr AM, O'Byrne J, Novotny PJ, Singh DP, Larkey LK, Goodson M, Capetillo GP, Sia IG.	JAMA Netw Open. 2024 Aug 1;7(8):e2424781. doi: 10.1001/jamanetworkopen.2024.24781.	Wieland ML	JAMA Netw Open	2024	2024-08-02	PMC11297376		10.1001/jamanetworkopen.2024.24781
156	39093492	Impact of Continuous Glucose Monitoring and its Glucometrics in Clinical Practice in Spain and Future Perspectives: A Narrative Review	Gómez-Peralta F, Leiva-Gea I, Duque N, Artime E, Rubio de Santos M.	Adv Ther. 2024 Sep;41(9):3471-3488. doi: 10.1007/s12325-024-02943-5. Epub 2024 Aug 2.	Gómez-Peralta F	Adv Ther	2024	2024-08-02	PMC11349838		10.1007/s12325-024-02943-5
157	39093266	Management of Type 2 Diabetes Mellitus: Synopsis of the Department of Veterans Affairs and Department of Defense Clinical Practice Guideline	Conlin PR, Burke BV, Hobbs C, Hurren KM, Lang AE, Morrison JW, Spacek L, Steil EN, Watts SA, Weinreb JE, Pogach LM.	Mayo Clin Proc. 2024 Jul 5:S0025-6196(24)00210-6. doi: 10.1016/j.mayocp.2024.04.014. Online ahead of print.	Conlin PR	Mayo Clin Proc	2024	2024-08-02			10.1016/j.mayocp.2024.04.014
158	39093237	Update on Perioperative Medication Management for the Hand Surgeon: A Focus on Diabetes, Weight Loss, Rheumatologic, and Antithrombotic Medications	Xu W, Schmiesing C, Chang J.	J Hand Surg Am. 2024 Aug 2:S0363-5023(24)00301-0. doi: 10.1016/j.jhsa.2024.05.018. Online ahead of print.	Xu W	J Hand Surg Am	2024	2024-08-02			10.1016/j.jhsa.2024.05.018
159	39093189	[Profile of people served through telemedicine by the diabetes unit of a digital hospital in Chile]	Bello-Escamilla N, Collell CGB, García CT, Letelier MJ.	Rev Med Chil. 2023 Aug;151(8):971-979. doi: 10.4067/s0034-98872023000800971.	Bello-Escamilla N	Rev Med Chil	2023	2024-08-02			10.4067/s0034-98872023000800971
160	39091047	Health outcomes of telemonitoring of patients with type-2 diabetes mellitus: One-year results from a randomized controlled trial (Optimizing care of Patients via Telemedicine In Monitoring and aUgmenting their control of diabetes Mellitus)	Lee CS, Tyagi S, Ling Koh EY, Gong PP, Ang SB, Gerald Koh CH, Tan NC.	J Telemed Telecare. 2024 Aug 1:1357633X241261733. doi: 10.1177/1357633X241261733. Online ahead of print.	Lee CS	J Telemed Telecare	2024	2024-08-02			10.1177/1357633X241261733
161	39089538	Theaflavins mitigate diabetic symptoms in GK rats by modulating the INSR/PI3K-Akt/GSK-3 pathway and intestinal microbiota	Liu C, Zeng H, Cui W, Ouyang J, Zhou F, Wen S, Fang W, Zhang S, Huang J, Liu Z.	Int J Biol Macromol. 2024 Oct;277(Pt 2):134331. doi: 10.1016/j.ijbiomac.2024.134331. Epub 2024 Jul 31.	Liu C	Int J Biol Macromol	2024	2024-08-01			10.1016/j.ijbiomac.2024.134331
162	39089293	Efficacy and safety of once-weekly semaglutide 2·4 mg versus placebo in people with obesity and prediabetes (STEP 10): a randomised, double-blind, placebo-controlled, multicentre phase 3 trial	McGowan BM, Bruun JM, Capehorn M, Pedersen SD, Pietiläinen KH, Muniraju HAK, Quiroga M, Varbo A, Lau DCW; STEP 10 Study Group.	Lancet Diabetes Endocrinol. 2024 Sep;12(9):631-642. doi: 10.1016/S2213-8587(24)00182-7. Epub 2024 Jul 29.	McGowan BM	Lancet Diabetes Endocrinol	2024	2024-08-01			10.1016/S2213-8587(24)00182-7
163	39088964	Reply-Letter to the editor: Application of diversity research and probiotic intervention in gestational diabetes mellitus management	Lan X, Li B, Zhao J, Stanton C, Ross RP, Chen W, Yang B.	Clin Nutr. 2024 Sep;43(9):2071-2072. doi: 10.1016/j.clnu.2024.07.036. Epub 2024 Jul 26.	Lan X	Clin Nutr	2024	2024-08-01			10.1016/j.clnu.2024.07.036
164	39088924	Formononetin attenuates hepatic injury in diabetic mice by regulating macrophage polarization through the PTP1B/STAT6 axis	Wang J, Wang L, Han L, Han Y, Gu J, Chen Z.	Int Immunopharmacol. 2024 Oct 25;140:112802. doi: 10.1016/j.intimp.2024.112802. Epub 2024 Jul 31.	Wang J	Int Immunopharmacol	2024	2024-08-01			10.1016/j.intimp.2024.112802
165	39086804	The mediating effect of e-health literacy on social support and behavioral decision-making on glycemic management in pregnant women with gestational diabetes: a cross-sectional study	Yumei P, Huiying K, Liqin S, Xiaoshan Z, Meijing Z, Yaping X, Huifen Z.	Front Public Health. 2024 Jul 17;12:1416620. doi: 10.3389/fpubh.2024.1416620. eCollection 2024.	Yumei P	Front Public Health	2024	2024-08-01	PMC11288816		10.3389/fpubh.2024.1416620
166	39086333	The impact of mobile telenursing on fasting blood glucose levels in diabetes: an interventional study	Sjattar EL, Mahaling CSS, Irwan AM.	Med J Malaysia. 2024 Jul;79(4):380-387.	Sjattar EL	Med J Malaysia	2024	2024-08-01
167	39084829	Liraglutide Improves Myocardial Perfusion and Energetics and Exercise Tolerance in Patients With Type 2 Diabetes	Chowdhary A, Thirunavukarasu S, Joseph T, Jex N, Kotha S, Giannoudi M, Procter H, Cash L, Akkaya S, Broadbent D, Xue H, Swoboda P, Valkovič L, Kellman P, Plein S, Rider OJ, Neubauer S, Greenwood JP, Levelt E.	J Am Coll Cardiol. 2024 Aug 6;84(6):540-557. doi: 10.1016/j.jacc.2024.04.064.	Chowdhary A	J Am Coll Cardiol	2024	2024-07-31	PMC11296502	NIHMS2007994	10.1016/j.jacc.2024.04.064
168	39084811	Diagnosis and Treatment of Hyperglycemia in Pregnancy: Type 2 Diabetes Mellitus and Gestational Diabetes	Mohan S, Egan AM.	Endocrinol Metab Clin North Am. 2024 Sep;53(3):335-347. doi: 10.1016/j.ecl.2024.05.011.	Mohan S	Endocrinol Metab Clin North Am	2024	2024-07-31	PMC11296496	NIHMS1995281	10.1016/j.ecl.2024.05.011
169	39084549	The Illness Experiences of Adolescents with Type 1 Diabetes Mellitus: A Qualitative Meta-synthesis	Sun Z, Zhang W, Wang J, Zhang Y, Wu Y.	Asian Nurs Res (Korean Soc Nurs Sci). 2024 Aug;18(3):313-321. doi: 10.1016/j.anr.2024.07.004. Epub 2024 Jul 30.	Sun Z	Asian Nurs Res (Korean Soc Nurs Sci)	2024	2024-07-31			10.1016/j.anr.2024.07.004
170	39084481	Could metformin modulate the outcome of chronic murine toxoplasmosis?	Gomaa MM, Nabil El Achy S, Hezema NN.	Acta Trop. 2024 Oct;258:107339. doi: 10.1016/j.actatropica.2024.107339. Epub 2024 Jul 29.	Gomaa MM	Acta Trop	2024	2024-07-31			10.1016/j.actatropica.2024.107339
171	39084444	Obstructed vein delivery of ceftriaxone via poly(vinyl-pyrrolidone)-iodine-chitosan nanofibers for the management of diabetic foot infections and burn wounds	Khan NU, Chengfeng X, Jiang MQ, Khan ZU, Razzaq A, Ullah A, Ni J, Abdullah, Iqbal H, Jin ZM.	Int J Biol Macromol. 2024 Oct;277(Pt 2):134166. doi: 10.1016/j.ijbiomac.2024.134166. Epub 2024 Jul 30.	Khan NU	Int J Biol Macromol	2024	2024-07-31			10.1016/j.ijbiomac.2024.134166
172	39084292	Evaluation of a program designed to prevent diabetic nephropathy aggravation: A retrospective cohort study using health checkups and claims data in Japanese municipalities	Ihana-Sugiyama N, Sano K, Sugiyama T, Goto A, Hirata T, Ueki K, Tsushita K.	Diabetes Res Clin Pract. 2024 Sep;215:111804. doi: 10.1016/j.diabres.2024.111804. Epub 2024 Jul 30.	Ihana-Sugiyama N	Diabetes Res Clin Pract	2024	2024-07-31			10.1016/j.diabres.2024.111804
173	39083816	Educational intervention on perceived stress among adults with type 2 diabetes and metabolic syndrome: a non-randomized clinical trial	Guleria A, LastName K, Kumar Y, Sarin J.	Invest Educ Enferm. 2024 Mar;42(1):e04. doi: 10.17533/udea.iee.v42n1e04.	Guleria A	Invest Educ Enferm	2024	2024-07-31	PMC11290900		10.17533/udea.iee.v42n1e04
174	39083158	Lifestyle Intervention in Reducing Insulin Resistance and Preventing type 2 Diabetes in Asia Pacific Region: A Systematic Review and Meta-Analysis	Cao Y, Shrestha A, Janiczak A, Li X, Lu Y, Haregu T.	Curr Diab Rep. 2024 Sep;24(9):207-215. doi: 10.1007/s11892-024-01548-0. Epub 2024 Jul 31.	Cao Y	Curr Diab Rep	2024	2024-07-31	PMC11303493		10.1007/s11892-024-01548-0
175	39082518	Temporal Pattern and Spatial Distribution of Tuberculosis Prevalence Associated with Multimorbidity in Brazil	Cabral BVB, Sousa GJB, Cordeiro LI, Maranhão TA, Pereira MLD.	Rev Soc Bras Med Trop. 2024 Jul 29;57:e00408. doi: 10.1590/0037-8682-0625-2023. eCollection 2024.	Cabral BVB	Rev Soc Bras Med Trop	2024	2024-07-31	PMC11290848		10.1590/0037-8682-0625-2023
176	39082085	Medication Engagement, Determinants of Health, and A1C Levels Among Adults With Type 2 Diabetes within a Tribal Health System	Nelson T, Wilkie DJ, Yao Y, Segal R, DeVaughan-Circles A, Donahoo WT, Goins RT, Manson SM, Legaspi AB, Scarton L.	Sci Diabetes Self Manag Care. 2024 Aug;50(4):275-286. doi: 10.1177/26350106241259007. Epub 2024 Jul 31.	Nelson T	Sci Diabetes Self Manag Care	2024	2024-07-31			10.1177/26350106241259007
177	39080950	Oral Glucose Tolerance Test for Universal screening for Gestational Diabetes Mellitus	Shrestha A, Shakya R, Shrestha R, Karki S, Das S, Shrestha P, Rai A, Thapa S, Shrestha A, Karmacharya B.	J Nepal Health Res Counc. 2024 Jun 22;22(1):135-141. doi: 10.33314/jnhrc.v22i01.4905.	Shrestha A	J Nepal Health Res Counc	2024	2024-07-31			10.33314/jnhrc.v22i01.4905
178	39080764	Identification of challenges and leveraging mHealth technology, with need-based solutions to empower self-management in type 2 diabetes: a qualitative study	Dsouza SM, Venne J, Shetty S, Brand H.	Diabetol Metab Syndr. 2024 Jul 30;16(1):182. doi: 10.1186/s13098-024-01414-9.	Dsouza SM	Diabetol Metab Syndr	2024	2024-07-31	PMC11288030		10.1186/s13098-024-01414-9
179	39079835	The association between breakfast frequency and diabetes incidence in middle-aged women: Results from the MTC study	Martínez CF, Stern D, Cortés-Valencia A, Ortiz-Panozo E, Mattei J, Campos H, Flores-Aldana M, Chávez-Cárdenas M, Lajous M.	Nutr Metab Cardiovasc Dis. 2024 Oct;34(10):2360-2368. doi: 10.1016/j.numecd.2024.06.005. Epub 2024 Jun 13.	Martínez CF	Nutr Metab Cardiovasc Dis	2024	2024-07-30			10.1016/j.numecd.2024.06.005
180	39079340	Credibility of the evidence on green space and human health: an overview of meta-analyses using evidence grading approaches	Xie Y, Fan S, Luo Y, Li J, Zhang Y, Hu L, Qiu H, Zhou G, Heinrich J, Zhao T, Li Z, Li L, Xu A, Ji JS, Zhang Z, Zhou Y, Lau SSS, Zou X, Dong G, Dadvand P, Yang B.	EBioMedicine. 2024 Aug;106:105261. doi: 10.1016/j.ebiom.2024.105261. Epub 2024 Jul 29.	Xie Y	EBioMedicine	2024	2024-07-30	PMC11340586		10.1016/j.ebiom.2024.105261
181	39079294	Recommendations for the reference concentration of cadmium exposure based on a physiologically based toxicokinetic model integrated with a human respiratory tract model	Tang Y, Lyu T, Cao H, Zhang W, Zhang R, Liu S, Guo T, Zhou X, Jiang Y.	J Hazard Mater. 2024 Sep 15;477:135323. doi: 10.1016/j.jhazmat.2024.135323. Epub 2024 Jul 26.	Tang Y	J Hazard Mater	2024	2024-07-30			10.1016/j.jhazmat.2024.135323
182	39078583	Clinical Characteristics and Disease Burden of Patients with Moderate-to-Severe Generalized Pustular Psoriasis Flares in Taiwan	Lu CW, Tseng CY, Wang CW, Lin SH, Chen CB, Hui RC, Chi CC, Huang YH, Lee CH, Lin FJ, Chung WH.	Dermatol Ther (Heidelb). 2024 Aug;14(8):2261-2275. doi: 10.1007/s13555-024-01228-7. Epub 2024 Jul 30.	Lu CW	Dermatol Ther (Heidelb)	2024	2024-07-30	PMC11333409		10.1007/s13555-024-01228-7
183	39077024	Iron Deficiency Might Impair the Recovery of Left Ventricular Function after Surgical Revascularization in Diabetic Patients: A Retrospective Study	Nan Y, Tiemuerniyazi X, Song Y, Chen L, Yang Z, Zhang S, Feng W.	Rev Cardiovasc Med. 2023 Jul 17;24(7):209. doi: 10.31083/j.rcm2407209. eCollection 2023 Jul.	Nan Y	Rev Cardiovasc Med	2023	2024-07-30	PMC11266479		10.31083/j.rcm2407209
184	39074563	Emerging role of Metformin in Alzheimer's disease: A translational view	Ríos JA, Bórquez JC, Godoy JA, Zolezzi JM, Furrianca MC, Inestrosa NC.	Ageing Res Rev. 2024 Sep;100:102439. doi: 10.1016/j.arr.2024.102439. Epub 2024 Jul 27.	Ríos JA	Ageing Res Rev	2024	2024-07-29			10.1016/j.arr.2024.102439
185	39074514	Disability and Quality of Life Measures in older frail and prefrail people with type 2 diabetes. The MIDFRAIL-Study	Sinclair AJ, Laosa O, Antonio Carnicero J, Rodriguez-Mañas L, Álvarez-Bustos A; MIDFRAIL consortium.	Diabetes Res Clin Pract. 2024 Aug;214:111797. doi: 10.1016/j.diabres.2024.111797. Epub 2024 Jul 27.	Sinclair AJ	Diabetes Res Clin Pract	2024	2024-07-29			10.1016/j.diabres.2024.111797
186	39074369	Association of Semaglutide With Tobacco Use Disorder in Patients With Type 2 Diabetes : Target Trial Emulation Using Real-World Data	Wang W, Volkow ND, Berger NA, Davis PB, Kaelber DC, Xu R.	Ann Intern Med. 2024 Aug;177(8):1016-1027. doi: 10.7326/M23-2718. Epub 2024 Jul 30.	Wang W	Ann Intern Med	2024	2024-07-29			10.7326/M23-2718
187	39073616	Cord Blood Fetuin-B, Fetal Growth Factors and Lipids in Gestational Diabetes Mellitus	Wang WJ, He H, Fang F, Liu X, Yang MN, Chen ZL, Wu T, Huang R, Li F, Zhang J, Ouyang F, Luo ZC.	J Clin Endocrinol Metab. 2024 Jul 29:dgae520. doi: 10.1210/clinem/dgae520. Online ahead of print.	Wang WJ	J Clin Endocrinol Metab	2024	2024-07-29			10.1210/clinem/dgae520
188	39072586	Controlling the Diabetic Body? Managing Chronic Illness with Wearable Technology	Engström L.	Med Anthropol. 2024 Aug 17;43(6):522-537. doi: 10.1080/01459740.2024.2384749. Epub 2024 Jul 29.	Engström L	Med Anthropol	2024	2024-07-29			10.1080/01459740.2024.2384749
189	39072276	Single-cell analysis of human PBMCs in healthy and type 2 diabetes populations: dysregulated immune networks in type 2 diabetes unveiled through single-cell profiling	Gu D, Lim J, Han KY, Seo IH, Jee JH, Cho SJ, Choi YH, Choi SC, Koh JH, Lee JY, Kang M, Jung DH, Park WY.	Front Endocrinol (Lausanne). 2024 Jul 12;15:1397661. doi: 10.3389/fendo.2024.1397661. eCollection 2024.	Gu D	Front Endocrinol (Lausanne)	2024	2024-07-29	PMC11272961		10.3389/fendo.2024.1397661
190	39071035	The Relationship Between Continuity of Care and Enhancement of Clinical Outcomes Among Patients with Chronic Conditions	Alsaad SM, Alajlan F, Alserhani R, Alhussaini N, Alali N, Alatawi SA.	Patient Prefer Adherence. 2024 Jul 24;18:1509-1515. doi: 10.2147/PPA.S467844. eCollection 2024.	Alsaad SM	Patient Prefer Adherence	2024	2024-07-29	PMC11283798		10.2147/PPA.S467844
191	39069559	Synthesis, α-glucosidase inhibitory activity, and molecular dynamic simulation of 6-chloro-2-methoxyacridine linked to triazole derivatives	Asadi M, Ahangari MM, Iraji A, Azizian H, Nokhbehzaim A, Bahadorikhalili S, Mojtabavi S, Faramarzi MA, Nasli-Esfahani E, Larijani B, Mahdavi M, Amanlou M.	Sci Rep. 2024 Jul 28;14(1):17338. doi: 10.1038/s41598-024-68176-2.	Asadi M	Sci Rep	2024	2024-07-28	PMC11284203		10.1038/s41598-024-68176-2
192	39069471	The potential of glucose management indicator for the estimation of glucose disposal rate in people with type 1 diabetes	Cutruzzolà A, Parise M, Scavelli FB, Fiorentino R, Lucà S, Di Molfetta S, Gnasso A, Irace C.	Nutr Metab Cardiovasc Dis. 2024 Oct;34(10):2344-2352. doi: 10.1016/j.numecd.2024.06.013. Epub 2024 Jun 21.	Cutruzzolà A	Nutr Metab Cardiovasc Dis	2024	2024-07-28			10.1016/j.numecd.2024.06.013
193	39069091	Adherence to cardio-protective medications and cardiovascular disease in adults with type 1 diabetes	Lithovius R, Mutter S, Parente EB, Harjutsalo V, Groop PH; FinnDiane Study Group.	Diabetes Res Clin Pract. 2024 Sep;215:111794. doi: 10.1016/j.diabres.2024.111794. Epub 2024 Jul 26.	Lithovius R	Diabetes Res Clin Pract	2024	2024-07-28			10.1016/j.diabres.2024.111794
194	39067859	Association of ultraprocessed food consumption with risk of microvascular complications among individuals with type 2 diabetes in the UK Biobank: a prospective cohort study	Li Y, Lai Y, Geng T, Zhang YB, Xia PF, Chen JX, Yang K, Zhou XT, Liao YF, Franco OH, Liu G, Pan A.	Am J Clin Nutr. 2024 Sep;120(3):674-684. doi: 10.1016/j.ajcnut.2024.07.022. Epub 2024 Jul 25.	Li Y	Am J Clin Nutr	2024	2024-07-27			10.1016/j.ajcnut.2024.07.022
195	39067333	Monitoring what matters to people with diabetes: Do we underestimate the importance of behaviour, attitude, and well-being?	Porth AK, Seidler Y, Long PA, Huberts AS, Hamilton K, Stamm T, Kautzky-Willer A.	Patient Educ Couns. 2024 Nov;128:108377. doi: 10.1016/j.pec.2024.108377. Epub 2024 Jul 25.	Porth AK	Patient Educ Couns	2024	2024-07-27			10.1016/j.pec.2024.108377
196	39067327	Computational approaches for clinical, genomic and proteomic markers of response to glucagon-like peptide-1 therapy in type-2 diabetes mellitus: An exploratory analysis with machine learning algorithms	Villikudathil AT, Mc Guigan DH, English A.	Diabetes Metab Syndr. 2024 Jul 23;18(7):103086. doi: 10.1016/j.dsx.2024.103086. Online ahead of print.	Villikudathil AT	Diabetes Metab Syndr	2024	2024-07-27			10.1016/j.dsx.2024.103086
197	39064750	Construction and Content Validation of Mobile Devices' Application Messages about Food and Nutrition for DM2 Older Adults	Dusi R, Trombini RRSL, Pereira ALM, Funghetto SS, Ginani VC, Stival MM, Nakano EY, Zandonadi RP.	Nutrients. 2024 Jul 18;16(14):2306. doi: 10.3390/nu16142306.	Dusi R	Nutrients	2024	2024-07-27	PMC11280354		10.3390/nu16142306
198	39064626	Assessing Carbohydrate Counting Accuracy: Current Limitations and Future Directions	Amorim D, Miranda F, Santos A, Graça L, Rodrigues J, Rocha M, Pereira MA, Sousa C, Felgueiras P, Abreu C.	Nutrients. 2024 Jul 9;16(14):2183. doi: 10.3390/nu16142183.	Amorim D	Nutrients	2024	2024-07-27	PMC11279647		10.3390/nu16142183
199	39063997	The Role of Pro-Inflammatory Chemokines CCL-1, 2, 4, and 5 in the Etiopathogenesis of Type 2 Diabetes Mellitus in Subjects from the Asir Region of Saudi Arabia: Correlation with Different Degrees of Obesity	Mir MM, Alfaifi J, Sohail SK, Rizvi SF, Akhtar MT, Alghamdi MAA, Mir R, Wani JI, Sabah ZU, Alhumaydhi FA, Alremthi F, AlQahtani AAJ, Alharthi MH, Adam MIE, Elfaki I, Sonpol HMA.	J Pers Med. 2024 Jul 11;14(7):743. doi: 10.3390/jpm14070743.	Mir MM	J Pers Med	2024	2024-07-27	PMC11277753		10.3390/jpm14070743
200	39063467	Understanding Factors Influencing Diabetic Patients' Intention to Use Digital Health Services in Saudi Arabia Using the Technology Acceptance Model	Al-Sulimani TS, Bouaguel W.	Int J Environ Res Public Health. 2024 Jul 9;21(7):889. doi: 10.3390/ijerph21070889.	Al-Sulimani TS	Int J Environ Res Public Health	2024	2024-07-27	PMC11277038		10.3390/ijerph21070889
201	39060190	Early marginal ulceration prevalence following primary RYGB: a rare events model of the MBSAQIP 2015-2021	Kachmar M, Corpodean F, Danos DM, Cook MW, Schauer PR, Albaugh VL.	Surg Obes Relat Dis. 2024 Oct;20(10):916-924. doi: 10.1016/j.soard.2024.06.011. Epub 2024 Jul 7.	Kachmar M	Surg Obes Relat Dis	2024	2024-07-26			10.1016/j.soard.2024.06.011
202	39059989	Therapeutic potentials of glucose-dependent insulinotropic polypeptide (GIP) in T2DM: Past, present, and future	Das S, Ravi H, Babu A, Banerjee M, Kanagavalli R, Dhanasekaran S, Devi Rajeswari V, Venkatraman G, Ramanathan G.	Adv Protein Chem Struct Biol. 2024;142:293-328. doi: 10.1016/bs.apcsb.2023.12.017. Epub 2024 Jun 4.	Das S	Adv Protein Chem Struct Biol	2024	2024-07-26			10.1016/bs.apcsb.2023.12.017
203	39059986	Evolution of biosynthetic human insulin and its analogues for diabetes management	Francis D, Chacko AM, Anoop A, Nadimuthu S, Venugopal V.	Adv Protein Chem Struct Biol. 2024;142:191-256. doi: 10.1016/bs.apcsb.2024.06.004. Epub 2024 Jul 16.	Francis D	Adv Protein Chem Struct Biol	2024	2024-07-26			10.1016/bs.apcsb.2024.06.004
204	39059738	Non-exercise estimated cardiorespiratory fitness and incident type 2 diabetes in adults	Sparks JR, Wang X, Lavie CJ, Jakicic JM, Sui X.	Diabetes Res Clin Pract. 2024 Aug;214:111791. doi: 10.1016/j.diabres.2024.111791. Epub 2024 Jul 25.	Sparks JR	Diabetes Res Clin Pract	2024	2024-07-26			10.1016/j.diabres.2024.111791
205	39059704	Health Care Expenditure in United States Adults With Heart Failure With and Without Diabetes	Shah CH, Fonarow GC, Echouffo-Tcheugui JB.	Am J Cardiol. 2024 Oct 1;228:10-15. doi: 10.1016/j.amjcard.2024.07.027. Epub 2024 Jul 25.	Shah CH	Am J Cardiol	2024	2024-07-26	PMC11381148	NIHMS2012013	10.1016/j.amjcard.2024.07.027
206	39059604	Jujuboside A through YY1/CYP2E1 signaling alleviated type 2 diabetes-associated fatty liver disease by ameliorating hepatic lipid accumulation, inflammation, and oxidative stress	Zhang W, Cheng Q, Yin L, Liu Y, Chen L, Jiang Z, Jiang X, Qian S, Li B, Wu M, Yin X, Wang T, Lu Q, Yang T.	Chem Biol Interact. 2024 Sep 1;400:111157. doi: 10.1016/j.cbi.2024.111157. Epub 2024 Jul 24.	Zhang W	Chem Biol Interact	2024	2024-07-26			10.1016/j.cbi.2024.111157
207	39059565	Exploratory Dual PET imaging of [(18)F] fluorodeoxyglucose and [(11)C]acetoacetate in type 2 diabetic nonhuman primates	Krizan I, Solingapuram Sai KK, Damuka N, Macauley SL, Maria Thurman B, Long M, Kavanagh K.	Bioorg Med Chem Lett. 2024 Oct 1;111:129906. doi: 10.1016/j.bmcl.2024.129906. Epub 2024 Jul 25.	Krizan I	Bioorg Med Chem Lett	2024	2024-07-26	PMC11403582	NIHMS2015120	10.1016/j.bmcl.2024.129906
208	39059385	Longitudinal integrative cell-free DNA analysis in gestational diabetes mellitus	Tang Z, Wang S, Li X, Hu C, Zhai Q, Wang J, Ye Q, Liu J, Zhang G, Guo Y, Su F, Liu H, Guan L, Jiang C, Chen J, Li M, Ren F, Zhang Y, Huang M, Li L, Zhang H, Hou G, Jin X, Chen F, Zhu H, Li L, Zeng J, Xiao H, Zhou A, Feng L, Gao Y, Liu G.	Cell Rep Med. 2024 Aug 20;5(8):101660. doi: 10.1016/j.xcrm.2024.101660. Epub 2024 Jul 25.	Tang Z	Cell Rep Med	2024	2024-07-26	PMC11384941		10.1016/j.xcrm.2024.101660
209	39059187	Cytochrome P450-soluble epoxide hydrolase oxylipins, depression and cognition in type 2 diabetes	Anita NZ, Herrmann N, Ryoo SW, Major-Orfao C, Lin WZ, Kwan F, Noor S, Rabin JS, Marzolini S, Nestor S, Ruthirakuhan MT, MacIntosh BJ, Goubran M, Yang P, Cogo-Moreira H, Rapoport M, Gallagher D, Black SE, Goldstein BI, Lanctôt KL, Oh PI, Taha AY, Swardfager W.	J Diabetes Complications. 2024 Sep;38(9):108826. doi: 10.1016/j.jdiacomp.2024.108826. Epub 2024 Jul 22.	Anita NZ	J Diabetes Complications	2024	2024-07-26			10.1016/j.jdiacomp.2024.108826
210	39056088	Improving the management of type 2 diabetes in China using a multifaceted digital health intervention in primary health care: the SMARTDiabetes cluster randomised controlled trial	Zhang P, Tao X, Ma Y, Zhang Y, Ma X, Song H, Liu Y, Patel A, Jan S, Peiris D.	Lancet Reg Health West Pac. 2024 Jul 3;49:101130. doi: 10.1016/j.lanwpc.2024.101130. eCollection 2024 Aug.	Zhang P	Lancet Reg Health West Pac	2024	2024-07-26	PMC11269311		10.1016/j.lanwpc.2024.101130
211	39054035	Artificial intelligence for diabetes care: current and future prospects	Sheng B, Pushpanathan K, Guan Z, Lim QH, Lim ZW, Yew SME, Goh JHL, Bee YM, Sabanayagam C, Sevdalis N, Lim CC, Lim CT, Shaw J, Jia W, Ekinci EI, Simó R, Lim LL, Li H, Tham YC.	Lancet Diabetes Endocrinol. 2024 Aug;12(8):569-595. doi: 10.1016/S2213-8587(24)00154-2.	Sheng B	Lancet Diabetes Endocrinol	2024	2024-07-25			10.1016/S2213-8587(24)00154-2
212	39054034	Incidence of diabetes after SARS-CoV-2 infection in England and the implications of COVID-19 vaccination: a retrospective cohort study of 16 million people	Taylor K, Eastwood S, Walker V, Cezard G, Knight R, Al Arab M, Wei Y, Horne EMF, Teece L, Forbes H, Walker A, Fisher L, Massey J, Hopcroft LEM, Palmer T, Cuitun Coronado J, Ip S, Davy S, Dillingham I, Morton C, Greaves F, Macleod J, Goldacre B, Wood A, Chaturvedi N, Sterne JAC, Denholm R; Longitudinal Health and Wellbeing and Data and Connectivity UK COVID-19 National Core Studies; CONVALESCENCE …	Lancet Diabetes Endocrinol. 2024 Aug;12(8):558-568. doi: 10.1016/S2213-8587(24)00159-1.	Taylor K	Lancet Diabetes Endocrinol	2024	2024-07-25			10.1016/S2213-8587(24)00159-1
213	39054033	Association of glycaemic index and glycaemic load with type 2 diabetes in the PURE study - Authors' reply	Miller V, Jenkins DA, Yusuf S.	Lancet Diabetes Endocrinol. 2024 Aug;12(8):519. doi: 10.1016/S2213-8587(24)00190-6.	Miller V	Lancet Diabetes Endocrinol	2024	2024-07-25			10.1016/S2213-8587(24)00190-6
214	39054031	Association of glycaemic index and glycaemic load with type 2 diabetes, cardiovascular disease, cancer, and all-cause mortality - Authors' reply	Jenkins DJA, Willett WC, Srichaikul K, Khan TA, Sievenpiper JL.	Lancet Diabetes Endocrinol. 2024 Aug;12(8):516-518. doi: 10.1016/S2213-8587(24)00188-8.	Jenkins DJA	Lancet Diabetes Endocrinol	2024	2024-07-25			10.1016/S2213-8587(24)00188-8
215	39054029	The enduring effect of the COVID-19 pandemic on diabetes	Al-Aly Z, Cao B.	Lancet Diabetes Endocrinol. 2024 Aug;12(8):508-510. doi: 10.1016/S2213-8587(24)00180-3.	Al-Aly Z	Lancet Diabetes Endocrinol	2024	2024-07-25			10.1016/S2213-8587(24)00180-3
216	39053885	Vitamin D and heart failure risk among individuals with type 2 diabetes: observational and Mendelian randomization studies	Chen X, Xu J, Wan Z, Geng T, Zhu K, Li R, Lu Q, Lin X, Liu S, Ou Y, Yang K, An P, Manson JE, Liu G.	Am J Clin Nutr. 2024 Sep;120(3):491-498. doi: 10.1016/j.ajcnut.2024.07.019. Epub 2024 Jul 23.	Chen X	Am J Clin Nutr	2024	2024-07-25			10.1016/j.ajcnut.2024.07.019
217	39053695	The effect of oral supplementation of ginger on glycemic control of patients with type 2 diabetes mellitus - A systematic review and meta-analysis	Schumacher JC, Mueller V, Sousa C, Peres KK, da Mata IR, Menezes RCR, Dal Bosco SM.	Clin Nutr ESPEN. 2024 Jul 23;63:615-622. doi: 10.1016/j.clnesp.2024.07.011. Online ahead of print.	Schumacher JC	Clin Nutr ESPEN	2024	2024-07-25			10.1016/j.clnesp.2024.07.011
218	39053690	Suppression of RCAN1 alleviated lipid accumulation and mitochondrial fission in diabetic cardiomyopathy	Shu S, Cui H, Liu Z, Zhang H, Yang Y, Chen X, Zeng Z, Du L, Fu M, Yang Z, Wang P, Wang C, Gao H, Yang Q, Lin X, Yang T, Chen Z, Wu S, Wang X, Zhao R, Hu S, Song J.	Metabolism. 2024 Sep;158:155977. doi: 10.1016/j.metabol.2024.155977. Epub 2024 Jul 23.	Shu S	Metabolism	2024	2024-07-25			10.1016/j.metabol.2024.155977
219	39053517	Association between a diagnosis of diabetes mellitus and smoking abstinence: An analysis of the National Health Interview Survey (2006-2018)	Sayed A, Labieb F, Stevens ER, Tamura K, Boakye E, Virani SS, Jiang N, Hu L, Blaha MJ, El-Shahawy O.	Prev Med. 2024 Oct;187:108085. doi: 10.1016/j.ypmed.2024.108085. Epub 2024 Jul 23.	Sayed A	Prev Med	2024	2024-07-25			10.1016/j.ypmed.2024.108085
220	39049424	Women's Needs and Experiences of Using Digital Technologies for Gestational Diabetes: An Integrative Systematic Review	Zhao Q, Cooke A, Aurizki G, Dowding D.	Stud Health Technol Inform. 2024 Jul 24;315:775-776. doi: 10.3233/SHTI240324.	Zhao Q	Stud Health Technol Inform	2024	2024-07-25			10.3233/SHTI240324
221	39049121	Diabetes Telemedicine Mediterranean Diet (DiaTeleMed) Study: study protocol for a fully remote randomized clinical trial evaluating personalized dietary management in individuals with type 2 diabetes	Berube LT, Popp CJ, Curran M, Hu L, Pompeii ML, Barua S, Bernstein E, Salcedo V, Li H, St-Jules DE, Segal E, Bergman M, Williams NJ, Sevick MA.	Trials. 2024 Jul 25;25(1):506. doi: 10.1186/s13063-024-08337-w.	Berube LT	Trials	2024	2024-07-25	PMC11271038		10.1186/s13063-024-08337-w
222	39049109	A deprescribing programme aimed to optimise blood glucose-lowering medication in older people with type 2 diabetes mellitus, the OMED2-study: the study protocol for a randomised controlled trial	Andriessen C, Blom MT, van Hoek BACE, de Boer AW, Denig P, de Wit GA, Swart K, de Rooij-Peek A, van Marum RJ, Hugtenburg JG, Slottje P, van Raalte D, van Bloemendaal L, Herings R, Nijpels G, Vos RC, Elders PJM.	Trials. 2024 Jul 25;25(1):505. doi: 10.1186/s13063-024-08249-9.	Andriessen C	Trials	2024	2024-07-25	PMC11271055		10.1186/s13063-024-08249-9
223	39049044	Improving Diabetes Equity and Advancing Care (IDEA) to optimize team-based care at a safety-net health system for Black and Latine patients living with diabetes: study protocol for a sequential, multiple assignment, randomized trial	Jacobs J, Labellarte P, Margellos-Anast H, Garcia L, Qeadan F, Tingey B, Barnick K, Dougherty A, Wagener C.	Trials. 2024 Jul 24;25(1):504. doi: 10.1186/s13063-024-08346-9.	Jacobs J	Trials	2024	2024-07-25	PMC11270937		10.1186/s13063-024-08346-9
224	39048399	Physicians' stigmatizing attitudes about individuals with type 2 diabetes: Associations with communication practices and perceived barriers to care	Bennett BL, Puhl RM.	Prim Care Diabetes. 2024 Jul 23:S1751-9918(24)00127-X. doi: 10.1016/j.pcd.2024.07.001. Online ahead of print.	Bennett BL	Prim Care Diabetes	2024	2024-07-24			10.1016/j.pcd.2024.07.001
225	39043190	A small intestinal bile acid modulates the gut microbiome to improve host metabolic phenotypes following bariatric surgery	Chen Y, Chaudhari SN, Harris DA, Roberts CF, Moscalu A, Mathur V, Zhao L, Tavakkoli A, Devlin AS, Sheu EG.	Cell Host Microbe. 2024 Aug 14;32(8):1315-1330.e5. doi: 10.1016/j.chom.2024.06.014. Epub 2024 Jul 22.	Chen Y	Cell Host Microbe	2024	2024-07-23	PMC11332993	NIHMS2013140	10.1016/j.chom.2024.06.014
226	39042983	Diabetes specialist nurses' knowledge, skills, and personal attributes for providing competent health education practice, and its influencing factors: A cross-sectional survey	Li L, Xu L, Jia G, Zhou X, Tang X, Zhao H, Ma Y, Ma P, Chen J.	Nurse Educ Today. 2024 Oct;141:106298. doi: 10.1016/j.nedt.2024.106298. Epub 2024 Jul 9.	Li L	Nurse Educ Today	2024	2024-07-23			10.1016/j.nedt.2024.106298
227	39040754	The Association Between the Frequency of Agriculture and Control of Chronic Diseases Among Regular Patients in Rural Community Hospitals: A Cross-Sectional Study	Ohta R, Yakabe T, Adachi H, Sano C.	Cureus. 2024 Jun 21;16(6):e62849. doi: 10.7759/cureus.62849. eCollection 2024 Jun.	Ohta R	Cureus	2024	2024-07-23	PMC11260665		10.7759/cureus.62849
228	39038867	Association between diabetes mellitus and total hip arthroplasty outcomes: an observational study using the US National Inpatient Sample	Chandrupatla S, Rumalla K, Singh JA.	BMJ Open. 2024 Jul 22;14(7):e085400. doi: 10.1136/bmjopen-2024-085400.	Chandrupatla S	BMJ Open	2024	2024-07-22	PMC11404163		10.1136/bmjopen-2024-085400
229	39038282	Initial Perspectives From Rural-Residing Adults on a Digital Cognitive Health Coaching Intervention: Exploratory Qualitative Analysis	Myers JR, Bryk KN, Madero EN, McFarlane J, Campitelli A, Gills J, Jones M, Paulson S, Gray M, Glenn JM.	JMIR Form Res. 2024 Jul 22;8:e51400. doi: 10.2196/51400.	Myers JR	JMIR Form Res	2024	2024-07-22	PMC11301112		10.2196/51400
230	39038105	Clinical Outcomes Among High-Risk Primary Care Patients With Diabetic Kidney Disease: Methodological Challenges and Results From the STOP-DKD Study	Bosworth HB, Patel UD, Lewinski AA, Davenport CA, Pendergast J, Oakes M, Crowley MJ, Zullig LL, Patel S, Moaddeb J, Miller J, Malone S, Barnhart H, Diamantidis CJ.	Med Care. 2024 Oct 1;62(10):660-666. doi: 10.1097/MLR.0000000000002043. Epub 2024 Jul 18.	Bosworth HB	Med Care	2024	2024-07-22			10.1097/MLR.0000000000002043
231	39038086	Demystifying the Contemporary Role of 12-Month Dual Antiplatelet Therapy After Acute Coronary Syndrome	Valgimigli M, Landi A, Angiolillo DJ, Baber U, Bhatt DL, Bonaca MP, Capodanno D, Cohen DJ, Gibson CM, James S, Kimura T, Lopes RD, Mehta SR, Montalescot G, Sibbing D, Steg PG, Stone GW, Storey RF, Vranckx P, Windecker S, Mehran R.	Circulation. 2024 Jul 23;150(4):317-335. doi: 10.1161/CIRCULATIONAHA.124.069012. Epub 2024 Jul 22.	Valgimigli M	Circulation	2024	2024-07-22			10.1161/CIRCULATIONAHA.124.069012
232	39037772	Digital Interventions for Self-Management of Type 2 Diabetes Mellitus: Systematic Literature Review and Meta-Analysis	Kerr D, Ahn D, Waki K, Wang J, Breznen B, Klonoff DC.	J Med Internet Res. 2024 Jul 22;26:e55757. doi: 10.2196/55757.	Kerr D	J Med Internet Res	2024	2024-07-22	PMC11301119		10.2196/55757
233	39037096	Using Near-Infrared Spectroscopy and Education to Support Older Adults with Diabetic Foot Ulcers to Age-in-Place: A Case Series	Rickards T, Roberts C, Smith T, Shittu S, Boodoo C, Cross K.	Adv Skin Wound Care. 2024 Aug 1;37(8):422-428. doi: 10.1097/ASW.0000000000000146.	Rickards T	Adv Skin Wound Care	2024	2024-07-22			10.1097/ASW.0000000000000146
234	39035595	Evaluating the Impact of Telemedicine on Diabetes Management in Rural Communities: A Systematic Review	AlQassab O, Kanthajan T, Pandey M, Francis AJ, Sreenivasan C, Parikh A, Nwosu M.	Cureus. 2024 Jul 19;16(7):e64928. doi: 10.7759/cureus.64928. eCollection 2024 Jul.	AlQassab O	Cureus	2024	2024-07-22	PMC11260063		10.7759/cureus.64928
235	39033719	Spillover health losses of COVID-19 in China: evidence from non-COVID-19-related mortality	Liu N, Wu S, Guo J.	Public Health. 2024 Oct;235:8-14. doi: 10.1016/j.puhe.2024.06.026. Epub 2024 Jul 20.	Liu N	Public Health	2024	2024-07-21			10.1016/j.puhe.2024.06.026
236	39033694	Eating behavior and dietary practices are associated with age, sex, body mass index, and body fat in individuals with type 2 diabetes and/or hypertension in Brazil	Martins-Filho AOF, Moraes LS, Castilhos CB, Santos LP, Feoli AMP, Busnello FM, Borges LR, Marques AYC, Bertacco RTA.	Nutr Res. 2024 Aug;128:50-59. doi: 10.1016/j.nutres.2024.06.007. Epub 2024 Jun 27.	Martins-Filho AOF	Nutr Res	2024	2024-07-21			10.1016/j.nutres.2024.06.007
237	39033649	Enrollment of Black, Indigenous and People of Color (BIPOC) and female participants in the US diabetes trials spanning 2000 to 2020: A chronological survey	Zhang J, Peng M, Li J, Li L, Bai X, Thabane L, Yh Lip G, Van Spall HG, Li G.	Diabetes Metab Syndr. 2024 Jul 16;18(7):103074. doi: 10.1016/j.dsx.2024.103074. Online ahead of print.	Zhang J	Diabetes Metab Syndr	2024	2024-07-21			10.1016/j.dsx.2024.103074
238	39032454	External validation of risk prediction model for gestational diabetes: Individual participant data meta-analysis of randomized trials	Ranasinha S, Enticott J, Harrison CL, Thangaratinam S, Wang R, Teede HJ.	Int J Med Inform. 2024 Oct;190:105533. doi: 10.1016/j.ijmedinf.2024.105533. Epub 2024 Jul 10.	Ranasinha S	Int J Med Inform	2024	2024-07-20			10.1016/j.ijmedinf.2024.105533
239	39030640	Can flash glucose monitoring improve glucose management for Aboriginal and Torres Strait Islander peoples with type 2 diabetes? A protocol for a randomised controlled trial	Hachem M, Hearn T, Kelly R, Eer A, Moore B, Sommerville C, Atkinson-Briggs S, Twigg S, Freund M, O'Neal D, Story D, Brown A, McLean A, Sinha A, Furler J, O'Brien R, Tran-Duy A, Clarke P, Braat S, Koye DN, Eades S, Burchill L, Ekinci E.	Trials. 2024 Jul 19;25(1):493. doi: 10.1186/s13063-024-08267-7.	Hachem M	Trials	2024	2024-07-19	PMC11264795		10.1186/s13063-024-08267-7
240	39029798	Real-world evaluation of vascular complications and comorbidities in Portuguese patients with type 2 diabetes: Results from the cMORE study	Alão S, Silva T, Leite AP, do Rosário M, Carvalho C, Coelho J, Ferreira H, Ferreira R, Abreu J, Rosa M, Azevedo S, Cunha C, Daniel C, Juane B, Sousa RA, Casais AC; cMORE study group.	Rev Port Cardiol. 2024 Jul 17:S0870-2551(24)00225-7. doi: 10.1016/j.repc.2024.04.011. Online ahead of print.	Alão S	Rev Port Cardiol	2024	2024-07-19			10.1016/j.repc.2024.04.011
241	39029680	Associations between maternal early pregnancy depression and longitudinal fetal growth	Wu J, Zhou F, Wang Y, Niu Y, Zhang C, Meng Y, Hao Y, Yu W, Liu H, Li C, Zhang S, Chen S, Xia X, Wu Y, Huang H.	J Affect Disord. 2024 Oct 1;362:808-815. doi: 10.1016/j.jad.2024.07.068. Epub 2024 Jul 17.	Wu J	J Affect Disord	2024	2024-07-19			10.1016/j.jad.2024.07.068
242	39025743	Can thermography predict diabetic foot ulcer risk in patients with diabetes mellitus? A systematic review	Thakku Sivakumar D, Murray B, Moore Z, Patton D, O'Connor T, Avsar P.	J Tissue Viability. 2024 Jun 29:S0965-206X(24)00093-7. doi: 10.1016/j.jtv.2024.06.018. Online ahead of print.	Thakku Sivakumar D	J Tissue Viability	2024	2024-07-18			10.1016/j.jtv.2024.06.018
243	39024327	Enhanced blood glucose levels prediction with a smartwatch	Pikulin S, Yehezkel I, Moskovitch R.	PLoS One. 2024 Jul 18;19(7):e0307136. doi: 10.1371/journal.pone.0307136. eCollection 2024.	Pikulin S	PLoS One	2024	2024-07-18	PMC11257318		10.1371/journal.pone.0307136
244	39024002	Service Users' Experiences of a Nationwide Digital Type 2 Diabetes Self-Management Intervention (Healthy Living): Qualitative Interview Study	Hawkes RE, Benton JS, Cotterill S, Sanders C, French DP.	JMIR Diabetes. 2024 Jul 18;9:e56276. doi: 10.2196/56276.	Hawkes RE	JMIR Diabetes	2024	2024-07-18	PMC11294771		10.2196/56276
245	39019233	Multimorbidity, lifestyle, and cognitive function: A cross-cultural study on the role of diabetes, cardiovascular disease, cancer, and chronic respiratory diseases	Ma H, Mu X, Jin Y, Luo Y, Wu M, Han Z.	J Affect Disord. 2024 Oct 1;362:560-568. doi: 10.1016/j.jad.2024.07.053. Epub 2024 Jul 15.	Ma H	J Affect Disord	2024	2024-07-17			10.1016/j.jad.2024.07.053
246	39019002	Individual and joint effects of organophosphate esters and hypertension or diabetes on renal injury among Chinese adults	Yang S, Li Y, Zhang M, Xu Q, Xie C, Wan Z, Song L, Lv Y, Wang Y, Chen H, Mei S.	Int J Hyg Environ Health. 2024 Aug;261:114424. doi: 10.1016/j.ijheh.2024.114424. Epub 2024 Jul 16.	Yang S	Int J Hyg Environ Health	2024	2024-07-17			10.1016/j.ijheh.2024.114424
247	39018899	Can tirzepatide untie the Gordian knot of eating disorders among individuals with type 2 diabetes and obesity?	Patoulias D, Karakasis P, El-Tanani M, Rizzo M.	J Diabetes Complications. 2024 Aug;38(8):108812. doi: 10.1016/j.jdiacomp.2024.108812. Epub 2024 Jul 15.	Patoulias D	J Diabetes Complications	2024	2024-07-17			10.1016/j.jdiacomp.2024.108812
248	39018896	Assessing the influence of rural residence and economic distress on lower extremity risk stratification among diabetic foot ulcer patients utilizing the Wound, Ischemia, and Foot Infection (WIfI) classification system	Tasman J, Clegg DJ, Carver C, Adabala S, Buckley MR, Goldman MH, Roberson PNE.	J Diabetes Complications. 2024 Aug;38(8):108814. doi: 10.1016/j.jdiacomp.2024.108814. Epub 2024 Jul 15.	Tasman J	J Diabetes Complications	2024	2024-07-17			10.1016/j.jdiacomp.2024.108814
249	39014980	Associations of Coping Strategies With Glycemic and Psychosocial Outcomes Among Adolescents With Type 1 Diabetes Experiencing Diabetes Distress	Straton E, Anifowoshe K, Moore H, Streisand R, Jaser SS.	Ann Behav Med. 2024 Aug 7;58(9):628-633. doi: 10.1093/abm/kaae028.	Straton E	Ann Behav Med	2024	2024-07-17	PMC11305127		10.1093/abm/kaae028
250	39013756	Pilot monitoring study in patients with diabetic kidney disease using NORA application	Toapanta N, Sánchez-Gavilan E, Guirao C, Leon Román J, Ramos N, Vergara A, Azancot M, Agraz I, Bermejo S, Montiel E, Molina C, Ribó M, Soler MJ.	Nefrologia (Engl Ed). 2024 Jul-Aug;44(4):519-526. doi: 10.1016/j.nefroe.2024.07.001. Epub 2024 Jul 15.	Toapanta N	Nefrologia (Engl Ed)	2024	2024-07-16			10.1016/j.nefroe.2024.07.001
251	39013702	Evaluation of the relationship between self-care agency and quality of life in adolescents with type 1 diabetes mellitus during COVID-19 pandemic	Cengiz N, Topan A, Akyol Güner T.	J Pediatr Nurs. 2024 Sep-Oct;78:e236-e243. doi: 10.1016/j.pedn.2024.07.011. Epub 2024 Jul 16.	Cengiz N	J Pediatr Nurs	2024	2024-07-16			10.1016/j.pedn.2024.07.011
252	39013251	Effect of fixed-ratio insulin combinations on adherence in type 2 diabetes: Systematic review	Elamin M, Barnish MS.	Diabetes Metab Syndr. 2024 Jun;18(6):103072. doi: 10.1016/j.dsx.2024.103072. Epub 2024 Jul 11.	Elamin M	Diabetes Metab Syndr	2024	2024-07-16			10.1016/j.dsx.2024.103072
253	39013209	Unveiling the role of microRNAs in metabolic dysregulation of Gestational Diabetes Mellitus	He L, Wang X, Chen X.	Reprod Biol. 2024 Sep;24(3):100924. doi: 10.1016/j.repbio.2024.100924. Epub 2024 Jul 15.	He L	Reprod Biol	2024	2024-07-16			10.1016/j.repbio.2024.100924
254	39010042	Comorbidities and use of health services in people with diabetes mellitus according to risk levels by adjusted morbidity groups	Barrio-Cortes J, Mateos-Carchenilla MP, Martínez-Cuevas M, Beca-Martínez MT, Herrera-Sancho E, López-Rodríguez MC, Jaime-Sisó MÁ, Ruiz-López M.	BMC Endocr Disord. 2024 Jul 16;24(1):115. doi: 10.1186/s12902-024-01634-0.	Barrio-Cortes J	BMC Endocr Disord	2024	2024-07-15	PMC11251131		10.1186/s12902-024-01634-0
255	39004007	Association of diabetes mellitus with risk of reproductive impairment in females: A comprehensive review	Andlib N, Sajad M, Thakur SC.	Acta Histochem. 2024 Oct;126(5-7):152173. doi: 10.1016/j.acthis.2024.152173. Epub 2024 Jul 14.	Andlib N	Acta Histochem	2024	2024-07-14			10.1016/j.acthis.2024.152173
256	39003193	The development of health literacy scale for acute complications of diabetes for children with type 1 diabetes (8-12 years)	Yeşil F, Çövener Özçelik Ç.	J Pediatr Nurs. 2024 Sep-Oct;78:e59-e65. doi: 10.1016/j.pedn.2024.06.016. Epub 2024 Jul 12.	Yeşil F	J Pediatr Nurs	2024	2024-07-13			10.1016/j.pedn.2024.06.016
257	39002642	Navigating the intersection: Diabetes and Alzheimer's intertwined relationship	Kale MB, Bhondge HM, Wankhede NL, Shende PV, Thanekaer RP, Aglawe MM, Rahangdale SR, Taksande BG, Pandit SB, Upaganlawar AB, Umekar MJ, Kopalli SR, Koppula S.	Ageing Res Rev. 2024 Sep;100:102415. doi: 10.1016/j.arr.2024.102415. Epub 2024 Jul 14.	Kale MB	Ageing Res Rev	2024	2024-07-13			10.1016/j.arr.2024.102415
258	39002609	Unraveling the relationship among insulin resistance, IGF-1, and amyloid-beta 1-40: Is the definition of type 3 diabetes applicable in the cardiovascular field?	Fluca AL, Pani B, Janjusevic M, Zwas DR, Abraham Y, Calligaris M, Beltrami AP, Campos Corgosinho F, Marketou M, D'Errico S, Sinagra G, Aleksova A.	Life Sci. 2024 Sep 1;352:122911. doi: 10.1016/j.lfs.2024.122911. Epub 2024 Jul 11.	Fluca AL	Life Sci	2024	2024-07-13			10.1016/j.lfs.2024.122911
259	39002301	[Impact of obesity and diabetes on health and cardiovascular disease]	Lecube A.	Aten Primaria. 2024 Jul 12;56(12):103045. doi: 10.1016/j.aprim.2024.103045. Online ahead of print.	Lecube A	Aten Primaria	2024	2024-07-13	PMC11298807		10.1016/j.aprim.2024.103045
260	39002279	Maternal and fetal outcomes of antiepileptic treatments during pregnancy: A retrospective study	Zeytin Demiral G, Betaş Akın S, Kayacık Günday Ö, Şahbaz FG, Türk Börü Ü.	Epilepsy Behav. 2024 Sep;158:109937. doi: 10.1016/j.yebeh.2024.109937. Epub 2024 Jul 13.	Zeytin Demiral G	Epilepsy Behav	2024	2024-07-13			10.1016/j.yebeh.2024.109937
261	39002206	Determinants of the intention to use mHealth in the future: Evidence from an intervention study of patients with chronic diseases in Slovenia	Dolničar V, Petrovčič A, Škafar M, Laznik J, Prevodnik K, Hvalič-Touzery S.	Int J Med Inform. 2024 Oct;190:105537. doi: 10.1016/j.ijmedinf.2024.105537. Epub 2024 Jul 4.	Dolničar V	Int J Med Inform	2024	2024-07-13			10.1016/j.ijmedinf.2024.105537
262	39001440	Non-Insulin Antidiabetic Agents and Lung Cancer Risk in Drug-Naive Patients with Type 2 Diabetes Mellitus: A Nationwide Retrospective Cohort Study	Tabernacki T, Wang L, Kaelber DC, Xu R, Berger NA.	Cancers (Basel). 2024 Jun 28;16(13):2377. doi: 10.3390/cancers16132377.	Tabernacki T	Cancers (Basel)	2024	2024-07-13	PMC11240387		10.3390/cancers16132377
263	39001080	Recent Innovations in Footwear and the Role of Smart Footwear in Healthcare-A Survey	Rukmini PG, Hegde RB, Basavarajappa BK, Bhat AK, Pujari AN, Gargiulo GD, Gunawardana U, Jan T, Naik GR.	Sensors (Basel). 2024 Jul 2;24(13):4301. doi: 10.3390/s24134301.	Rukmini PG	Sensors (Basel)	2024	2024-07-13	PMC11243832		10.3390/s24134301
264	39000954	A Novel AI Approach for Assessing Stress Levels in Patients with Type 2 Diabetes Mellitus Based on the Acquisition of Physiological Parameters Acquired during Daily Life	Ribeiro G, Monge J, Postolache O, Pereira JMD.	Sensors (Basel). 2024 Jun 27;24(13):4175. doi: 10.3390/s24134175.	Ribeiro G	Sensors (Basel)	2024	2024-07-13	PMC11243842		10.3390/s24134175
265	39000868	Empowering Diabetics: Advancements in Smartphone-Based Food Classification, Volume Measurement, and Nutritional Estimation	Crystal AA, Valero M, Nino V, Ingram KH.	Sensors (Basel). 2024 Jun 24;24(13):4089. doi: 10.3390/s24134089.	Crystal AA	Sensors (Basel)	2024	2024-07-13	PMC11244259		10.3390/s24134089
266	38996671	Bioactive sucralfate-based microneedles promote wound healing through reprogramming macrophages and protecting endogenous growth factors	Le Z, Ramos MC, Shou Y, Li RR, Cheng HS, Jang CJ, Liu L, Xue C, Li X, Liu H, Lim CT, Tan NS, White AD, Charles CJ, Chen Y, Liu Z, Tay A.	Biomaterials. 2024 Dec;311:122700. doi: 10.1016/j.biomaterials.2024.122700. Epub 2024 Jul 4.	Le Z	Biomaterials	2024	2024-07-12			10.1016/j.biomaterials.2024.122700
267	38996661	Metabolic effects of very-low calorie diet, Semaglutide, or combination of the two, in individuals with type 2 diabetes mellitus	Anyiam O, Phillips B, Quinn K, Wilkinson D, Smith K, Atherton P, Idris I.	Clin Nutr. 2024 Aug;43(8):1907-1913. doi: 10.1016/j.clnu.2024.06.034. Epub 2024 Jul 2.	Anyiam O	Clin Nutr	2024	2024-07-12			10.1016/j.clnu.2024.06.034
268	38996574	Tele-health coaches' responses to clients' emotional cues and concerns and engagement with the Bump to Baby and Me Intervention	Schöps AM, Skinner TC, Fosgerau CF.	Patient Educ Couns. 2024 Oct;127:108370. doi: 10.1016/j.pec.2024.108370. Epub 2024 Jul 2.	Schöps AM	Patient Educ Couns	2024	2024-07-12			10.1016/j.pec.2024.108370
269	38994688	Available evidence on fetal liver changes detected by ultrasound in pregnant women with gestational diabetes mellitus: Systematic review	Da Correggio KS, Galluzzo RN, von Wangenheim A, Werner H, Castro PT, Araujo Júnior E, Onofre ASC.	J Clin Ultrasound. 2024 Jul 12. doi: 10.1002/jcu.23760. Online ahead of print.	Da Correggio KS	J Clin Ultrasound	2024	2024-07-12			10.1002/jcu.23760
270	38992739	Suppressed thyroid stimulating hormone levels after initiation of a subcutaneous glucagon-like peptide-1 receptor agonist in a post-thyroidectomy patient managed with levothyroxine case report	Wilcox L, Van Dril E.	J Am Pharm Assoc (2003). 2024 Jul 9:102185. doi: 10.1016/j.japh.2024.102185. Online ahead of print.	Wilcox L	J Am Pharm Assoc (2003)	2024	2024-07-11			10.1016/j.japh.2024.102185
271	38992607	Prior tuberculosis, radiographic lung abnormalities and prevalent diabetes in rural South Africa	Castle AC, Moosa Y, Claassen H, Shenoi S, Magodoro I, Manne-Goehler J, Hanekom W, Bassett IV, Wong EB, Siedner MJ.	BMC Infect Dis. 2024 Jul 11;24(1):690. doi: 10.1186/s12879-024-09583-8.	Castle AC	BMC Infect Dis	2024	2024-07-11	PMC11238449		10.1186/s12879-024-09583-8
272	38991865	Sodium-Glucose Cotransporter-2 Inhibitors in Patients With Acute Coronary Syndrome: A Modern Cinderella?	Karakasis P, Fragakis N, Kouskouras K, Karamitsos T, Patoulias D, Rizzo M.	Clin Ther. 2024 Jul 10:S0149-2918(24)00149-8. doi: 10.1016/j.clinthera.2024.06.010. Online ahead of print.	Karakasis P	Clin Ther	2024	2024-07-11			10.1016/j.clinthera.2024.06.010
273	38991634	Differing intensities of a midwife-led antenatal healthy lifestyle service on maternal and neonatal outcomes: A retrospective cohort study	Fair FJ, Soltani H.	Midwifery. 2024 Sep;136:104078. doi: 10.1016/j.midw.2024.104078. Epub 2024 Jun 26.	Fair FJ	Midwifery	2024	2024-07-11			10.1016/j.midw.2024.104078
274	38991584	Efficacy and safety of SGLT2 inhibitors with and without glucagon-like peptide 1 receptor agonists: a SMART-C collaborative meta-analysis of randomised controlled trials	Apperloo EM, Neuen BL, Fletcher RA, Jongs N, Anker SD, Bhatt DL, Butler J, Cherney DZI, Herrington WG, Inzucchi SE, Jardine MJ, Liu CC, Mahaffey KW, McGuire DK, McMurray JJV, Neal B, Packer M, Perkovic V, Sabatine MS, Solomon SD, Staplin N, Szarek M, Vaduganathan M, Wanner C, Wheeler DC, Wiviott SD, Zannad F, Heerspink HJL.	Lancet Diabetes Endocrinol. 2024 Aug;12(8):545-557. doi: 10.1016/S2213-8587(24)00155-4. Epub 2024 Jul 8.	Apperloo EM	Lancet Diabetes Endocrinol	2024	2024-07-11			10.1016/S2213-8587(24)00155-4
275	38991491	Clinical and pathological characteristics of gestational diabetes mellitus with different insulin resistance	Luo Y, Qin Y, Kong L, Long J, Lukacs-Kornek V, Li J, Wei H, Qin J.	J Diabetes Complications. 2024 Aug;38(8):108796. doi: 10.1016/j.jdiacomp.2024.108796. Epub 2024 Jun 17.	Luo Y	J Diabetes Complications	2024	2024-07-11			10.1016/j.jdiacomp.2024.108796
276	38991460	Development and validation of gestational diabetes mellitus health literacy scale	Gu R, Sun T, Pan Y, Wang J, Li Q, Zhang Y, Tang Y, Zhou H, Wei L.	Patient Educ Couns. 2024 Oct;127:108365. doi: 10.1016/j.pec.2024.108365. Epub 2024 Jul 1.	Gu R	Patient Educ Couns	2024	2024-07-11			10.1016/j.pec.2024.108365
277	38991431	Exploring extended reality for diabetes education & self-management - A bibliometric analysis from 1999 to 2023	Nataraj M, Maiya GA, Nagaraju SP, Shastry BA, N SK, Shetty S, Raje S.	Diabetes Metab Syndr. 2024 Jun;18(6):103071. doi: 10.1016/j.dsx.2024.103071. Epub 2024 Jul 2.	Nataraj M	Diabetes Metab Syndr	2024	2024-07-11			10.1016/j.dsx.2024.103071
278	38991416	The role of sex hormone binding globulin levels in the association of surgical and natural premature menopause with incident type 2 diabetes	Wu S, Zhong Q, Song Q, Wang M.	Maturitas. 2024 Sep;187:108063. doi: 10.1016/j.maturitas.2024.108063. Epub 2024 Jul 10.	Wu S	Maturitas	2024	2024-07-11			10.1016/j.maturitas.2024.108063
279	38991375	Comorbid physical health outcomes in patients with bipolar disorder: An umbrella review of systematic reviews and meta-analyses	Kang J, Lee H, Park J, Kim HJ, Kwon R, Kim S, Fond G, Boyer L, Rahmati M, Smith L, Nehs CJ, Son Y, Kim S, Lee H, Lee J, Kim MS, Kim T, Yon DK.	Asian J Psychiatr. 2024 Jun 27;99:104138. doi: 10.1016/j.ajp.2024.104138. Online ahead of print.	Kang J	Asian J Psychiatr	2024	2024-07-11			10.1016/j.ajp.2024.104138
280	38986808	YAP/TAZ, beta-catenin, and TGFb pathway activation in medical plasma-induced wound healing in diabetic mice	Schmidt A, von Woedtke T, Weltmann KD, Bekeschus S.	J Adv Res. 2024 Jul 8:S2090-1232(24)00270-4. doi: 10.1016/j.jare.2024.07.004. Online ahead of print.	Schmidt A	J Adv Res	2024	2024-07-10			10.1016/j.jare.2024.07.004
281	38986667	Racial Differences in Diabetic Cardiomyopathy: The ARISE-HF Trial	Lopez J, Liu Y, Butler J, Del Prato S, Ezekowitz JA, Lam CSP, Marwick TH, Rosenstock J, Tang WHW, Perfetti R, Urbinati A, Zannad F, Januzzi JL Jr, Ibrahim NE.	J Am Coll Cardiol. 2024 Jul 16;84(3):233-243. doi: 10.1016/j.jacc.2024.04.053.	Lopez J	J Am Coll Cardiol	2024	2024-07-10			10.1016/j.jacc.2024.04.053
282	38986278	HNRNP I promotes IRAK1 degradation to reduce podocyte apoptosis and inflammatory response alleviating renal injury in diabetic nephropathy	Rao Z, Ao G, Zhang Y, Jiang Z, Li L, Hua Z.	Immunobiology. 2024 Sep;229(5):152835. doi: 10.1016/j.imbio.2024.152835. Epub 2024 Jul 6.	Rao Z	Immunobiology	2024	2024-07-10			10.1016/j.imbio.2024.152835
283	38985044	Benchmarking mobile applications for the health of people with Diabetes Mellitus	Lopes ROP, Chagas SR, Gomes EDS, Barbosa JCA, Silva ÍR, Brandão MAG.	Rev Lat Am Enfermagem. 2024 Jul 5;32:e4221. doi: 10.1590/1518-8345.7182.4221. eCollection 2024.	Lopes ROP	Rev Lat Am Enfermagem	2024	2024-07-10	PMC11251684		10.1590/1518-8345.7182.4221
284	38981568	Effects of nudge strategy-based dietary education intervention in patients with type 2 diabetes mellitus: A cluster randomized controlled trial	Zhang Q, Zhang Y, Long T, Wu Y, Zhang Y, Li M.	Diabetes Metab. 2024 Sep;50(5):101563. doi: 10.1016/j.diabet.2024.101563. Epub 2024 Jul 7.	Zhang Q	Diabetes Metab	2024	2024-07-09			10.1016/j.diabet.2024.101563
285	38981375	Health risk factors among adult individuals with and without diabetes in Brazil: Vigitel (2020-2023)	Miranda C, Sousa TM, Caldeira TCM, Claro RM.	Public Health. 2024 Sep;234:120-125. doi: 10.1016/j.puhe.2024.06.009. Epub 2024 Jul 8.	Miranda C	Public Health	2024	2024-07-09			10.1016/j.puhe.2024.06.009
286	38981114	Telemedicine in Improving Glycemic Control Among Children and Adolescents With Type 1 Diabetes Mellitus: Systematic Review and Meta-Analysis	Zhang K, Huang Q, Wang Q, Li C, Zheng Q, Li Z, Xu D, Xie C, Zhang M, Lin R.	J Med Internet Res. 2024 Jul 9;26:e51538. doi: 10.2196/51538.	Zhang K	J Med Internet Res	2024	2024-07-09	PMC11267117		10.2196/51538
287	38980716	Evaluation of a Remote Patient Monitoring Program During the COVID-19 Pandemic: Retrospective Case Study With a Mixed Methods Explanatory Sequential Design	Gunn R, Watkins SL, Boston D, Rosales AG, Massimino S, Navale S, Fitzpatrick SL, Dickerson J, Gold R, Lee G, McMullen CK.	JMIR Form Res. 2024 Jul 9;8:e55732. doi: 10.2196/55732.	Gunn R	JMIR Form Res	2024	2024-07-09	PMC11267095		10.2196/55732
288	38980510	Community-engaged Systems for Population Health Improvement: A Novel Approach to Improve Diabetes Outcomes in Rural Communities	Pullyblank K, Rosen M, Wichman C, Rogers AE, Baron M, Dzewaltowski DA.	J Community Health. 2024 Oct;49(5):798-808. doi: 10.1007/s10900-024-01376-z. Epub 2024 Jul 9.	Pullyblank K	J Community Health	2024	2024-07-09	PMC11345328		10.1007/s10900-024-01376-z
289	38978167	Enhancing clinical service design for multimorbidity management: A comprehensive approach to joined-up care for diabetes, chronic kidney disease, and heart failure	Al-Chalabi S, Sinha S, Kalra PA.	Diabet Med. 2024 Jul 8:e15403. doi: 10.1111/dme.15403. Online ahead of print.	Al-Chalabi S	Diabet Med	2024	2024-07-09			10.1111/dme.15403
290	38976946	Recent advances on cyanidin-3-O-glucoside in preventing obesity-related metabolic disorders: A comprehensive review	Oumeddour DZ, Al-Dalali S, Zhao L, Zhao L, Wang C.	Biochem Biophys Res Commun. 2024 Oct 15;729:150344. doi: 10.1016/j.bbrc.2024.150344. Epub 2024 Jul 3.	Oumeddour DZ	Biochem Biophys Res Commun	2024	2024-07-08			10.1016/j.bbrc.2024.150344
291	38974374	Impact of Glycemic Control on Shoulder Proprioception in Type 2 Diabetes Mellitus: Mediating the Connection - Insights from a Cross-Sectional Analysis	Alshahrani MS, Reddy RS, Alshahrani A, Alsubaie SF.	J Multidiscip Healthc. 2024 Jul 1;17:3043-3052. doi: 10.2147/JMDH.S468359. eCollection 2024.	Alshahrani MS	J Multidiscip Healthc	2024	2024-07-08	PMC11225991		10.2147/JMDH.S468359
292	38971378	Transition between paediatric and adult diabetes healthcare services: An online global survey of healthcare professionals' experiences and perceptions	James S, Cudizio L, Ng SM, Lyons S, Maruthur NM, Araszkiewicz A, Gomber A, Snoek F, Toft E, Weissberg-Benchell J, de Beaufort C.	Diabetes Res Clin Pract. 2024 Aug;214:111768. doi: 10.1016/j.diabres.2024.111768. Epub 2024 Jul 4.	James S	Diabetes Res Clin Pract	2024	2024-07-06			10.1016/j.diabres.2024.111768
293	38970586	Distinct Comorbidity Clusters in Patients With Acute Heart Failure: Data From RELAX-AHF-2	Gomez KA, Tromp J, Figarska SM, Beldhuis IE, Cotter G, Davison BA, Felker GM, Gimpelewicz C, Greenberg BH, Lam CSP, Voors AA, Metra M, Teerlink JR, van der Meer P.	JACC Heart Fail. 2024 Jun 24:S2213-1779(24)00418-9. doi: 10.1016/j.jchf.2024.04.028. Online ahead of print.	Gomez KA	JACC Heart Fail	2024	2024-07-06			10.1016/j.jchf.2024.04.028
294	38970044	Measuring electronic health literacy in the context of diabetes care: psychometric evaluation of a Persian version of the condition-specific eHealth literacy scale for diabetes	Peimani M, Tanhapour M, Bandarian F, Nasli-Esfahani E, Ostovar A.	BMC Med Inform Decis Mak. 2024 Jul 5;24(1):189. doi: 10.1186/s12911-024-02594-0.	Peimani M	BMC Med Inform Decis Mak	2024	2024-07-05	PMC11225123		10.1186/s12911-024-02594-0
295	38968968	Impact of different hormones on the regulation of nitric oxide in diabetes	Gluvic Z, Obradovic M, Manojlovic M, Vincenza Giglio R, Maria Patti A, Ciaccio M, Suri JS, Rizzo M, Isenovic ER.	Mol Cell Endocrinol. 2024 Oct 1;592:112325. doi: 10.1016/j.mce.2024.112325. Epub 2024 Jul 3.	Gluvic Z	Mol Cell Endocrinol	2024	2024-07-05			10.1016/j.mce.2024.112325
296	38968840	Prenatal exposure to polycyclic aromatic hydrocarbons and phthalate acid esters and gestational diabetes mellitus: A prospective cohort study	Guo M, Fang Y, Peng M, He C, Chen J, Sun B, Liu C, Zhou Y, Zhang H, Zhao K.	Int J Hyg Environ Health. 2024 Aug;261:114419. doi: 10.1016/j.ijheh.2024.114419. Epub 2024 Jul 4.	Guo M	Int J Hyg Environ Health	2024	2024-07-05			10.1016/j.ijheh.2024.114419
297	38968799	Preclinical pharmacokinetics, pharmacodynamics, and toxicity of novel small-molecule GPR119 agonists to treat type-2 diabetes and obesity	Patil M, Casari I, Thapa D, Warne LN, Dallerba E, Massi M, Carlessi R, Falasca M.	Biomed Pharmacother. 2024 Aug;177:117077. doi: 10.1016/j.biopha.2024.117077. Epub 2024 Jul 5.	Patil M	Biomed Pharmacother	2024	2024-07-05			10.1016/j.biopha.2024.117077
298	38968092	Change in testing for blood glucose during the COVID-19 pandemic, United States 2019-2021	Miyamoto Y, Saelee R, Koyama AK, Zaganjor I, Xu F, Onufrak S, Pavkov ME.	Diabetes Res Clin Pract. 2023 Nov;205:110985. doi: 10.1016/j.diabres.2023.110985. Epub 2023 Oct 29.	Miyamoto Y	Diabetes Res Clin Pract	2023	2024-07-05	PMC11226753	NIHMS1987381	10.1016/j.diabres.2023.110985
299	38967919	Glucagon-Like Peptide 1 Receptor Agonists and 13 Obesity-Associated Cancers in Patients With Type 2 Diabetes	Wang L, Xu R, Kaelber DC, Berger NA.	JAMA Netw Open. 2024 Jul 1;7(7):e2421305. doi: 10.1001/jamanetworkopen.2024.21305.	Wang L	JAMA Netw Open	2024	2024-07-05	PMC11227080		10.1001/jamanetworkopen.2024.21305
300	38964134	Inflammatory markers in relation to maternal lifestyle and adverse pregnancy outcomes in twin pregnancies	Christiansen CH, Kirk M, Worda K, Hegaard HK, Rode L; Collaborators – The PREDICT-group.	J Reprod Immunol. 2024 Aug;164:104286. doi: 10.1016/j.jri.2024.104286. Epub 2024 Jun 24.	Christiansen CH	J Reprod Immunol	2024	2024-07-04			10.1016/j.jri.2024.104286
301	38963663	Digital therapeutics as an emerging new therapy for diabetes mellitus: potentials and concerns	Li S, Tao J, Tang J, Chu Y, Wu H.	Endocr Connect. 2024 Jul 1;13(9):e240219. doi: 10.1530/EC-24-0219. Online ahead of print.	Li S	Endocr Connect	2024	2024-07-04	PMC11378137		10.1530/EC-24-0219
302	38961430	A holistic lifestyle mobile health intervention for the prevention of type 2 diabetes and common mental disorders in Asian women with a history of gestational diabetes: a randomised control trial with 3-year follow-up protocol	Salamanca-Sanabria A, Liew SJ, Mair J, De Iorio M, Ling YDY, Tint MT, Wei YT, Lim K, Ong D, Chooi YC, Tay V, Eriksson JG.	Trials. 2024 Jul 3;25(1):443. doi: 10.1186/s13063-024-08247-x.	Salamanca-Sanabria A	Trials	2024	2024-07-03	PMC11221021		10.1186/s13063-024-08247-x
303	38957391	A web-based scoping review assessing the influence of smoking and smoking cessation on antidiabetic drug meabolism: implications for medication efficacy	Bellanca CM, Augello E, Di Benedetto G, Burgaletto C, Cantone AF, Cantarella G, Bernardini R, Polosa R; DiaSmokeFree Working Group.	Front Pharmacol. 2024 Jun 18;15:1406860. doi: 10.3389/fphar.2024.1406860. eCollection 2024.	Bellanca CM	Front Pharmacol	2024	2024-07-03	PMC11217182		10.3389/fphar.2024.1406860
304	38955757	[The innovation and challenge of artificial intelligence in the whole process management of fundus disease]	Zhang M, Liao Q, Yang TT.	Zhonghua Yan Ke Za Zhi. 2024 Jul 11;60(7):559-565. doi: 10.3760/cma.j.cn112142-20240410-00171.	Zhang M	Zhonghua Yan Ke Za Zhi	2024	2024-07-02			10.3760/cma.j.cn112142-20240410-00171
305	38955658	Clinical practice recommendations for management of Diabetes Mellitus in Arab region: An expert consensus statement from Arab Diabetes Forum (ADF)	Elsherif I, Jammah AA, Ibrahim AR, Alawadi F, Sadek IS, Rahman AM, Sharify GE, AlFeky A, Aldossari K, Roushdy E, ELBarbary NS, BenRajab F, Elghweiry A, Farah SIS, Hajjaji I, AlShammary A, Abdulkareem F, AbdelRahim A, Orabi A.	Prim Care Diabetes. 2024 Jul 1:S1751-9918(24)00120-7. doi: 10.1016/j.pcd.2024.06.003. Online ahead of print.	Elsherif I	Prim Care Diabetes	2024	2024-07-02			10.1016/j.pcd.2024.06.003
306	38953616	Behavioral Engagement and Activation Model Study (BEAMS): A latent class analysis of adopters and non-adopters of digital health technologies among people with Type 2 diabetes	Piette JD, Lee KCS, Bosworth HB, Isaacs D, Cerrada CJ, Kainkaryam R, Liska J, Lee F, Kennedy A, Kerr D.	Transl Behav Med. 2024 Jul 27;14(8):491-498. doi: 10.1093/tbm/ibae034.	Piette JD	Transl Behav Med	2024	2024-07-02	PMC11282572		10.1093/tbm/ibae034
307	38952745	Evaluating usability of and satisfaction with mHealth app in rural and remote areas-Germany GIZ collaboration in Bosnia-Herzegovina to optimize type 1 diabetes care	Ali Sherazi B, Läer S, Hasanbegovic S, Obarcanin E.	Front Digit Health. 2024 Jun 17;6:1338857. doi: 10.3389/fdgth.2024.1338857. eCollection 2024.	Ali Sherazi B	Front Digit Health	2024	2024-07-02	PMC11215199		10.3389/fdgth.2024.1338857
308	38950998	Trends in antidiabetes medication use among hospitalised patients with type 2 diabetes: a retrospective single-centre cohort study	Meier N, Laager R, Gregoriano C, Schütz P, Mueller B, Struja T, Kutz A.	BMJ Open. 2024 Jul 1;14(6):e084526. doi: 10.1136/bmjopen-2024-084526.	Meier N	BMJ Open	2024	2024-07-01	PMC11328642		10.1136/bmjopen-2024-084526
309	38948217	Shoulder muscle weakness and proprioceptive impairments in type 2 diabetes mellitus: exploring correlations for improved clinical management	Reddy RS, Alshahrani MS, ALMohiza MA, Alkhamis BA, Tedla JS, Kakaraparthi VN, Koura GM, Mukherjee D, Alnakhli HH, Ghulam HSH, Alqhtani RS.	PeerJ. 2024 Jun 25;12:e17630. doi: 10.7717/peerj.17630. eCollection 2024.	Reddy RS	PeerJ	2024	2024-07-01	PMC11212628		10.7717/peerj.17630
310	38947593	Exploring the Clinical Features, Management of Hypertension, and Predictors of Severity in Hospitalized Hypertensive COVID-19 Patients	Kumar N, Syed Sulaiman SA, Hashmi FK, Noor A, Ahmad R, Qureshi A, Jhatial F, Sheikh Ghadzi SM.	Cureus. 2024 May 30;16(5):e61356. doi: 10.7759/cureus.61356. eCollection 2024 May.	Kumar N	Cureus	2024	2024-07-01	PMC11214652		10.7759/cureus.61356
311	38945401	Associations between sleep duration trajectories and risk of cardio-metabolic disease among middle-aged and older Chinese adults	Fang Y, Yang MJ, Ning D, Huang H, He Y, Huang Y, Nagel E, Pan D, Wang W, Qin T, Wang M.	J Affect Disord. 2024 Oct 1;362:126-133. doi: 10.1016/j.jad.2024.06.114. Epub 2024 Jun 28.	Fang Y	J Affect Disord	2024	2024-06-30			10.1016/j.jad.2024.06.114
312	38945189	Glucagon-like peptide 1 agonist and effects on reward behaviour: A systematic review	Badulescu S, Tabassum A, Le GH, Wong S, Phan L, Gill H, Llach CD, McIntyre RS, Rosenblat J, Mansur R.	Physiol Behav. 2024 Sep 1;283:114622. doi: 10.1016/j.physbeh.2024.114622. Epub 2024 Jun 28.	Badulescu S	Physiol Behav	2024	2024-06-30			10.1016/j.physbeh.2024.114622
313	38944563	Charcot neuroarthropathy in diabetic patients in Texas	Cole KA, Jupiter DC.	Prim Care Diabetes. 2024 Jun 28:S1751-9918(24)00125-6. doi: 10.1016/j.pcd.2024.06.012. Online ahead of print.	Cole KA	Prim Care Diabetes	2024	2024-06-29			10.1016/j.pcd.2024.06.012
314	38944396	Unveiling therapeutic potential: Adipose tissue-derived mesenchymal stem cells and their exosomes in the management of diabetes mellitus, wound healing, and chronic ulcers	Ahmadieh-Yazdi A, Karimi M, Afkhami E, Hajizadeh-Tafti F, Kuchakzadeh F, Yang P, Sheykhhasan M.	Biochem Pharmacol. 2024 Aug;226:116399. doi: 10.1016/j.bcp.2024.116399. Epub 2024 Jun 27.	Ahmadieh-Yazdi A	Biochem Pharmacol	2024	2024-06-29			10.1016/j.bcp.2024.116399
315	38944250	Diabetic peripheral neuropathy and glycemic variability assessed by continuous glucose monitoring: A systematic review and meta-analysis	Jia Y, Long D, Yang Y, Wang Q, Wu Q, Zhang Q.	Diabetes Res Clin Pract. 2024 Jul;213:111757. doi: 10.1016/j.diabres.2024.111757. Epub 2024 Jun 27.	Jia Y	Diabetes Res Clin Pract	2024	2024-06-29			10.1016/j.diabres.2024.111757
316	38944249	Impact of hospital-community diabetes management intervention in Central Region, Ghana: A retrospective study	Adong JW, Adjei DN, Adokiya MN, Agyemang C.	Diabetes Res Clin Pract. 2024 Jul;213:111762. doi: 10.1016/j.diabres.2024.111762. Epub 2024 Jun 28.	Adong JW	Diabetes Res Clin Pract	2024	2024-06-29			10.1016/j.diabres.2024.111762
317	38944203	Associations between metabolic dysfunction-associated fatty liver disease and atherosclerotic cardiovascular disease	Wen W, Fan H, Zhang S, Hu S, Chen C, Tang J, You Y, Wang C, Li J, Luo L, Cheng Y, Zhou M, Zhao X, Tan T, Xu F, Fu X, Chen J, Dong P, Zhang X, Wang M, Feng Y.	Am J Med Sci. 2024 Jun 27:S0002-9629(24)01323-5. doi: 10.1016/j.amjms.2024.06.022. Online ahead of print.	Wen W	Am J Med Sci	2024	2024-06-29			10.1016/j.amjms.2024.06.022
318	38944046	Diabetes management amidst floods in Brazil	Strassburger Matzenbacher L, Alessi J, Telo GH.	Lancet. 2024 Jul 6;404(10447):25-26. doi: 10.1016/S0140-6736(24)01177-2. Epub 2024 Jun 26.	Strassburger Matzenbacher L	Lancet	2024	2024-06-29			10.1016/S0140-6736(24)01177-2
319	38943831	International guideline comparison of lifestyle management for acute coronary syndrome and type 2 diabetes mellitus: A rapid review	Kemp BJ, Thompson DR, Coates V, Bond S, Ski CF, Monaghan M, McGuigan K.	Health Policy. 2024 Aug;146:105116. doi: 10.1016/j.healthpol.2024.105116. Epub 2024 Jun 20.	Kemp BJ	Health Policy	2024	2024-06-29			10.1016/j.healthpol.2024.105116
320	38943015	Culturally Tailored Strategies to Enhance Type 2 Diabetes Care for South Asians in the United States	Rahim E, Rahim FO, Anzaar HF, Lalwani P, Jain B, Desai A, Palakodeti S.	J Gen Intern Med. 2024 Jun 28. doi: 10.1007/s11606-024-08902-8. Online ahead of print.	Rahim E	J Gen Intern Med	2024	2024-06-28			10.1007/s11606-024-08902-8
321	38942775	Prediction model for cardiovascular disease in patients with diabetes using machine learning derived and validated in two independent Korean cohorts	Sang H, Lee H, Lee M, Park J, Kim S, Woo HG, Rahmati M, Koyanagi A, Smith L, Lee S, Hwang YC, Park TS, Lim H, Yon DK, Rhee SY.	Sci Rep. 2024 Jun 28;14(1):14966. doi: 10.1038/s41598-024-63798-y.	Sang H	Sci Rep	2024	2024-06-28	PMC11213851		10.1038/s41598-024-63798-y
322	38942616	Oral Health-Related Knowledge, Attitudes, and Practices of Diabetic Patients in Tanzania	Sohal KS, Kambole R, Owibingire SS.	Int Dent J. 2024 Jun 27:S0020-6539(24)00155-2. doi: 10.1016/j.identj.2024.06.006. Online ahead of print.	Sohal KS	Int Dent J	2024	2024-06-28			10.1016/j.identj.2024.06.006
323	38942411	Advances in the treatment of type 2 diabetes mellitus by natural plant polysaccharides through regulation of gut microbiota and metabolism: A review	Chuanboding, Wang N, He H, Sun X, Bi X, Li A, Sun P, Li J, Yan L, Gao Y, Shen L, Ting Z, Zhang S.	Int J Biol Macromol. 2024 Aug;274(Pt 2):133466. doi: 10.1016/j.ijbiomac.2024.133466. Epub 2024 Jun 26.	Chuanboding	Int J Biol Macromol	2024	2024-06-28			10.1016/j.ijbiomac.2024.133466
324	38942169	Disparities in metabolic dysfunction-associated steatotic liver disease and cardiometabolic conditions in low and lower middle-income countries: a systematic analysis from the global burden of disease study 2019	Danpanichkul P, Suparan K, Dutta P, Kaeosri C, Sukphutanan B, Pang Y, Kulthamrongsri N, Jaisa-Aad M, Ng CH, Teng M, Nakano M, Morishita A, Alkhouri N, Yang JD, Chen VL, Kim D, Fallon MB, Diaz LA, Arab JP, Mantzoros CS, Noureddin M, Lazarus JV, Wijarnpreecha K.	Metabolism. 2024 Sep;158:155958. doi: 10.1016/j.metabol.2024.155958. Epub 2024 Jun 26.	Danpanichkul P	Metabolism	2024	2024-06-28			10.1016/j.metabol.2024.155958
325	38941351	Risk factors for recurrent urinary tract infections among women in a large integrated health care organization in the United States	Ackerson BK, Tartof SY, Chen LH, Contreras R, Reyes IAC, Ku JH, Pellegrini M, Schmidt JE, Bruxvoort KJ.	J Infect Dis. 2024 Jun 28:jiae331. doi: 10.1093/infdis/jiae331. Online ahead of print.	Ackerson BK	J Infect Dis	2024	2024-06-28			10.1093/infdis/jiae331
326	38941148	Effects of a Patient Portal Intervention to Address Diabetes Care Gaps: Protocol for a Pragmatic Randomized Controlled Trial	Hackstadt AJ, Elasy TA, Gangaputra S, Harper KJ, Mayberry LS, Nelson LA, Peterson NB, Rosenbloom ST, Yu Z, Martinez W.	JMIR Res Protoc. 2024 Jun 28;13:e56123. doi: 10.2196/56123.	Hackstadt AJ	JMIR Res Protoc	2024	2024-06-28	PMC11245660		10.2196/56123
327	38936481	Prediction of the 10-year incidence of type 2 diabetes mellitus based on advanced anthropometric indices using machine learning methods in the Iranian population	Hafezi SG, Saberi-Karimian M, Ghasemi M, Ghamsary M, Moohebati M, Esmaily H, Maleki S, Ferns GA, Alinezhad-Namaghi M, Ghayour-Mobarhan M.	Diabetes Res Clin Pract. 2024 Aug;214:111755. doi: 10.1016/j.diabres.2024.111755. Epub 2024 Jun 25.	Hafezi SG	Diabetes Res Clin Pract	2024	2024-06-27			10.1016/j.diabres.2024.111755
328	38936371	Early pregnancy HbA(1c) as the first screening test for gestational diabetes: results from three prospective cohorts	Saravanan P, Deepa M, Ahmed Z, Ram U, Surapaneni T, Kallur SD, Desari P, Suresh S, Anjana RM, Hannah W, Shivashri C, Hemavathy S, Sukumar N, Kosgei WK, Christoffersen-Deb A, Kibet V, Hector JN, Anusu G, Stallard N, Ghebremichael-Weldeselassie Y, Waugh N, Pastakia SD, Mohan V.	Lancet Diabetes Endocrinol. 2024 Aug;12(8):535-544. doi: 10.1016/S2213-8587(24)00151-7. Epub 2024 Jun 24.	Saravanan P	Lancet Diabetes Endocrinol	2024	2024-06-27			10.1016/S2213-8587(24)00151-7
329	38936197	Omarigliptin/rosinidin combination ameliorates cyclophosphamide-induced lung toxicity in rats: The interaction between glucagon-like peptide-1, TXNIP/NLRP3 inflammasome signaling, and PI3K/Akt/FoxO1 axis	Abd Elmaaboud MA, Kabel AM, Borg HM, Magdy AA, Kabel SM, Arafa EA, Alsufyani SE, Arab HH.	Biomed Pharmacother. 2024 Aug;177:117026. doi: 10.1016/j.biopha.2024.117026. Epub 2024 Jun 26.	Abd Elmaaboud MA	Biomed Pharmacother	2024	2024-06-27			10.1016/j.biopha.2024.117026
330	38936116	Experiences of seeking diabetic eye care among patients with diabetes in China: a community-based convergent mixed methods study	Su C, Wang Z, Dong X, Ma X.	Public Health. 2024 Sep;234:24-32. doi: 10.1016/j.puhe.2024.05.021. Epub 2024 Jun 26.	Su C	Public Health	2024	2024-06-27			10.1016/j.puhe.2024.05.021
331	38936033	Application of Bletilla striata polysaccharide hydrogel for wound healing among in diabetes	Li X, Bai L, Zhang X, Fang Q, Chen G, Xu G.	Colloids Surf B Biointerfaces. 2024 Sep;241:114033. doi: 10.1016/j.colsurfb.2024.114033. Epub 2024 Jun 19.	Li X	Colloids Surf B Biointerfaces	2024	2024-06-27			10.1016/j.colsurfb.2024.114033
332	38932794	Development of "DiabetesSutra" a mobile application for lifestyle management of Type 2 Diabetes in India	Tripathi D, Vikram NK, Chaturvedi S, Bhatia N.	J Diabetes Metab Disord. 2023 Nov 16;23(1):709-720. doi: 10.1007/s40200-023-01339-6. eCollection 2024 Jun.	Tripathi D	J Diabetes Metab Disord	2023	2024-06-27	PMC11196557		10.1007/s40200-023-01339-6
333	38931256	Joint B Vitamin Intake and Type 2 Diabetes Risk: The Mediating Role of Inflammation in a Prospective Shanghai Cohort	Zhu Y, Ying T, Xu M, Chen Q, Wu M, Liu Y, He G.	Nutrients. 2024 Jun 16;16(12):1901. doi: 10.3390/nu16121901.	Zhu Y	Nutrients	2024	2024-06-27	PMC11206684		10.3390/nu16121901
334	38931159	The Lipidomic Profile Is Associated with the Dietary Pattern in Subjects with and without Diabetes Mellitus from a Mediterranean Area	Rojo-López MI, Barranco-Altirriba M, Rossell J, Antentas M, Castelblanco E, Yanes O, Weber RJM, Lloyd GR, Winder C, Dunn WB, Julve J, Granado-Casas M, Mauricio D.	Nutrients. 2024 Jun 8;16(12):1805. doi: 10.3390/nu16121805.	Rojo-López MI	Nutrients	2024	2024-06-27	PMC11206394		10.3390/nu16121805
335	38926147	Formative qualitative research on the potential for digital solutions to address diabetes care gaps in Tanzania and Sri Lanka	Jackson-Morris AM, Calopietro MJ, Krishnamurthy Reddiar S, Kataria I, Ramaiya K, Sumanathilleke MR, Wickramasinghe C, Salum B, Ubuguyu O, Ngilangwa DP, Shayo FK, Sinnathamby V, Sandunika de Silva AHTL.	BMJ Open. 2024 Jun 26;14(6):e078845. doi: 10.1136/bmjopen-2023-078845.	Jackson-Morris AM	BMJ Open	2024	2024-06-26	PMC11216042		10.1136/bmjopen-2023-078845
336	38926141	Digital therapeutics-based lifestyle intervention for gestational diabetes mellitus prevention of high-risk pregnant women: a study protocol for a non-randomised controlled trial	Lin L, Dong J, Wang Y, Song L, Ye X, Chen X, Miao C, Lin J.	BMJ Open. 2024 Jun 26;14(6):e077336. doi: 10.1136/bmjopen-2023-077336.	Lin L	BMJ Open	2024	2024-06-26	PMC11216049		10.1136/bmjopen-2023-077336
337	38925508	Ocular manifestations of COVID-19	Ng HW, Scott DAR, Danesh-Meyer HV, Smith JR, McGhee CN, Niederer RL.	Prog Retin Eye Res. 2024 Sep;102:101285. doi: 10.1016/j.preteyeres.2024.101285. Epub 2024 Jun 24.	Ng HW	Prog Retin Eye Res	2024	2024-06-26			10.1016/j.preteyeres.2024.101285
338	38925507	Social Isolation, Loneliness, and Risk of Microvascular Complications Among Individuals With Type 2 Diabetes Mellitus	Liang YY, He Y, Wang J, Liu Y, Ai S, Feng H, Zhu C, Li H, Zhou Y, Zhang J, Zhang J, Qi L.	Am J Kidney Dis. 2024 Jun 24:S0272-6386(24)00839-4. doi: 10.1053/j.ajkd.2024.05.004. Online ahead of print.	Liang YY	Am J Kidney Dis	2024	2024-06-26			10.1053/j.ajkd.2024.05.004
339	38925330	Low molecular weight heparin promotes the PPAR pathway by protecting the glycocalyx of cells to delay the progression of diabetic nephropathy	Zhang B, Bu C, Wang Q, Chen Q, Shi D, Qiu H, Wang Z, Liu J, Wang Z, Zhang Q, Chi L.	J Biol Chem. 2024 Aug;300(8):107493. doi: 10.1016/j.jbc.2024.107493. Epub 2024 Jun 24.	Zhang B	J Biol Chem	2024	2024-06-26	PMC11301383		10.1016/j.jbc.2024.107493
340	38925304	Association of trajectories and cumulative exposure of antenatal depression with high birth weight	Wang J, Xu J, Wu P, Ye YX, Lai Y, Wang Y, Dong Y, Zhao B, Hu Y, Liu G, Pan A, Pan XF.	J Affect Disord. 2024 Oct 1;362:334-340. doi: 10.1016/j.jad.2024.06.059. Epub 2024 Jun 24.	Wang J	J Affect Disord	2024	2024-06-26			10.1016/j.jad.2024.06.059
341	38925296	Age of type 2 diabetes onset as a risk factor for dementia: A 13-year retrospective cohort study	Messina R, Mezuk B, Rosa S, Iommi M, Fantini MP, Lenzi J, Di Bartolo P.	Diabetes Res Clin Pract. 2024 Jul;213:111760. doi: 10.1016/j.diabres.2024.111760. Epub 2024 Jun 24.	Messina R	Diabetes Res Clin Pract	2024	2024-06-26			10.1016/j.diabres.2024.111760
342	38925194	Dual-functional gallium/chitosan/silk/umbilical cord mesenchymal stem cell exosome sponge scaffold for diabetic wound by angiogenesis and antibacteria	Shi X, Li Y, Kang S, Zhao X, Liu L, Yuan F, He L, Lu H, Liu J.	Int J Biol Macromol. 2024 Aug;274(Pt 2):133420. doi: 10.1016/j.ijbiomac.2024.133420. Epub 2024 Jun 24.	Shi X	Int J Biol Macromol	2024	2024-06-26			10.1016/j.ijbiomac.2024.133420
343	38924568	Continuous glucose monitoring for black older adults with type 2 diabetes mellitus: Challenges, innovations and implications: A discursive review	Owusu B, Bivins B, Juste J, Francis L, Itambo J, Akomah J, Yorukoglu N, Gbaba S, Hinneh T, Ajibewa T, Commodore-Mensah Y, Baptiste DL.	J Adv Nurs. 2024 Sep;80(9):3616-3624. doi: 10.1111/jan.16277. Epub 2024 Jun 24.	Owusu B	J Adv Nurs	2024	2024-06-26			10.1111/jan.16277
344	38922812	EHR Smart Phrases Used as Enrollment Mechanism in Diabetes Self-Management Support Programs: Preliminary Outcomes	Rhoden PA, Hall L, Stancil M, Sherrill WW.	J Healthc Qual. 2024 Jul-Aug 01;46(4):235-244. doi: 10.1097/JHQ.0000000000000438. Epub 2024 May 8.	Rhoden PA	J Healthc Qual	2024	2024-06-26			10.1097/JHQ.0000000000000438
345	38921959	Associations between Diabetes-Specific Medication Regimen Complexity and Cardiometabolic Outcomes among Underserved Non-Hispanic Black Adults Living with Type 2 Diabetes Mellitus	Wisseh C, Adinkrah E, Opara L, Melone S, Udott E, Bazargan M, Shaheen M.	Pharmacy (Basel). 2024 May 26;12(3):83. doi: 10.3390/pharmacy12030083.	Wisseh C	Pharmacy (Basel)	2024	2024-06-26	PMC11207877		10.3390/pharmacy12030083
346	38917621	Effect of islet alone or islets after kidney transplantation on quality of life in type 1 diabetes: A systematic review	Gariani K, Peloso A, Galani V, Haidar F, Wassmer CH, Kumar R, Lacin EH, Olivier V, Prada P, Compagnon P, Berishvili E, Berney T.	Transplant Rev (Orlando). 2024 Jun 21;38(4):100870. doi: 10.1016/j.trre.2024.100870. Online ahead of print.	Gariani K	Transplant Rev (Orlando)	2024	2024-06-25			10.1016/j.trre.2024.100870
347	38917452	Inequalities in the Ability for People With Type 2 Diabetes and Prediabetes to Adapt to the Reduction in In-Person Health Support and Increased Use of Digital Support During the COVID-19 Pandemic and Beyond: Qualitative Study	Turnbull S, Cabral C.	JMIR Diabetes. 2024 Jun 25;9:e55201. doi: 10.2196/55201.	Turnbull S	JMIR Diabetes	2024	2024-06-25	PMC11234064		10.2196/55201
348	38916871	Cost-Effectiveness of a Home Telemonitoring System for Asian Adults with Type 2 Diabetes Mellitus	Tan SHX, Ang SB, Tan NC, Lee CS, Koh EYL, Koh GCH, Wang Y.	Telemed J E Health. 2024 Aug;30(8):2353-2362. doi: 10.1089/tmj.2024.0143. Epub 2024 Jun 25.	Tan SHX	Telemed J E Health	2024	2024-06-25			10.1089/tmj.2024.0143
349	38914226	Serum 25-hydroxyvitamin D concentrations, vitamin D receptor polymorphisms, and risk of infections among individuals with type 2 diabetes: a prospective cohort study	Zhang JJ, Yu HC, Geng TT, Zhang JJ, Zhou XT, Wang YX, Zhang BF, Yang K, Franco OH, Liao YF, Liu G, Pan A.	Am J Clin Nutr. 2024 Aug;120(2):398-406. doi: 10.1016/j.ajcnut.2024.06.007. Epub 2024 Jun 22.	Zhang JJ	Am J Clin Nutr	2024	2024-06-24			10.1016/j.ajcnut.2024.06.007
350	38910036	Efficacy of using telecare services for community-dwelling people with diabetes: A systematic review and meta-analysis	Liu Q, Song H, Zhang S, Zhao M, Bai X, Liu H, Duan W, Xu W, Song H, Chen L, Yin H.	Prim Care Diabetes. 2024 Aug;18(4):393-401. doi: 10.1016/j.pcd.2024.06.008. Epub 2024 Jun 22.	Liu Q	Prim Care Diabetes	2024	2024-06-23			10.1016/j.pcd.2024.06.008
351	38909623	Call to action for a life course approach	Simmons D, Gupta Y, Hernandez TL, Levitt N, van Poppel M, Yang X, Zarowsky C, Backman H, Feghali M, Nielsen KK.	Lancet. 2024 Jul 13;404(10448):193-214. doi: 10.1016/S0140-6736(24)00826-2. Epub 2024 Jun 20.	Simmons D	Lancet	2024	2024-06-23			10.1016/S0140-6736(24)00826-2
352	38909620	Epidemiology and management of gestational diabetes	Sweeting A, Hannah W, Backman H, Catalano P, Feghali M, Herman WH, Hivert MF, Immanuel J, Meek C, Oppermann ML, Nolan CJ, Ram U, Schmidt MI, Simmons D, Chivese T, Benhalima K.	Lancet. 2024 Jul 13;404(10448):175-192. doi: 10.1016/S0140-6736(24)00825-0. Epub 2024 Jun 20.	Sweeting A	Lancet	2024	2024-06-23			10.1016/S0140-6736(24)00825-0
353	38909619	Pathophysiology from preconception, during pregnancy, and beyond	Hivert MF, Backman H, Benhalima K, Catalano P, Desoye G, Immanuel J, McKinlay CJD, Meek CL, Nolan CJ, Ram U, Sweeting A, Simmons D, Jawerbaum A.	Lancet. 2024 Jul 13;404(10448):158-174. doi: 10.1016/S0140-6736(24)00827-4. Epub 2024 Jun 20.	Hivert MF	Lancet	2024	2024-06-23			10.1016/S0140-6736(24)00827-4
354	38909554	Underlying beliefs of preventive health behaviours among women with a history of gestational diabetes mellitus: A descriptive qualitative study	Ang MQ, Wu XV, He HG.	Midwifery. 2024 Sep;136:104068. doi: 10.1016/j.midw.2024.104068. Epub 2024 Jun 15.	Ang MQ	Midwifery	2024	2024-06-23			10.1016/j.midw.2024.104068
355	38909514	Development of a risk prediction model for postpartum onset of type 2 diabetes mellitus, following gestational diabetes; the lifestyle InterVention in gestational diabetes (LIVING) study	Belsti Y, Moran LJ, Goldstein R, Mousa A, Cooray SD, Baker S, Gupta Y, Patel A, Tandon N, Ajanthan S, John R, Naheed A, Chakma N, Lakshmi JK, Zoungas S, Billot L, Desai A, Bhatla N, Prabhakaran D, Gupta I, de Silva HA, Kapoor D, Praveen D, Farzana N, Enticott J, Teede H.	Clin Nutr. 2024 Aug;43(8):1728-1735. doi: 10.1016/j.clnu.2024.06.006. Epub 2024 Jun 8.	Belsti Y	Clin Nutr	2024	2024-06-23			10.1016/j.clnu.2024.06.006
356	38908729	Semaglutide and heart failure: Updated meta-analysis	Barbagelata L, Masson W, Lobo M, Bluro I.	Curr Probl Cardiol. 2024 Sep;49(9):102721. doi: 10.1016/j.cpcardiol.2024.102721. Epub 2024 Jun 20.	Barbagelata L	Curr Probl Cardiol	2024	2024-06-22			10.1016/j.cpcardiol.2024.102721
357	38908114	Association between urate-lowering therapy initiation and all-cause mortality in patients with type 2 diabetes and asymptomatic hyperuricemia	Chen R, Nie S, Zhou S, Su L, Li Y, Zhang X, Luo F, Xu R, Gao Q, Lin Y, Guo Z, Cao L, Xu X; CRDS study Investigators.	Diabetes Metab Syndr. 2024 Jun;18(6):103043. doi: 10.1016/j.dsx.2024.103043. Epub 2024 May 23.	Chen R	Diabetes Metab Syndr	2024	2024-06-22			10.1016/j.dsx.2024.103043
358	38908052	Management of type 2 diabetes in New Zealand: a scoping review of interventions with measurable clinical outcomes	Mustafa S, Norman K, Kenealy T, Paul R, Murphy R, Lawrenson R, Chepulis L.	Public Health. 2024 Sep;234:1-15. doi: 10.1016/j.puhe.2024.05.017. Epub 2024 Jun 21.	Mustafa S	Public Health	2024	2024-06-22			10.1016/j.puhe.2024.05.017
359	38907052	Restoration of posterior teeth by narrow diameter implants in hyperglycemic and normoglycemic patients - 4-year results of a case-control study	Diehl D, Bespalov A, Yildiz MS, Friedmann A.	Clin Oral Investig. 2024 Jun 22;28(7):392. doi: 10.1007/s00784-024-05786-0.	Diehl D	Clin Oral Investig	2024	2024-06-21	PMC11192651		10.1007/s00784-024-05786-0
360	38906751	Sex, racial, ethnic, and geographical disparities in major adverse cardiovascular outcome of glucagon-like peptide-1 receptor agonists among patients with and without diabetes mellitus: A meta-analysis of placebo-controlled randomized controlled trials	Rivera FB, Bantayan NRB, Aparece JP, Cruz LLA, Magallong JV, Pine PL, Idian-Javier AMN, Lumbang GNO, Lerma EV, Lara-Breitinger KM, Gulati M, Vijayaraghavan K.	J Clin Lipidol. 2024 Jul-Aug;18(4):e588-e601. doi: 10.1016/j.jacl.2024.03.011. Epub 2024 Apr 4.	Rivera FB	J Clin Lipidol	2024	2024-06-21			10.1016/j.jacl.2024.03.011
361	38906418	Enhanced diabetic wound healing with injectable hydrogel containing self-assembling nanozymes	Jiang S, Xie D, Hu Z, Song H, Tang P, Jin Y, Xia J, Ji Y, Xiao Y, Chen S, Fu Q, Dai J.	J Control Release. 2024 Aug;372:265-280. doi: 10.1016/j.jconrel.2024.06.040. Epub 2024 Jun 24.	Jiang S	J Control Release	2024	2024-06-21			10.1016/j.jconrel.2024.06.040
362	38906333	Participation and psychosocial supports in the school setting for children with type 1 diabetes: A discrete choice experiment of carer priority	Ride J, Cameron L, Jones R, Hall T, Cameron F, White M.	Diabetes Res Clin Pract. 2024 Jul;213:111753. doi: 10.1016/j.diabres.2024.111753. Epub 2024 Jun 19.	Ride J	Diabetes Res Clin Pract	2024	2024-06-21			10.1016/j.diabres.2024.111753
363	38906331	Effect of structured diet with exercise education on anthropometry and lifestyle modification in patients with type 2 diabetes: A 12-month randomized clinical trial	El-Deyarbi M, Ahmed LA, King J, Al Nuaimi H, Al Juboori A, Mansour NA, Jarab AS, Abdel-Qader DH, Aburuz S.	Diabetes Res Clin Pract. 2024 Jul;213:111754. doi: 10.1016/j.diabres.2024.111754. Epub 2024 Jun 19.	El-Deyarbi M	Diabetes Res Clin Pract	2024	2024-06-21			10.1016/j.diabres.2024.111754
364	38904921	Effects of HIIT Interventions on Cardiorespiratory Fitness and Glycemic Parameters in Adults with Type 1 Diabetes: A Systematic Review and Meta-Analysis	Lazić A, Stanković D, Trajković N, Cadenas-Sanchez C.	Sports Med. 2024 Jun 21. doi: 10.1007/s40279-024-02059-4. Online ahead of print.	Lazić A	Sports Med	2024	2024-06-21			10.1007/s40279-024-02059-4
365	38904600	Effects of Perioperative Glycemic Management Protocol on Glycemic Outcomes of Type 2 Diabetic Patients Undergoing Major Abdominal Surgery: A Prospective Cohort Study	Kurtoglu P, Iyigun E, Sonmez A, Can MF.	J Perianesth Nurs. 2024 Jun 20:S1089-9472(24)00087-X. doi: 10.1016/j.jopan.2024.02.013. Online ahead of print.	Kurtoglu P	J Perianesth Nurs	2024	2024-06-21			10.1016/j.jopan.2024.02.013
366	38902647	Effect of glucose variability on the mortality of adults aged 75 years and over during the first year of the COVID-19 pandemic	Salinero-Fort MA, San Andrés-Rebollo FJ, Cárdenas-Valladolid J, Mostaza J, Lahoz C, Rodriguez-Artalejo F, Gómez-Campelo P, Vich-Pérez P, Jiménez-García R, de-Miguel-Yanes JM, Maroto-Rodriguez J, Taulero-Escalera B, Campo VI; Aged-Madrid Study Research Group.	BMC Geriatr. 2024 Jun 20;24(1):533. doi: 10.1186/s12877-024-05149-0.	Salinero-Fort MA	BMC Geriatr	2024	2024-06-20	PMC11188234		10.1186/s12877-024-05149-0
367	38902190	Exploring the relationship between gut microbiome modulation and blood pressure in type 2 diabetes: An umbrella review	Amini-Salehi E, Mahapatro A, Korsapati RR, Korsapati AR, Jain SM, Babaeizad A, Mohammadi S, Rashidian P, Hashemi M, Dave T, Jamilian P, Hassanipour S, Keivanlou MH, Patel D.	Nutr Metab Cardiovasc Dis. 2024 Sep;34(9):2046-2054. doi: 10.1016/j.numecd.2024.05.017. Epub 2024 May 18.	Amini-Salehi E	Nutr Metab Cardiovasc Dis	2024	2024-06-20			10.1016/j.numecd.2024.05.017
368	38901894	An integrated diabetes and mental health intervention for people with type 1 diabetes and severe disordered eating: a prospective proof-of-concept cohort study	Ismail K, Turner D, Brown J, Rosenthal M, Ayis S, Oliver N, Liu YF, Harrison A, Garrett C, Hopkins D, Treasure J, Valabhji J, Thomas S, Stadler M.	Lancet Diabetes Endocrinol. 2024 Jul;12(7):442-444. doi: 10.1016/S2213-8587(24)00123-2.	Ismail K	Lancet Diabetes Endocrinol	2024	2024-06-20			10.1016/S2213-8587(24)00123-2
369	38899502	A novel hyperparameter search approach for accuracy and simplicity in disease prediction risk scoring	Lu Y, Duong T, Miao Z, Thieu T, Lamichhane J, Ahmed A, Delen D.	J Am Med Inform Assoc. 2024 Aug 1;31(8):1763-1773. doi: 10.1093/jamia/ocae140.	Lu Y	J Am Med Inform Assoc	2024	2024-06-20	PMC11258418		10.1093/jamia/ocae140
370	38898634	Diagnostic performance of quantitative ultrasonography for hepatic steatosis in a health screening program: a prospective single-center study	Pyo JH, Cho SJ, Choi SC, Jee JH, Yun J, Hwang JA, Park G, Kim K, Kang W, Kang M, Byun YH.	Ultrasonography. 2024 Jul;43(4):250-262. doi: 10.14366/usg.24040. Epub 2024 May 29.	Pyo JH	Ultrasonography	2024	2024-06-20	PMC11222130		10.14366/usg.24040
371	38897914	The effect of different times of day for exercise on blood glucose fluctuations	Niu WC, Liu C, Liu K, Fang WJ, Liu XQ, Liang XL, Yuan HP, Jia HM, Peng HF, Jiang HW, Jia ZM.	Prim Care Diabetes. 2024 Aug;18(4):427-434. doi: 10.1016/j.pcd.2024.06.004. Epub 2024 Jun 18.	Niu WC	Prim Care Diabetes	2024	2024-06-19			10.1016/j.pcd.2024.06.004
372	38897704	Use of electronic health records for the management of diabetes and its risk factors in the Principality of Asturias from 2014 to 2018	García-Villarino M, Lambert C, De la Hera JM, Torre ELM, Rodríguez-Lacín JMF, Delgado-Álvarez E.	Endocrinol Diabetes Nutr (Engl Ed). 2024 May;71(5):208-215. doi: 10.1016/j.endien.2024.03.017.	García-Villarino M	Endocrinol Diabetes Nutr (Engl Ed)	2024	2024-06-19			10.1016/j.endien.2024.03.017
373	38897203	Identification and correction for collider bias in a genome-wide association study of diabetes-related heart failure	Sun YV, Liu C, Hui Q, Zhou JJ, Gaziano JM, Wilson PWF; Million Veteran Program; Joseph J, Phillips LS.	Am J Hum Genet. 2024 Jul 11;111(7):1481-1493. doi: 10.1016/j.ajhg.2024.05.018. Epub 2024 Jun 18.	Sun YV	Am J Hum Genet	2024	2024-06-19	PMC11267521		10.1016/j.ajhg.2024.05.018
374	38896892	"They look into our world" - A qualitative study of intensive support to adolescents with poorly regulated type 1 diabetes and their families	Andersen JH, Hjelle JS, Andersen A.	Patient Educ Couns. 2024 Oct;127:108351. doi: 10.1016/j.pec.2024.108351. Epub 2024 Jun 17.	Andersen JH	Patient Educ Couns	2024	2024-06-19			10.1016/j.pec.2024.108351
375	38894634	Co-designing The Healthy Gut Diet for Preventing Gestational Diabetes: Co-design methods and process outcomes	Meloncelli N, Wilkinson SA, Rushton A, Pateman K, Gallaher S, O'Connor H, Kearney L, de Jersey S.	J Hum Nutr Diet. 2024 Jun 18. doi: 10.1111/jhn.13341. Online ahead of print.	Meloncelli N	J Hum Nutr Diet	2024	2024-06-19			10.1111/jhn.13341
376	38890705	Impact of a multi-disciplinary team-based care model for patients living with diabetes on health outcomes: a mixed-methods study	Jacobs J, Dougherty A, McCarn B, Saiyed NS, Ignoffo S, Wagener C, Miguel CS, Martinez L.	BMC Health Serv Res. 2024 Jun 18;24(1):746. doi: 10.1186/s12913-024-11062-4.	Jacobs J	BMC Health Serv Res	2024	2024-06-18	PMC11186232		10.1186/s12913-024-11062-4
377	38889810	Perceived stress and associations between physical activity, sedentary time, and interstitial glucose in healthy adolescents	McAlister KL, Zink J, Huh J, Yang CH, Dunton GF, Dieli-Conwright CM, Page KA, Belcher BR.	Physiol Behav. 2024 Sep 1;283:114617. doi: 10.1016/j.physbeh.2024.114617. Epub 2024 Jun 16.	McAlister KL	Physiol Behav	2024	2024-06-18	PMC11246823	NIHMS2006268	10.1016/j.physbeh.2024.114617
378	38889536	Achievement of normoglycemia with tirzepatide in type 2 diabetes mellitus: A step closer to drug-induced diabetes remission?	Popovic DS, Patoulias D, Koufakis T, Stavropoulos K, Karakasis P, Ruža I, Papanas N, Rizzo M, Doumas M.	J Diabetes Complications. 2024 Aug;38(8):108800. doi: 10.1016/j.jdiacomp.2024.108800. Epub 2024 Jun 14.	Popovic DS	J Diabetes Complications	2024	2024-06-18			10.1016/j.jdiacomp.2024.108800
379	38886670	Predictors of futile recanalization after endovascular treatment of acute ischemic stroke	Wang LR, Li BH, Zhang Q, Cheng XD, Jia LJ, Zhou S, Yang S, Wang JH, Yu NW.	BMC Neurol. 2024 Jun 17;24(1):207. doi: 10.1186/s12883-024-03719-8.	Wang LR	BMC Neurol	2024	2024-06-17	PMC11181662		10.1186/s12883-024-03719-8
380	38885961	Tracing Immunological Interaction in Trimethylamine N-Oxide Hydrogel-Derived Zwitterionic Microenvironment During Promoted Diabetic Wound Regeneration	Li Z, Li L, Yue M, Peng Q, Pu X, Zhou Y.	Adv Mater. 2024 Aug;36(33):e2402738. doi: 10.1002/adma.202402738. Epub 2024 Jun 26.	Li Z	Adv Mater	2024	2024-06-17			10.1002/adma.202402738
381	38885910	Development and characterization of ferulic acid-loaded chitosan nanoparticle embedded- hydrogel for diabetic wound delivery	Bhardwaj H, Jangde RK.	Eur J Pharm Biopharm. 2024 Aug;201:114371. doi: 10.1016/j.ejpb.2024.114371. Epub 2024 Jun 15.	Bhardwaj H	Eur J Pharm Biopharm	2024	2024-06-17			10.1016/j.ejpb.2024.114371
382	38885832	Tuberculosis and diabetes mellitus: The complexity of the comorbid interactions	Boadu AA, Yeboah-Manu M, Osei-Wusu S, Yeboah-Manu D.	Int J Infect Dis. 2024 Sep;146:107140. doi: 10.1016/j.ijid.2024.107140. Epub 2024 Jun 15.	Boadu AA	Int J Infect Dis	2024	2024-06-17			10.1016/j.ijid.2024.107140
383	38885744	Increased frequency of microalbuminuria in patients with type 3 autoimmune polyglandular syndrome (APS) compared to isolated autoimmune type 1 diabetes mellitus: A real-life study	Radellini S, Vigneri E, Ferreri O, Almasio PL, Pizzolanti G, Giordano C, Guarnotta V.	Diabetes Res Clin Pract. 2024 Jul;213:111746. doi: 10.1016/j.diabres.2024.111746. Epub 2024 Jun 15.	Radellini S	Diabetes Res Clin Pract	2024	2024-06-17			10.1016/j.diabres.2024.111746
384	38885743	Disparities in diabetes processes of care among people experiencing homelessness: An opportunity for intervention	Wiens K, Bai L, Hwang SW, Ronksley PE, Austin PC, Booth GL, Spackman E, Campbell DJT.	Diabetes Res Clin Pract. 2024 Jul;213:111748. doi: 10.1016/j.diabres.2024.111748. Epub 2024 Jun 15.	Wiens K	Diabetes Res Clin Pract	2024	2024-06-17			10.1016/j.diabres.2024.111748
385	38881133	Evolution of Metabolic Syndrome in Newly Diagnosed Type 2 Diabetes Mellitus Asian-Indian Patients Over the Last 15 Years using Adult Treatment Panel III of the National Cholesterol Education Program, World Health Organization, and International Diabetes Federation Criterion	Tuteja HS, Nassikar N, Panikar K, Tiwaskar M, Walwalkar S, Sachdev I, Kamble S, Kadir P, Mahajan A, Joshi S, Panikar V.	J Assoc Physicians India. 2024 Jun;72(6):39-43. doi: 10.59556/japi.72.0563.	Tuteja HS	J Assoc Physicians India	2024	2024-06-17			10.59556/japi.72.0563
386	38880427	Are cardiac rehabilitation pathways influenced by diabetes: A cohort study	Gadager BB, Tang LH, Doherty P, Svendsen ML, Sibilitz KL, Harrison A, Maribo T.	Int J Cardiol. 2024 Sep 15;411:132275. doi: 10.1016/j.ijcard.2024.132275. Epub 2024 Jun 15.	Gadager BB	Int J Cardiol	2024	2024-06-16			10.1016/j.ijcard.2024.132275
387	38879620	Mindfulness and self-regulation intervention for improved self-neglect and self-regulation in diabetic older adults	Motamed-Jahromi M, Kaveh MH, Vitale E.	Sci Rep. 2024 Jun 15;14(1):13857. doi: 10.1038/s41598-024-64314-y.	Motamed-Jahromi M	Sci Rep	2024	2024-06-15	PMC11180124		10.1038/s41598-024-64314-y
388	38879215	Development of the near-infrared fluorescence probe for detection of ONOO(-) and its application in vitro and vivo	Shang YJ, Li YY, Hu JL, Wang YR, Li ST, Wu XH, Zhang AH, Tan YW, Liang T, Zhu XB, Kang YF.	Anal Chim Acta. 2024 Aug 1;1315:342817. doi: 10.1016/j.aca.2024.342817. Epub 2024 Jun 3.	Shang YJ	Anal Chim Acta	2024	2024-06-15			10.1016/j.aca.2024.342817
389	38878867	The quality of care in type 1 and type 2 diabetes - A 2023 update of the AMD Annals initiative	Russo G, De Cosmo S, Di Bartolo P, Lucisano G, Manicardi V, Nicolucci A, Rocca A, Rossi MC, Di Cianni G, Candido R; AMD Annals Study Group.	Diabetes Res Clin Pract. 2024 Jul;213:111743. doi: 10.1016/j.diabres.2024.111743. Epub 2024 Jun 13.	Russo G	Diabetes Res Clin Pract	2024	2024-06-15			10.1016/j.diabres.2024.111743
390	38878800	Trends in cardiovascular health among US adults by glycemic status based on Life's Essential 8	Sun SN, Yao MD, Liu X, Li J, Chen XL, Huang WW, Ni SH, Ouyang XL, Yang ZQ, Li Y, Xian SX, Wang LJ, Lu L.	Prev Med. 2024 Aug;185:108042. doi: 10.1016/j.ypmed.2024.108042. Epub 2024 Jun 13.	Sun SN	Prev Med	2024	2024-06-15			10.1016/j.ypmed.2024.108042
391	38878708	Knowledge levels of stroke among hypertensive and diabetic patients in a tertiary hospital	Mujamammi AH, Sabi EM, Alasmari SB, Aldayel AF, Alsaif AK, Annab AA, Alroba FA, Aljurayyan IN.	J Clin Neurosci. 2024 Aug;126:136-142. doi: 10.1016/j.jocn.2024.06.004. Epub 2024 Jun 14.	Mujamammi AH	J Clin Neurosci	2024	2024-06-15			10.1016/j.jocn.2024.06.004
392	38878622	Kisspeptin signalling and its correlation with placental ultrastructure and clinical outcomes in pregnant South African women with obesity and gestational diabetes	Musa E, Salazar-Petres E, Vatish M, Levitt N, Sferruzzi-Perri AN, Matjila MJ.	Placenta. 2024 Sep 2;154:49-59. doi: 10.1016/j.placenta.2024.05.138. Epub 2024 May 31.	Musa E	Placenta	2024	2024-06-15			10.1016/j.placenta.2024.05.138
393	38878424	A community health worker led diabetes self-management education program: Reducing patient and system burden	Porterfield L, Yu X, Warren V, Bowen ME, Smith-Morris C, Vaughan EM.	J Diabetes Complications. 2024 Aug;38(8):108794. doi: 10.1016/j.jdiacomp.2024.108794. Epub 2024 Jun 10.	Porterfield L	J Diabetes Complications	2024	2024-06-15			10.1016/j.jdiacomp.2024.108794
394	38878007	Cost-Effectiveness of Sotagliflozin in SOLOIST-WHF	Weintraub WS, Kolm P, Dolman S, Alva M, Bhatt DL, Zhang Z.	JACC Heart Fail. 2024 Sep;12(9):1600-1610. doi: 10.1016/j.jchf.2024.04.018. Epub 2024 Jun 12.	Weintraub WS	JACC Heart Fail	2024	2024-06-15			10.1016/j.jchf.2024.04.018
395	38876413	Permissive intrapartum glucose control: an equivalence randomized control trial (PERMIT)	Bitar G, Bravo R, Pedroza C, Nazeer S, Chauhan SP, Blackwell S, Sibai BM, Fishel Bartal M.	Am J Obstet Gynecol. 2024 Sep;231(3):355.e1-355.e11. doi: 10.1016/j.ajog.2024.05.053. Epub 2024 Jun 12.	Bitar G	Am J Obstet Gynecol	2024	2024-06-14			10.1016/j.ajog.2024.05.053
396	38876357	What do stimulated beta cells have in common with cancer cells?	Marhl M.	Biosystems. 2024 Aug;242:105257. doi: 10.1016/j.biosystems.2024.105257. Epub 2024 Jun 12.	Marhl M	Biosystems	2024	2024-06-14			10.1016/j.biosystems.2024.105257
397	38876163	Five-year risk of all-cause death and cardiovascular events in women with gestational diabetes and hypertensive disorders of pregnancy	Bucci T, Meek CL, Awor S, Lip GYH, Merriel A.	Curr Probl Cardiol. 2024 Sep;49(9):102698. doi: 10.1016/j.cpcardiol.2024.102698. Epub 2024 Jun 13.	Bucci T	Curr Probl Cardiol	2024	2024-06-14			10.1016/j.cpcardiol.2024.102698
398	38871537	Decreasing pacemaker implantation rates with Evolut supra-annular transcatheter aortic valves in a large real-world registry	Harvey JE, Puri R, Grubb KJ, Yakubov SJ, Mahoney PD, Gada H, Coylewright M, Poulin MF, Chetcuti SJ, Sorajja P, Rovin JD, Eisenberg R, Reardon MJ.	Cardiovasc Revasc Med. 2024 May 20:S1553-8389(24)00493-7. doi: 10.1016/j.carrev.2024.05.024. Online ahead of print.	Harvey JE	Cardiovasc Revasc Med	2024	2024-06-13			10.1016/j.carrev.2024.05.024
399	38871090	Dapagliflozin dampens liver fibrosis induced by common bile duct ligation in rats associated with the augmentation of the hepatic Sirt1/AMPK/PGC1α/FoxO1 axis	Hassan HA, Nageeb MM, Mohammed HO, Samy W, Fawzy A, Afifi R, Abbas NAT.	Toxicol Appl Pharmacol. 2024 Aug;489:116991. doi: 10.1016/j.taap.2024.116991. Epub 2024 Jun 11.	Hassan HA	Toxicol Appl Pharmacol	2024	2024-06-13			10.1016/j.taap.2024.116991
400	38871078	Metformin-induced changes in the gut microbiome and plasma metabolome are associated with cognition in men	Rosell-Díaz M, Petit-Gay A, Molas-Prat C, Gallardo-Nuell L, Ramió-Torrentà L, Garre-Olmo J, Pérez-Brocal V, Moya A, Jové M, Pamplona R, Puig J, Ramos R, Bäckhed F, Mayneris-Perxachs J, Fernández-Real JM.	Metabolism. 2024 Aug;157:155941. doi: 10.1016/j.metabol.2024.155941. Epub 2024 Jun 12.	Rosell-Díaz M	Metabolism	2024	2024-06-13			10.1016/j.metabol.2024.155941
401	38870706	Empowering diabetes management: The impact of patient-provider collaboration on type 2 diabetes outcomes through autonomy support and shared decision-making	Freeman-Hildreth Y, Aron D, Cola PA, Jr RB, Wang Y.	Patient Educ Couns. 2024 Oct;127:108348. doi: 10.1016/j.pec.2024.108348. Epub 2024 Jun 8.	Freeman-Hildreth Y	Patient Educ Couns	2024	2024-06-13			10.1016/j.pec.2024.108348
402	38867198	Impact of telemedical management on hospitalization and mortality in heart failure patients with diabetes: a post-hoc subgroup analysis of the TIM-HF2 trial	Koehler F, Koehler J, Bramlage P, Vettorazzi E, Wegscheider K, Lezius S, Spethmann S, Iakoubov R, Vijayan A, Winkler S, Melzer C, Schütt K, Dessapt-Baradez C, Paar WD, Koehler K, Müller-Wieland D.	Cardiovasc Diabetol. 2024 Jun 12;23(1):198. doi: 10.1186/s12933-024-02285-0.	Koehler F	Cardiovasc Diabetol	2024	2024-06-12	PMC11170842		10.1186/s12933-024-02285-0
403	38866607	Association between low-carbohydrate-diet score, glycemia and cardiovascular risk factors in adults with type 1 diabetes	Nguyen É, Wong K, Lalanne-Mistrih ML, Rabasa-Lhoret R, Brazeau AS.	Nutr Metab Cardiovasc Dis. 2024 Sep;34(9):2143-2154. doi: 10.1016/j.numecd.2024.04.014. Epub 2024 Apr 27.	Nguyen É	Nutr Metab Cardiovasc Dis	2024	2024-06-12			10.1016/j.numecd.2024.04.014
404	38866264	Marine algae-derived oligosaccharide via protein crotonylation of key targeting for management of type 2 diabetes mellitus in the elderly	Shan S, Zhang Z, Nie J, Wen Y, Wu W, Liu Y, Zhao C.	Pharmacol Res. 2024 Jul;205:107257. doi: 10.1016/j.phrs.2024.107257. Epub 2024 Jun 10.	Shan S	Pharmacol Res	2024	2024-06-12			10.1016/j.phrs.2024.107257
405	38866185	Circulating asprosin concentrations in individuals with new-onset type 2 diabetes and prediabetes	Diao H, Fan X, Li Z, Hou L, Dong Z, Pang S.	Diabetes Res Clin Pract. 2024 Jul;213:111730. doi: 10.1016/j.diabres.2024.111730. Epub 2024 Jun 10.	Diao H	Diabetes Res Clin Pract	2024	2024-06-12			10.1016/j.diabres.2024.111730
406	38865772	Dietary patterns and the risk of diabetes in Korean adults: A cross-sectional and prospective cohort study	Hwang J, Kim H, Kwon O.	Nutrition. 2024 Sep;125:112491. doi: 10.1016/j.nut.2024.112491. Epub 2024 May 6.	Hwang J	Nutrition	2024	2024-06-12			10.1016/j.nut.2024.112491
407	38863954	Acceptance of smart sensing, its determinants, and the efficacy of an acceptance-facilitating intervention in people with diabetes: results from a randomized controlled trial	Knauer J, Baumeister H, Schmitt A, Terhorst Y.	Front Digit Health. 2024 May 28;6:1352762. doi: 10.3389/fdgth.2024.1352762. eCollection 2024.	Knauer J	Front Digit Health	2024	2024-06-12	PMC11165071		10.3389/fdgth.2024.1352762
408	38863910	The Acute Coronary Syndrome Risk in Medically Managed Subjects with Type 2 Diabetes Mellitus - Is the ASCVD Risk Score Failing Here?	Joshi A, Singh H, Kalra S.	J ASEAN Fed Endocr Soc. 2024;39(1):31-36. doi: 10.15605/jafes.039.01.15. Epub 2024 Feb 5.	Joshi A	J ASEAN Fed Endocr Soc	2024	2024-06-12	PMC11163319		10.15605/jafes.039.01.15
409	38863190	[Development and Effectiveness Evaluation of Comprehensive Mobile-Based, Breastfeeding Promotion Program for Mothers with Gestational Diabetes]	Kwak E, Park S.	J Korean Acad Nurs. 2024 May;54(2):224-236. doi: 10.4040/jkan.23098.	Kwak E	J Korean Acad Nurs	2024	2024-06-12			10.4040/jkan.23098
410	38862313	Knowledge and prescribing behaviour of Flemish general practitioners regarding novel glucose-lowering medications: Online cross-sectional survey	Lecomte J, de Beeck IO, Mamouris P, Mathieu C, Goderis G.	Prim Care Diabetes. 2024 Aug;18(4):441-447. doi: 10.1016/j.pcd.2024.06.002. Epub 2024 Jun 11.	Lecomte J	Prim Care Diabetes	2024	2024-06-11			10.1016/j.pcd.2024.06.002
411	38862312	The association between sociodemographic characteristics, clinical indicators and body mass index in a population at risk of type 2 diabetes: A cross-sectional study in two Colombian cities	Montes YD, Vergara TA, Molina RT, Guerrero GM, Arrieta LAA, Aschner P, Acosta-Reyes J, Florez-Garcia V, Lechuga EN, Barengo NC.	Prim Care Diabetes. 2024 Aug;18(4):458-465. doi: 10.1016/j.pcd.2024.06.001. Epub 2024 Jun 10.	Montes YD	Prim Care Diabetes	2024	2024-06-11			10.1016/j.pcd.2024.06.001
412	38861870	Development and validation of a plasmalogen score as an independent modifiable marker of metabolic health: population based observational studies and a placebo-controlled cross-over study	Beyene HB, Huynh K, Wang T, Paul S, Cinel M, Mellett NA, Olshansky G, Meikle TG, Watts GF, Hung J, Hui J, Beilby J, Blangero J, Moses EK, Shaw JE, Magliano DJ, Giles C, Meikle PJ.	EBioMedicine. 2024 Jul;105:105187. doi: 10.1016/j.ebiom.2024.105187. Epub 2024 Jun 10.	Beyene HB	EBioMedicine	2024	2024-06-11	PMC11215217		10.1016/j.ebiom.2024.105187
413	38858201	[Expert consensus on the diagnosis and treatment of obstructive sleep apnea in women]	Chinese Thoracic Society.	Zhonghua Jie He He Hu Xi Za Zhi. 2024 Jun 12;47(6):509-528. doi: 10.3760/cma.j.cn112147-20240206-00072.	Chinese Thoracic Society	Zhonghua Jie He He Hu Xi Za Zhi	2024	2024-06-10			10.3760/cma.j.cn112147-20240206-00072
414	38857721	Chitosan-modified dihydromyricetin liposomes promote the repair of liver injury in mice suffering from diabetes mellitus	Ding Q, Liu X, Zhang S, Chai G, Ma S, Sun S, Shen L, Gao Y, Ding C, Zhao T, Liu W.	Int J Biol Macromol. 2024 Jul;273(Pt 2):133040. doi: 10.1016/j.ijbiomac.2024.133040. Epub 2024 Jun 8.	Ding Q	Int J Biol Macromol	2024	2024-06-10			10.1016/j.ijbiomac.2024.133040
415	38856005	Assessment of the quality, content, and reliability of YouTube® videos on diabetes mellitus and polycystic ovary syndrome: a systematic review with cross-sectional analysis comparing peer-reviewed videos	Ali Baig S, Malhotra K, Banerjee AJ, Kowsik M, Kumar K, Rahman F, Batul SS, Saiyed MF, Venkatesh V, Viswanath Iyer P, Kempegowda P.	Endocr Connect. 2024 Jun 28;13(7):e240059. doi: 10.1530/EC-24-0059. Print 2024 Jul 1.	Ali Baig S	Endocr Connect	2024	2024-06-10	PMC11227060		10.1530/EC-24-0059
416	38854446	Frequent Self-Monitoring Blood Glucose Correlated to Better Medication Adherence and Glycemic Control in Children with Type 1 Diabetes Mellitus	Rochmah N, Soetjipto S, Faizi M, Hisbiyah Y, Perwitasari RK, Fedora K, Rosyidah LN, Endarko E, Kuswanto D, Rini EA.	Diabetes Metab Syndr Obes. 2024 Jun 4;17:2203-2209. doi: 10.2147/DMSO.S448508. eCollection 2024.	Rochmah N	Diabetes Metab Syndr Obes	2024	2024-06-10	PMC11162244		10.2147/DMSO.S448508
417	38853396	The experiences of individuals who have had gestational diabetes: A qualitative exploration	Roesler A, Butten K, Taylor P, Morrison M, Varnfield M, Holmes-Truscott E.	Diabet Med. 2024 Jun 9:e15374. doi: 10.1111/dme.15374. Online ahead of print.	Roesler A	Diabet Med	2024	2024-06-10			10.1111/dme.15374
418	38853385	Diabetes and risk of hospitalisation due to infection in northeastern Thailand: Retrospective cohort study using population-based healthcare service data	Peerawaranun P, Pan-Ngum W, Hantrakun V, Wild SH, Dunachie S, Chamnan P.	Diabet Med. 2024 Jun 9:e15378. doi: 10.1111/dme.15378. Online ahead of print.	Peerawaranun P	Diabet Med	2024	2024-06-10	PMC7616445	EMS197059	10.1111/dme.15378
419	38852231	Endogenous bacterial endophthalmitis in an HIV patient with uncontrolled diabetes: A case of rare ocular complication	Mohzari YA, AlDosary OF, Bamogaddam RF, AlHussaini M, Alyami HA, Alrashed A, Alamer A.	J Infect Public Health. 2024 Jul;17(7):102461. doi: 10.1016/j.jiph.2024.05.049. Epub 2024 May 30.	Mohzari YA	J Infect Public Health	2024	2024-06-09			10.1016/j.jiph.2024.05.049
420	38852206	The burden of type 2 diabetes mellitus in Latin America, 1990-2019: findings from the Global Burden of Disease study	Ilic I, Ilic M.	Public Health. 2024 Aug;233:74-82. doi: 10.1016/j.puhe.2024.05.009. Epub 2024 Jun 8.	Ilic I	Public Health	2024	2024-06-09			10.1016/j.puhe.2024.05.009
421	38852029	The effects of multidisciplinary collaborative care on cardiovascular risk factors among patients with diabetes in primary care settings: A systematic review and meta-analysis	Tu Q, Lin S, Hyun K, Hafiz N, Manandi D, Koh AS, Redfern J.	Prim Care Diabetes. 2024 Aug;18(4):381-392. doi: 10.1016/j.pcd.2024.05.003. Epub 2024 Jun 8.	Tu Q	Prim Care Diabetes	2024	2024-06-09			10.1016/j.pcd.2024.05.003
422	38852028	Modifiable self-management practices impact nocturnal and morning glycaemia in type 1 diabetes	Ahola AJ, Parente EB, Harjutsalo V, Groop PH.	Prim Care Diabetes. 2024 Aug;18(4):435-440. doi: 10.1016/j.pcd.2024.06.007. Epub 2024 Jun 8.	Ahola AJ	Prim Care Diabetes	2024	2024-06-09			10.1016/j.pcd.2024.06.007
423	38852020	DCRM 2.0: Multispecialty practice recommendations for the management of diabetes, cardiorenal, and metabolic diseases	Handelsman Y, Anderson JE, Bakris GL, Ballantyne CM, Bhatt DL, Bloomgarden ZT, Bozkurt B, Budoff MJ, Butler J, Cherney DZI, DeFronzo RA, Del Prato S, Eckel RH, Filippatos G, Fonarow GC, Fonseca VA, Garvey WT, Giorgino F, Grant PJ, Green JB, Greene SJ, Groop PH, Grunberger G, Jastreboff AM, Jellinger PS, Khunti K, Klein S, Kosiborod MN, Kushner P, Leiter LA, Lepor NE, Mantzoros CS, Mathieu C, Mend…	Metabolism. 2024 Oct;159:155931. doi: 10.1016/j.metabol.2024.155931. Epub 2024 Jun 7.	Handelsman Y	Metabolism	2024	2024-06-09			10.1016/j.metabol.2024.155931
424	38851480	Rationale and design of the KP ENRICH trial: A food is medicine intervention in low-income high-risk adults with diabetes within Kaiser Permanente	Parikh RV, Nau CL, Tan TC, Tucher E, Vallejo JD, Jimenez JJ, Horiuchi KM, Allen AR, Stehr P, Alexeeff SE, Han B, Lo JC, Mozaffarian D, Go AS, Grant RW; KP ENRICH study team.	Contemp Clin Trials. 2024 Aug;143:107601. doi: 10.1016/j.cct.2024.107601. Epub 2024 Jun 6.	Parikh RV	Contemp Clin Trials	2024	2024-06-08			10.1016/j.cct.2024.107601
425	38850706	Impact of imidacloprid exposure on gestational hyperglycemia: A multi-omics analysis	Wen J, Liu Q, Geng S, Shi X, Wang J, Yao X, Hu L.	Ecotoxicol Environ Saf. 2024 Jul 15;280:116561. doi: 10.1016/j.ecoenv.2024.116561. Epub 2024 Jun 7.	Wen J	Ecotoxicol Environ Saf	2024	2024-06-08			10.1016/j.ecoenv.2024.116561
426	38848857	Sudden cardiac death due to ventricular arrhythmia in diabetes mellitus: A bench to bedside review	Chakraborty P, Nattel S, Nanthakumar K, Connelly KA, Husain M, Po SS, Ha ACT.	Heart Rhythm. 2024 Jun 6:S1547-5271(24)02676-6. doi: 10.1016/j.hrthm.2024.05.063. Online ahead of print.	Chakraborty P	Heart Rhythm	2024	2024-06-07			10.1016/j.hrthm.2024.05.063
427	38848064	Bariatric Metabolic Surgery vs Glucagon-Like Peptide-1 Receptor Agonists and Mortality	Dicker D, Sagy YW, Ramot N, Battat E, Greenland P, Arbel R, Lavie G, Reges O.	JAMA Netw Open. 2024 Jun 3;7(6):e2415392. doi: 10.1001/jamanetworkopen.2024.15392.	Dicker D	JAMA Netw Open	2024	2024-06-07	PMC11161844		10.1001/jamanetworkopen.2024.15392
428	38846904	Enhancing glycaemic control and promoting cardiovascular health: the therapeutic potential of Trigonella foenumgraecum in diabetic patients - a systematic review and meta-analysis	Shakil S, Akhtar SE, Ali A, Antony M, Antony I, Mansour E, Khawar Farooqui S, Akbar A, Alazazzi H, Alsufyani R, Alsufyani M, Alawadhi R, Ramtohul RK, Hadeed S, Tabassi A, Tabassi A, Almas T.	Ann Med Surg (Lond). 2024 Jan 25;86(6):3460-3467. doi: 10.1097/MS9.0000000000001750. eCollection 2024 Jun.	Shakil S	Ann Med Surg (Lond)	2024	2024-06-07	PMC11152803		10.1097/MS9.0000000000001750
429	38845870	Changes in screening, diagnosis, management, and outcomes of gestational diabetes during the COVID-19 pandemic: A systematic review	Qaderi K, Shamsabadi A, Haseli A, Ghane Ezabadi S, Asadi L, Jesmani Y, Kalhor M, Jamali B, Kajbafvala M, Khodavirdilou R, Mohammadi A, Rasoal D.	Heliyon. 2024 May 25;10(11):e31943. doi: 10.1016/j.heliyon.2024.e31943. eCollection 2024 Jun 15.	Qaderi K	Heliyon	2024	2024-06-07	PMC11154622		10.1016/j.heliyon.2024.e31943
430	38844816	Real-world effectiveness of early insulin therapy on the incidence of cardiovascular events in newly diagnosed type 2 diabetes	Luo S, Zheng X, Bao W, Nie S, Ding Y, Yue T, Zhou Y, Hu Y, Li H, Yang Q, Wan Q, Liu B, Xu H, Li G, Xu G, Chen C, Liu H, Shi Y, Zha Y, Kong Y, Su G, Tang Y, Gong M, Ji L, Hou FF, Weng J.	Signal Transduct Target Ther. 2024 Jun 6;9(1):154. doi: 10.1038/s41392-024-01854-9.	Luo S	Signal Transduct Target Ther	2024	2024-06-06	PMC11156919		10.1038/s41392-024-01854-9
431	38844329	Inpatient case characteristics of SGLT2 inhibitor-associated diabetic ketoacidosis: a retrospective study	Yang Z, Zhang W, Chen H, Peng Q.	Eur J Hosp Pharm. 2024 Jun 6:ejhpharm-2024-004124. doi: 10.1136/ejhpharm-2024-004124. Online ahead of print.	Yang Z	Eur J Hosp Pharm	2024	2024-06-06			10.1136/ejhpharm-2024-004124
432	38844252	The mechanisms underlying Chinese medicines to treat inflammation in diabetic kidney disease	Deng L, Shi C, Li R, Zhang Y, Wang X, Cai G, Hong Q, Chen X.	J Ethnopharmacol. 2024 Oct 28;333:118424. doi: 10.1016/j.jep.2024.118424. Epub 2024 Jun 4.	Deng L	J Ethnopharmacol	2024	2024-06-06			10.1016/j.jep.2024.118424
433	38843754	A theory based study on diabetes self-management in older Chinese adults	Pan J, Fu L, Sun Y.	Geriatr Nurs. 2024 Jul-Aug;58:255-265. doi: 10.1016/j.gerinurse.2024.05.023. Epub 2024 Jun 5.	Pan J	Geriatr Nurs	2024	2024-06-06			10.1016/j.gerinurse.2024.05.023
434	38843646	First-trimester fasting plasma glucose as a predictor of subsequent gestational diabetes mellitus and adverse fetomaternal outcomes: A systematic review and meta-analysis	Bhattacharya S, Nagendra L, Dutta D, Mondal S, Bhat S, Raj JM, Boro H, Kamrul-Hasan ABM, Kalra S.	Diabetes Metab Syndr. 2024 Jun;18(6):103051. doi: 10.1016/j.dsx.2024.103051. Epub 2024 Jun 1.	Bhattacharya S	Diabetes Metab Syndr	2024	2024-06-06			10.1016/j.dsx.2024.103051
435	38843591	Menopausal hormone therapy decreases the likelihood of diabetes development in peri‑menopausal individuals with prediabetes	Shih YH, Yang CY, Wang SJ, Lung CC.	Diabetes Metab. 2024 Jul;50(4):101546. doi: 10.1016/j.diabet.2024.101546. Epub 2024 Jun 5.	Shih YH	Diabetes Metab	2024	2024-06-06			10.1016/j.diabet.2024.101546
436	38843419	Unani Medicines for Glycemic Control in Type 2 Diabetes Mellitus: A Systematic Review	Itrat M, Nasir F, K R, Khan TN, Tayyeb Bukhari STT.	Altern Ther Health Med. 2024 Jun;30(6):46-51.	Itrat M	Altern Ther Health Med	2024	2024-06-06
437	38841784	Causes of Death in Patients Asking for Polyclinic Care for Coronary Heart Disease	Samorodskaya IV, Zayratyants OV, Kakorina EP, Chernyavskaya TK.	Kardiologiia. 2024 May 31;64(5):11-17. doi: 10.18087/cardio.2024.5.n2341.	Samorodskaya IV	Kardiologiia	2024	2024-06-06			10.18087/cardio.2024.5.n2341
438	38839621	A randomized controlled trial of immediate implant placement comparing hydroxyapatite nano-coated and uncoated sandblasted/acid-etched implants using a digital surgical guide	Ko YC, Lee D, Koo KT, Seol YJ, Lee YM, Lee J.	Int J Implant Dent. 2024 Jun 5;10(1):29. doi: 10.1186/s40729-024-00549-8.	Ko YC	Int J Implant Dent	2024	2024-06-05	PMC11153479		10.1186/s40729-024-00549-8
439	38839396	Using the Translating Research into Practice framework to develop a diabetes prevention intervention in primary care: a mixed-methods study	Tseng E, Smith K, Clark JM, Segal JB, Marsteller JA, Maruthur NM.	BMJ Open Qual. 2024 Jun 5;13(2):e002752. doi: 10.1136/bmjoq-2024-002752.	Tseng E	BMJ Open Qual	2024	2024-06-05	PMC11163602		10.1136/bmjoq-2024-002752
440	38839137	Managing Patients on SGLT2 Inhibitors in Primary Care	Butler J, Anderson JE.	JACC Heart Fail. 2024 Jun;12(6S):S7-S9. doi: 10.1016/j.jchf.2023.12.023.	Butler J	JACC Heart Fail	2024	2024-06-05			10.1016/j.jchf.2023.12.023
441	38839135	Summary and Panel Discussion	Butler J, Rich J, Pessah-Pollack R, Anderson JE.	JACC Heart Fail. 2024 Jun;12(6S):S10-S11. doi: 10.1016/j.jchf.2023.11.022.	Butler J	JACC Heart Fail	2024	2024-06-05			10.1016/j.jchf.2023.11.022
442	38838985	Planning for the forgotten fourth trimester of pregnancy: A parallel group randomized control trial to test a postpartum planning intervention vs. standard prenatal care	Stanhope KK, Stallworth T, Forrest AD, Vuncannon D, Juarez G, Boulet SL, Geary F, Dunlop AL, Blake SC, Green VL, Jamieson DJ.	Contemp Clin Trials. 2024 Aug;143:107586. doi: 10.1016/j.cct.2024.107586. Epub 2024 Jun 3.	Stanhope KK	Contemp Clin Trials	2024	2024-06-05	PMC11283948	NIHMS2004053	10.1016/j.cct.2024.107586
443	38836048	Risk of Post-Acute Sequelae of SARS-CoV-2 Infection (PASC) Among Patients with Type 2 Diabetes Mellitus on Anti-Hyperglycemic Medications	Olawore O, Turner LE, Evans MD, Johnson SG, Huling JD, Bramante CT, Buse JB, Stürmer T; N3C Consortium.	Clin Epidemiol. 2024 May 31;16:379-393. doi: 10.2147/CLEP.S458901. eCollection 2024.	Olawore O	Clin Epidemiol	2024	2024-06-05	PMC11149650		10.2147/CLEP.S458901
444	38835608	Efficacy of telemedicine intervention in the self-management of patients with type 2 diabetes: a systematic review and meta-analysis	Liu F, Li J, Li X, Yang Z, Wang W, Zhao L, Wu T, Huang C, Xu Y.	Front Public Health. 2024 May 21;12:1405770. doi: 10.3389/fpubh.2024.1405770. eCollection 2024.	Liu F	Front Public Health	2024	2024-06-05	PMC11148367		10.3389/fpubh.2024.1405770
445	38834994	Primary care clinician perspectives on automated nephrology e-consults for diabetic kidney disease: a pre-implementation qualitative study	Chu CD, Dohan D, Estrella MM, Shlipak MG, Tuot DS.	BMC Prim Care. 2024 Jun 4;25(1):197. doi: 10.1186/s12875-024-02454-w.	Chu CD	BMC Prim Care	2024	2024-06-04	PMC11149280		10.1186/s12875-024-02454-w
446	38834276	Smartphone based wearable sweat glucose sensing device correlated with machine learning for real-time diabetes screening	Promphet N, Thanawattano C, Buekban C, Laochai T, Lormaneenopparat P, Sukmas W, Rattanawaleedirojn P, Puthongkham P, Potiyaraj P, Leewattanakit W, Rodthongkum N.	Anal Chim Acta. 2024 Jul 11;1312:342761. doi: 10.1016/j.aca.2024.342761. Epub 2024 May 21.	Promphet N	Anal Chim Acta	2024	2024-06-04			10.1016/j.aca.2024.342761
447	38833941	Kiwifruit (Actinidia deliciosa) aqueous extract improves hyperglycemia, testicular inflammation, apoptosis, and tissue structure induced by Streptozotocin via oxidative stress inhibition	El-Demerdash FM, Naoom AY, Ghanem NF, Abdel-Daim MM, Kang W.	Tissue Cell. 2024 Jun;88:102426. doi: 10.1016/j.tice.2024.102426. Epub 2024 May 31.	El-Demerdash FM	Tissue Cell	2024	2024-06-04			10.1016/j.tice.2024.102426
448	38833853	The effect of SGLT2 inhibitors and GLP1 receptor agonists on arterial stiffness: A meta-analysis of randomized controlled trials	Rizos EC, Tagkas CF, Asimakopoulos AI, Tsimihodimos V, Anastasiou G, Rizzo M, Agouridis AP, Ntzani EE.	J Diabetes Complications. 2024 Jul;38(7):108781. doi: 10.1016/j.jdiacomp.2024.108781. Epub 2024 May 31.	Rizos EC	J Diabetes Complications	2024	2024-06-04			10.1016/j.jdiacomp.2024.108781
449	38833822	Joint association of diabetes mellitus and inflammation status with biological ageing acceleration and premature mortality	Tang F, Yang S, Qiu H, Liu Y, Fang S, Zhang Y, Wang S.	Diabetes Metab Syndr. 2024 Jun;18(6):103050. doi: 10.1016/j.dsx.2024.103050. Epub 2024 May 31.	Tang F	Diabetes Metab Syndr	2024	2024-06-04			10.1016/j.dsx.2024.103050
450	38830568	High glucose-induced downregulation of PTEN-Long is sufficient for proximal tubular cell injury in diabetic kidney disease	Das F, Ghosh-Choudhury N, Kasinath BS, Sharma K, Choudhury GG.	Exp Cell Res. 2024 Jul 1;440(1):114116. doi: 10.1016/j.yexcr.2024.114116. Epub 2024 Jun 1.	Das F	Exp Cell Res	2024	2024-06-03			10.1016/j.yexcr.2024.114116
451	38830484	Dropout rate in clinical trials of smartphone apps for diabetes management: A meta-analysis	Iqhrammullah M, Yudhistira Refin R, Fitria Andika F, Amirah S, Fahd Abdurrahman M, Alina M, Yufika A, Abdullah A.	Diabetes Res Clin Pract. 2024 Jun;212:111723. doi: 10.1016/j.diabres.2024.111723. Epub 2024 Jun 1.	Iqhrammullah M	Diabetes Res Clin Pract	2024	2024-06-03			10.1016/j.diabres.2024.111723
452	38830288	Seasonal differences in physical activity, sedentary behaviour, and sleep patterns in people with type 1 diabetes in Kuwait	Al-Ozairi E, Irshad M, Al-Ozairi A, Al-Kandari J, Taghadom E, Varghese A, Megahed A, Abdullah A, Murad S, Gray SR.	Diabetes Metab Syndr. 2024 Jun;18(6):103046. doi: 10.1016/j.dsx.2024.103046. Epub 2024 May 24.	Al-Ozairi E	Diabetes Metab Syndr	2024	2024-06-03			10.1016/j.dsx.2024.103046
453	38829237	Effect of Wearable Technology on Metabolic Control and the Quality of Life in Children and Adolescents with Type 1 Diabetes: A Systematic Review and Meta-Analysis	Yeşil F, Çövener Özçelik Ç.	Balkan Med J. 2024 Jul 5;41(4):261-271. doi: 10.4274/balkanmedj.galenos.2024.2024-2-115. Epub 2024 Jun 3.	Yeşil F	Balkan Med J	2024	2024-06-03			10.4274/balkanmedj.galenos.2024.2024-2-115
454	38828465	Prevalence of diabetes mellitus among stroke patients in Ethiopia: Systematic review and meta-analysis	Mecha M, Sisay Y, Melaku T.	Int J Cardiol Cardiovasc Risk Prev. 2024 May 17;21:200288. doi: 10.1016/j.ijcrp.2024.200288. eCollection 2024 Jun.	Mecha M	Int J Cardiol Cardiovasc Risk Prev	2024	2024-06-03	PMC11141455		10.1016/j.ijcrp.2024.200288
455	38825422	The use of wearable devices on physical activity levels among individuals living with diabetes: 2017 BRFSS	Leung W, Vo K, Clough M, Frias R.	Prim Care Diabetes. 2024 Aug;18(4):466-469. doi: 10.1016/j.pcd.2024.05.004. Epub 2024 Jun 1.	Leung W	Prim Care Diabetes	2024	2024-06-02			10.1016/j.pcd.2024.05.004
456	38825148	The Impact of Gender on Physical Activity Preferences and Barriers in Adults With Type 1 Diabetes: A Qualitative Study	Logan JE, Prévost M, Brazeau AS, Hart S, Maldaner M, Scrase S, Yardley JE.	Can J Diabetes. 2024 Aug;48(6):401-408. doi: 10.1016/j.jcjd.2024.05.003. Epub 2024 May 31.	Logan JE	Can J Diabetes	2024	2024-06-02			10.1016/j.jcjd.2024.05.003
457	38824929	Causes, prevention, and management of diabetes-related foot ulcers	Jeffcoate W, Boyko EJ, Game F, Cowled P, Senneville E, Fitridge R.	Lancet Diabetes Endocrinol. 2024 Jul;12(7):472-482. doi: 10.1016/S2213-8587(24)00110-4. Epub 2024 May 30.	Jeffcoate W	Lancet Diabetes Endocrinol	2024	2024-06-02			10.1016/S2213-8587(24)00110-4
458	38824114	Dyslipidemia management in women of reproductive potential: An expert clinical consensus from the national lipid association	Agarwala A, Dixon DL, Gianos E, Kirkpatrick CF, Michos ED, Satish P, Birtcher KK, Braun LT, Pillai P, Watson K, Wild R, Mehta LS.	J Clin Lipidol. 2024 May 30:S1933-2874(24)00188-0. doi: 10.1016/j.jacl.2024.05.005. Online ahead of print.	Agarwala A	J Clin Lipidol	2024	2024-06-01			10.1016/j.jacl.2024.05.005
459	38823346	Prenatal exposure to ambient air pollution and risk of fetal overgrowth: Systematic review of cohort studies	Rahnemaei FA, Aghapour E, Asgharpoor H, Ardabili NS, Kashani ZA, Abdi F.	Ecotoxicol Environ Saf. 2024 Jul 15;280:116526. doi: 10.1016/j.ecoenv.2024.116526. Epub 2024 May 31.	Rahnemaei FA	Ecotoxicol Environ Saf	2024	2024-06-01			10.1016/j.ecoenv.2024.116526
460	38821467	The coexistence of diabetes, hypertension and obesity is associated with worse pain outcomes following exercise for osteoarthritis: A cohort study on 80,893 patients	Dell'Isola A, Vinblad J, Turkiewicz A, Kiadaliri A, Abbott A, Rolfson O, Lohmander SL, Jönsson T, Englund M.	Osteoarthritis Cartilage. 2024 Oct;32(10):1308-1318. doi: 10.1016/j.joca.2024.05.005. Epub 2024 May 29.	Dell'Isola A	Osteoarthritis Cartilage	2024	2024-05-31			10.1016/j.joca.2024.05.005
461	38821415	Modifiable lifestyle risk factors for overweight and obesity in children and adolescents with type 1 diabetes: A systematic review	Marlow AL, Lawrence CM, Smith TA, Wynne K, King BR, Smart CE.	Diabetes Res Clin Pract. 2024 Jun;212:111724. doi: 10.1016/j.diabres.2024.111724. Epub 2024 May 29.	Marlow AL	Diabetes Res Clin Pract	2024	2024-05-31			10.1016/j.diabres.2024.111724
462	38821377	A pilot study to assess the feasibility and uptake of MindDEC, a mindfulness-based self-management course for type 2 diabetes	Deo PS, Barber TM, Gotts C, Villarreal M, Randeva H, Brown S, Bath J, O'Hare P, Chaggar S, Hanson P.	Complement Ther Med. 2024 Aug;83:103059. doi: 10.1016/j.ctim.2024.103059. Epub 2024 May 29.	Deo PS	Complement Ther Med	2024	2024-05-31			10.1016/j.ctim.2024.103059
463	38821370	Combined influence of depression symptoms and ratio of triglyceride to high-density lipoprotein cholesterol on cardiometabolic multimorbidity: Findings from the China Health and Retirement Longitudinal Study 2011-2018	Liu F, Meng Y, Wang R, Shen S, Li P, He F.	J Affect Disord. 2024 Sep 1;360:242-248. doi: 10.1016/j.jad.2024.05.159. Epub 2024 May 29.	Liu F	J Affect Disord	2024	2024-05-31			10.1016/j.jad.2024.05.159
464	38820700	Long-Term Cost-Effectiveness of Continuous Glucose Monitoring Versus Self-Monitoring of Blood Glucose in Adults With Type 1 Diabetes in Iran	Molaee MC, Naseri ZG, Karami MA.	Value Health Reg Issues. 2024 Sep;43:101002. doi: 10.1016/j.vhri.2024.101002. Epub 2024 May 30.	Molaee MC	Value Health Reg Issues	2024	2024-05-31			10.1016/j.vhri.2024.101002
465	38820345	Impact of Skills for Change Program on metabolic control, diet and physical activity levels in adults with type 2 diabetes: A cluster randomized trial	Ali HI, Al Ketbi LB, Platat C, Abdl El Baki H, Elmi F, Ibrahim W, Zoubeidi T, Al Dhaheri AS, Cheikh Ismail L, Tariq MNM, Souka U, Yasin J, Stojanovska L.	PLoS One. 2024 May 31;19(5):e0304639. doi: 10.1371/journal.pone.0304639. eCollection 2024.	Ali HI	PLoS One	2024	2024-05-31	PMC11142497		10.1371/journal.pone.0304639
466	38819880	Participatory Development of an Integrated, eHealth-Supported, Educational Care Pathway (Diabetes Box) for People With Type 2 Diabetes: Development and Usability Study	de Frel DL, Schroijen MA, Aardoom JJ, van Gils W, Huisman SD, Janssen VR, Versluis A, Kleinsmann MS, Atsma DE, Pijl H.	JMIR Hum Factors. 2024 May 31;11:e45055. doi: 10.2196/45055.	de Frel DL	JMIR Hum Factors	2024	2024-05-31	PMC11179029		10.2196/45055
467	38819618	Acromegaly and COVID-19, lessons, and new opportunities	Varlamov EV, Fleseriu M.	Pituitary. 2024 May 31. doi: 10.1007/s11102-024-01404-0. Online ahead of print.	Varlamov EV	Pituitary	2024	2024-05-31			10.1007/s11102-024-01404-0
468	38818943	Point-of-care diabetes testing in the dental setting: A national scope of practice survey	Laniado N, Brodigan AE, Cloidt M.	J Public Health Dent. 2024 May 31. doi: 10.1111/jphd.12631. Online ahead of print.	Laniado N	J Public Health Dent	2024	2024-05-31			10.1111/jphd.12631
469	38816334	Prevalence of non-communicable chronic diseases in rural India amongst peri- and post-menopausal women: Can artificial intelligence help in early identification?	Shah D, Yadav V, Singh UP, Sinha A, Dumka N, Banerjee R, Shah R, Unni J, Manneni VR.	Maturitas. 2024 Aug;186:108029. doi: 10.1016/j.maturitas.2024.108029. Epub 2024 May 16.	Shah D	Maturitas	2024	2024-05-30			10.1016/j.maturitas.2024.108029
470	38815945	Knockdown of thioredoxin interacting protein in Müller cells attenuates photoreceptor apoptosis in streptozotocin-induced diabetic mouse model	Li N, Gao S, Gao S, Wang Y, Huang H, Wang J, Shen X.	Int J Biol Macromol. 2024 Jun;271(Pt 2):132731. doi: 10.1016/j.ijbiomac.2024.132731. Epub 2024 May 28.	Li N	Int J Biol Macromol	2024	2024-05-30			10.1016/j.ijbiomac.2024.132731
471	38815902	Endovascular Management of Chronic Limb-Threatening Ischemia (CLTI) in the Elderly: A Focus on Frailty, Wound Healing, and Outcomes	Rajan A, Sima RR, Natarajan S.	Ann Vasc Surg. 2024 Sep;106:321-332. doi: 10.1016/j.avsg.2024.03.014. Epub 2024 May 28.	Rajan A	Ann Vasc Surg	2024	2024-05-30			10.1016/j.avsg.2024.03.014
472	38815765	The relationship between body roundness index and depression: A cross-sectional study using data from the National Health and Nutrition Examination Survey (NHANES) 2011-2018	Zhang L, Yin J, Sun H, Dong W, Liu Z, Yang J, Liu Y.	J Affect Disord. 2024 Sep 15;361:17-23. doi: 10.1016/j.jad.2024.05.153. Epub 2024 May 28.	Zhang L	J Affect Disord	2024	2024-05-30			10.1016/j.jad.2024.05.153
473	38815752	Unraveling the cognitive implications among individuals with co-occurring chronic periodontitis and type 2 diabetes mellitus: A cross-sectional study	Rajendran V, Uppoor A, Nayak SU, Rao SB, Dasson Bajaj P.	J Oral Biosci. 2024 Sep;66(3):605-611. doi: 10.1016/j.job.2024.05.008. Epub 2024 May 28.	Rajendran V	J Oral Biosci	2024	2024-05-30			10.1016/j.job.2024.05.008
474	38815594	Advancing diabetes surveillance ecosystems: a case study of India	Varghese JS, Peterson EN, Ali MK, Tandon N.	Lancet Diabetes Endocrinol. 2024 Jul;12(7):493-502. doi: 10.1016/S2213-8587(24)00124-4. Epub 2024 May 27.	Varghese JS	Lancet Diabetes Endocrinol	2024	2024-05-30			10.1016/S2213-8587(24)00124-4
475	38815535	Unlocking longevity with GLP-1: A key to turn back the clock?	Chavda VP, Balar PC, Vaghela DA, Dodiya P.	Maturitas. 2024 Aug;186:108028. doi: 10.1016/j.maturitas.2024.108028. Epub 2024 May 21.	Chavda VP	Maturitas	2024	2024-05-30			10.1016/j.maturitas.2024.108028
476	38815494	Probiotic intervention improves metabolic outcomes in gestational diabetes mellitus: A meta-analysis of randomized controlled trials	Lan X, Li B, Zhao J, Stanton C, Ross RP, Chen W, Yang B.	Clin Nutr. 2024 Jul;43(7):1683-1695. doi: 10.1016/j.clnu.2024.05.020. Epub 2024 May 14.	Lan X	Clin Nutr	2024	2024-05-30			10.1016/j.clnu.2024.05.020
477	38813124	Mitigating diabetes associated with reactive oxygen species (ROS) and protein aggregation through pharmacological interventions	Bennici G, Almahasheer H, Alghrably M, Valensin D, Kola A, Kokotidou C, Lachowicz J, Jaremko M.	RSC Adv. 2024 May 29;14(25):17448-17460. doi: 10.1039/d4ra02349h. eCollection 2024 May 28.	Bennici G	RSC Adv	2024	2024-05-30	PMC11135279		10.1039/d4ra02349h
478	38812671	Insights into the Feasibility and Acceptability of a Mobile Insulin Titration Application in Clinical Practice and Its Effects on Diabetes Outcomes	Krall JS, Ng JM, Mehrotra N, Ruppert K, Siminerio LM.	touchREV Endocrinol. 2024 Apr;20(1):52-57. doi: 10.17925/EE.2024.20.1.10. Epub 2024 Feb 29.	Krall JS	touchREV Endocrinol	2024	2024-05-30	PMC11132646		10.17925/EE.2024.20.1.10
479	38811322	Exploring predisposing factors of hearing loss in prematurely born children: A nationwide case-control study	Tsao PC, Lin HC, Shen SP, Chang YC.	Pediatr Neonatol. 2024 May 21:S1875-9572(24)00076-7. doi: 10.1016/j.pedneo.2024.04.006. Online ahead of print.	Tsao PC	Pediatr Neonatol	2024	2024-05-29			10.1016/j.pedneo.2024.04.006
480	38810932	Vida Sana y Completa: A randomized controlled trial to examine the effectiveness of diabetes prevention with and without medically supportive groceries among Latina women	Rosas LG, Perez JA, Chen WT, Xiao L, Rodriguez Espinosa P, Venditti EM, Lewis MA, Gardner CD, Marti A, Martinez E, Murthy M, Hauser M.	Contemp Clin Trials. 2024 Aug;143:107582. doi: 10.1016/j.cct.2024.107582. Epub 2024 May 27.	Rosas LG	Contemp Clin Trials	2024	2024-05-29			10.1016/j.cct.2024.107582
481	38810595	Acromegaly in humans and cats: Pathophysiological, clinical and management resemblances and differences	Lopes-Pinto M, Marques PL, Lacerda-Nobre E, Miceli D, Leal RO, Marques P.	Growth Horm IGF Res. 2024 Jun;76:101595. doi: 10.1016/j.ghir.2024.101595. Epub 2024 May 24.	Lopes-Pinto M	Growth Horm IGF Res	2024	2024-05-29			10.1016/j.ghir.2024.101595
482	38810420	Influence of quitting smoking on diabetes-related complications: A scoping review with a systematic search strategy	Walicka M, Krysiński A, La Rosa GRM, Sun A, Campagna D, Di Ciaula A, Dugal T, Kengne A, Le Dinh P, Misra A, Polosa R, Raza SA, Russo C, Sammut R, Somasundaram N; DiaSmokeFree Working Group.	Diabetes Metab Syndr. 2024 May;18(5):103044. doi: 10.1016/j.dsx.2024.103044. Epub 2024 May 22.	Walicka M	Diabetes Metab Syndr	2024	2024-05-29			10.1016/j.dsx.2024.103044
483	38809173	"I'm Staring at the Screen All the Time": Technology Use and Mindfulness in Adolescents with Type 1 Diabetes	Rechenberg K, Koerner R, Geiss C, Menon U.	Compr Child Adolesc Nurs. 2024 Jun;47(2):98-114. doi: 10.1080/24694193.2024.2351909. Epub 2024 May 29.	Rechenberg K	Compr Child Adolesc Nurs	2024	2024-05-29	PMC11209764	NIHMS1995767	10.1080/24694193.2024.2351909
484	38806481	Associations of semaglutide with incidence and recurrence of alcohol use disorder in real-world population	Wang W, Volkow ND, Berger NA, Davis PB, Kaelber DC, Xu R.	Nat Commun. 2024 May 28;15(1):4548. doi: 10.1038/s41467-024-48780-6.	Wang W	Nat Commun	2024	2024-05-28	PMC11133479		10.1038/s41467-024-48780-6
485	38805967	Revolutionizing type 1 diabetes management: Exploring oral insulin and adjunctive treatments	Nabi-Afjadi M, Ostadhadi S, Liaghat M, Pasupulla AP, Masoumi S, Aziziyan F, Zalpoor H, Abkhooie L, Tarhriz V.	Biomed Pharmacother. 2024 Jul;176:116808. doi: 10.1016/j.biopha.2024.116808. Epub 2024 May 27.	Nabi-Afjadi M	Biomed Pharmacother	2024	2024-05-28			10.1016/j.biopha.2024.116808
486	38805266	Ethnic differences in physical activity participation when managing gestational diabetes mellitus: a mixed-methods study comparing ethnic Chinese migrants and Australian women	Wan CS, Teede H, Nankervis A, Aroni R.	Ethn Health. 2024 Aug;29(6):665-684. doi: 10.1080/13557858.2024.2359379. Epub 2024 May 28.	Wan CS	Ethn Health	2024	2024-05-28			10.1080/13557858.2024.2359379
487	38802295	Global predictors of tracheostomy-related pressure injury in the COVID-19 era: A study of secondary data	Moser CH, Budhathoki C, Allgood SJ, Haut ER, Brenner MJ, Pandian V.	Intensive Crit Care Nurs. 2024 May 26:103720. doi: 10.1016/j.iccn.2024.103720. Online ahead of print.	Moser CH	Intensive Crit Care Nurs	2024	2024-05-27			10.1016/j.iccn.2024.103720
488	38799042	Hypoglycemia Unawareness and Recurrent Severe Hypoglycemia in an Individual With Type 1 Diabetes Mellitus on Insulin	Escudero C, Husain A, Arnaout A.	AACE Clin Case Rep. 2024 Mar 6;10(3):101-104. doi: 10.1016/j.aace.2024.03.001. eCollection 2024 May-Jun.	Escudero C	AACE Clin Case Rep	2024	2024-05-27	PMC11127593		10.1016/j.aace.2024.03.001
489	38798236	Do people with type 2 diabetes find continuous and intermittent low-energy diets for weight loss and diabetes remission acceptable?	Brooks J, Ruane H, McDiarmid S, Vyas A, Issa B, Harvie M.	J Hum Nutr Diet. 2024 Aug;37(4):995-1006. doi: 10.1111/jhn.13313. Epub 2024 May 27.	Brooks J	J Hum Nutr Diet	2024	2024-05-27			10.1111/jhn.13313
490	38796206	Integrated HIV, diabetes, and hypertension care in sub-Saharan Africa	Cai S, Xu Z, Zhao Y, Zühlke L.	Lancet. 2024 May 25;403(10441):2291. doi: 10.1016/S0140-6736(24)00631-7.	Cai S	Lancet	2024	2024-05-25			10.1016/S0140-6736(24)00631-7
491	38796183	Natural language processing to identify and characterize spondyloarthritis in clinical practice	Benavent D, Benavent-Núñez M, Marin-Corral J, Arias-Manjón J, Navarro-Compán V, Taberna M, Salcedo I, Peiteado D, Carmona L, de Miguel E; Savana Research group.	RMD Open. 2024 May 24;10(2):e004302. doi: 10.1136/rmdopen-2024-004302.	Benavent D	RMD Open	2024	2024-05-25	PMC11129039		10.1136/rmdopen-2024-004302
492	38795828	A Tailored Intervention for Improving Diabetes Self-care Among Adults With Visual Impairment: A Pilot Study	Kim HJ, Lee KE, Yang E, Chang SJ.	Can J Diabetes. 2024 Aug;48(6):394-400.e1. doi: 10.1016/j.jcjd.2024.05.002. Epub 2024 May 23.	Kim HJ	Can J Diabetes	2024	2024-05-25			10.1016/j.jcjd.2024.05.002
493	38795802	The tip of the iceberg: Will GLP-1 receptor agonists unintentionally contribute to titanic cardiovascular events in certain individuals?	Arena R, Pronk NP, Lavie CJ.	Curr Probl Cardiol. 2024 Aug;49(8):102676. doi: 10.1016/j.cpcardiol.2024.102676. Epub 2024 May 23.	Arena R	Curr Probl Cardiol	2024	2024-05-25			10.1016/j.cpcardiol.2024.102676
494	38795745	Gut Inflammation Markers, Diet, and Risk of Islet Autoimmunity in Finnish Children - A Nested Case-Control Study	Salo TE, Hakola L, Niinistö S, Takkinen HM, Ahonen S, Puustinen L, Ilonen J, Toppari J, Veijola R, Hyöty H, Knip M, Virtanen SM.	J Nutr. 2024 Jul;154(7):2244-2254. doi: 10.1016/j.tjnut.2024.05.015. Epub 2024 May 23.	Salo TE	J Nutr	2024	2024-05-25	PMC11282497		10.1016/j.tjnut.2024.05.015
495	38795042	Diabetes Risk Reduction Diet (DRRD) and Breast Cancer Risk: A Review	Hasani M, Ghasemi H, Khodabakhshi A.	Nutr Cancer. 2024;76(8):676-682. doi: 10.1080/01635581.2024.2355686. Epub 2024 May 25.	Hasani M	Nutr Cancer	2024	2024-05-25			10.1080/01635581.2024.2355686
496	38791737	Navigating Diabetes: Enhancing Self-Management through Education among Diabetic People at the Early Stages of the Disease-A Systematic Review	Kiçaj E, Saliaj A, Çerçizaj R, Prifti V, Qirko S, Rogozea L.	Int J Environ Res Public Health. 2024 Apr 23;21(5):522. doi: 10.3390/ijerph21050522.	Kiçaj E	Int J Environ Res Public Health	2024	2024-05-25	PMC11120700		10.3390/ijerph21050522
497	38788595	Identification of a novel hypoglycemic small molecule, trans-2, 4-dimethoxystilbene by rectifying gut microbiota and activating hepatic AMPKα-PPARγ pathway through gut-liver axis	Wang ZJ, Ma P, Xu CY, Xu TS, Zhang L, He P, Hou BY, Yang XY, Du GH, Ji TF, Qiang GF.	Biomed Pharmacother. 2024 Jul;176:116760. doi: 10.1016/j.biopha.2024.116760. Epub 2024 May 23.	Wang ZJ	Biomed Pharmacother	2024	2024-05-24			10.1016/j.biopha.2024.116760
498	38787623	Comprehensive ABC (HbA(1c), blood pressure, LDL-C) control and cardiovascular disease risk in patients with type 2 diabetes mellitus and major depressive disorder in a South African managed healthcare organisation	Naidoo LA, Butkow N, Barnard-Ashton P, Libhaber E.	Cardiovasc J Afr. 2024 Mar 25;34:1-10. doi: 10.5830/CVJA-2024-003. Online ahead of print.	Naidoo LA	Cardiovasc J Afr	2024	2024-05-24			10.5830/CVJA-2024-003
499	38787416	Strategies to improve postpartum engagement in healthcare after high-risk conditions diagnosed in pregnancy: a narrative review	Whyler NCA, Krishnaswamy S, Price S, Giles ML.	Arch Gynecol Obstet. 2024 Jul;310(1):69-82. doi: 10.1007/s00404-024-07562-7. Epub 2024 May 24.	Whyler NCA	Arch Gynecol Obstet	2024	2024-05-24	PMC11169054		10.1007/s00404-024-07562-7
500	38785432	The NHS Low-Calorie Diet Digital Programme: Fidelity of behaviour change technique delivery	Radley D, Evans TS, Marwood J, Keyworth C, Homer C, Ells LJ.	Diabet Med. 2024 Sep;41(9):e15350. doi: 10.1111/dme.15350. Epub 2024 May 24.	Radley D	Diabet Med	2024	2024-05-24			10.1111/dme.15350
501	38783728	Clinical characteristics of patients with diabetic foot using WIfI classification-A pilot study in Vietnam	Bao HLT, Thuy NH.	Endocrinol Diabetes Nutr (Engl Ed). 2023 Oct;70(8):540-547. doi: 10.1016/j.endien.2023.10.003.	Bao HLT	Endocrinol Diabetes Nutr (Engl Ed)	2023	2024-05-24			10.1016/j.endien.2023.10.003
502	38782704	Effectiveness of a multicomponent healthcare intervention on blood pressure and lipids among subjects with poorly controlled type 2 diabetes: Findings from the INTEGRA study	Vlacho B, Molló Iniesta À, Gratacòs M, Mata-Cases M, Rubinat E, Berenguera A, Cos FX, Franch-Nadal J, Mauricio D; INTEGRA research group.	Prim Care Diabetes. 2024 Aug;18(4):402-408. doi: 10.1016/j.pcd.2024.05.001. Epub 2024 May 22.	Vlacho B	Prim Care Diabetes	2024	2024-05-23			10.1016/j.pcd.2024.05.001
503	38782252	Intrauterine hyperglycemia induces SIRT3-mediated mitochondrial dysfunction: the fetal origin pathogenesis of precocious osteoarthritis	Li X, Zhu W, Cheng Y, Ren Z, Liu X, Yang H, Ding G, Huang H.	Osteoarthritis Cartilage. 2024 Aug;32(8):950-962. doi: 10.1016/j.joca.2024.05.003. Epub 2024 May 21.	Li X	Osteoarthritis Cartilage	2024	2024-05-23			10.1016/j.joca.2024.05.003
504	38782182	Obesity and MASLD: Is weight loss the (only) key to treat metabolic liver disease?	Huttasch M, Roden M, Kahl S.	Metabolism. 2024 Aug;157:155937. doi: 10.1016/j.metabol.2024.155937. Epub 2024 May 21.	Huttasch M	Metabolism	2024	2024-05-23			10.1016/j.metabol.2024.155937
505	38782112	Inverse association of prepregnancy systolic blood pressure and live birth rate in normotensive women undergoing in vitro fertilization/intracytoplasmic sperm injection	Ma S, Hu L, Chen H, Liu Y, Hocher JG, Xu X, Gong F, Krämer BK, Lin G, Hocher B.	Fertil Steril. 2024 May 22:S0015-0282(24)00460-6. doi: 10.1016/j.fertnstert.2024.05.150. Online ahead of print.	Ma S	Fertil Steril	2024	2024-05-23			10.1016/j.fertnstert.2024.05.150
506	38782075	A systematic review and meta-analysis of environmental contaminant exposure impacts on weight loss and glucose regulation during calorie-restricted diets in preclinical studies: Persistent organic pollutants may impede glycemic control	Bennett KA, Sutherland C, Savage AL.	Biochem Pharmacol. 2024 Jul;225:116300. doi: 10.1016/j.bcp.2024.116300. Epub 2024 May 21.	Bennett KA	Biochem Pharmacol	2024	2024-05-23			10.1016/j.bcp.2024.116300
507	38781961	Bone transport induces the release of factors with multi-tissue regenerative potential for diabetic wound healing in rats and patients	Xie J, Liu X, Wu B, Chen B, Song Q, Guan Y, Gong Y, Yang C, Lin J, Huang M, Tan X, Lai R, Lin X, Zhang S, Xie X, Chen X, Zhang C, Yang M, Nong H, Zhao X, Xia L, Zhou W, Xiao G, Jiang Q, Zou W, Chen D, Lu D, Liu J, Bai X.	Cell Rep Med. 2024 Jun 18;5(6):101588. doi: 10.1016/j.xcrm.2024.101588. Epub 2024 May 22.	Xie J	Cell Rep Med	2024	2024-05-23	PMC11228591		10.1016/j.xcrm.2024.101588
508	38781864	Interventional effects of Pueraria oral liquid on T2DM rats and metabolomics analysis	Yang HB, Song JY, Xu C, Li J, Zhang C, Xie S, Teng CL.	Biomed Pharmacother. 2024 Jun;175:116780. doi: 10.1016/j.biopha.2024.116780. Epub 2024 May 22.	Yang HB	Biomed Pharmacother	2024	2024-05-23			10.1016/j.biopha.2024.116780
509	38781074	Protective role for kidney TREM2(high) macrophages in obesity- and diabetes-induced kidney injury	Subramanian A, Vernon KA, Zhou Y, Marshall JL, Alimova M, Arevalo C, Zhang F, Slyper M, Waldman J, Montesinos MS, Dionne D, Nguyen LT, Cuoco MS, Dubinsky D, Purnell J, Keller K, Sturner SH, Grinkevich E, Ghoshal A, Kotek A, Trivioli G, Richoz N, Humphrey MB, Darby IG, Miller SJ, Xu Y, Weins A, Chloe-Villani A, Chang SL, Kretzler M, Rosenblatt-Rosen O, Shaw JL, Zimmerman KA, Clatworthy MR, Regev A…	Cell Rep. 2024 Jun 25;43(6):114253. doi: 10.1016/j.celrep.2024.114253. Epub 2024 May 22.	Subramanian A	Cell Rep	2024	2024-05-23	PMC11249042	NIHMS2005209	10.1016/j.celrep.2024.114253
510	38780786	Heterogeneity of glycaemic phenotypes in type 1 diabetes	Fagherazzi G, Aguayo GA, Zhang L, Hanaire H, Picard S, Sablone L, Vergès B, Hamamouche N, Detournay B, Joubert M, Delemer B, Guilhem I, Vambergue A, Gourdy P, Hadjadj S, Velayoudom FL, Guerci B, Larger E, Jeandidier N, Gautier JF, Renard E, Potier L, Benhamou PY, Sola A, Bordier L, Bismuth E, Prévost G, Kessler L, Cosson E, Riveline JP; SFDT1 study team.	Diabetologia. 2024 Aug;67(8):1567-1581. doi: 10.1007/s00125-024-06179-4. Epub 2024 May 23.	Fagherazzi G	Diabetologia	2024	2024-05-23	PMC11343912		10.1007/s00125-024-06179-4
511	38780107	Clinical and cost-effectiveness of telemedicine among patients with type 2 diabetes in primary care: A systematic review and meta-analysis	Alfarwan N, Hodkinson A, Panagioti M, Hassan L, Kontopantelis E.	Diabet Med. 2024 Aug;41(8):e15343. doi: 10.1111/dme.15343. Epub 2024 May 23.	Alfarwan N	Diabet Med	2024	2024-05-23			10.1111/dme.15343
512	38779335	Impact of Pre-existing Type 2 Diabetes Mellitus and Cardiovascular Disease on Healthcare Resource Utilization and Costs in Patients With COVID-19	Nguyen C, Crowe CL, Kuti E, Donato B, Djaraher R, Seman L, Graeter N, Power TP, Mehra R, Willey VJ.	J Health Econ Outcomes Res. 2024 Apr 19;11(1):112-121. doi: 10.36469/001c.92368. eCollection 2024.	Nguyen C	J Health Econ Outcomes Res	2024	2024-05-23	PMC11110887		10.36469/001c.92368
513	38779284	Utilizing Artificial Intelligence Among Patients With Diabetes: A Systematic Review and Meta-Analysis	Alhalafi A, Alqahtani SM, Alqarni NA, Aljuaid AT, Aljaber GT, Alshahrani LM, Mushait H, Nandi PA.	Cureus. 2024 Apr 22;16(4):e58713. doi: 10.7759/cureus.58713. eCollection 2024 Apr.	Alhalafi A	Cureus	2024	2024-05-23	PMC11110080		10.7759/cureus.58713
514	38778421	Aged garlic extract preserves beta-cell functioning via modulation of nuclear factor kappa-B (NF-κB)/Toll-like receptor (TLR)-4 and sarco endoplasmic reticulum calcium ATPase (SERCA)/Ca(2+) in diabetes mellitus	Ali SI, Elkhalifa AME, Nabi SU, Hayyat FS, Nazar M, Taifa S, Rakhshan R, Shah IH, Shaheen M, Wani IA, Muzaffer U, Shah OS, Makhdoomi DM, Ahmed EM, Khalil KAA, Bazie EA, Zawbaee KI, Al Hasan Ali MM, Alanazi RJ, Al Bataj IA, Al Gahtani SM, Salwi AJ, Alrodan LS.	Diabetol Metab Syndr. 2024 May 22;16(1):110. doi: 10.1186/s13098-024-01350-8.	Ali SI	Diabetol Metab Syndr	2024	2024-05-22	PMC11110209		10.1186/s13098-024-01350-8
515	38778253	A qualitative study of the experiences of insulin use by older people with type 2 diabetes mellitus	Langerman C, Forbes A, Robert G.	BMC Prim Care. 2024 May 22;25(1):180. doi: 10.1186/s12875-024-02318-3.	Langerman C	BMC Prim Care	2024	2024-05-22	PMC11110346		10.1186/s12875-024-02318-3
516	38777436	Time of day and glycaemic response in pregnant women: A gap in current guidelines?	Tan NA, Davidson ZE, Grieger JA, Bonham MP.	Clin Nutr ESPEN. 2024 Jun;61:219-223. doi: 10.1016/j.clnesp.2024.03.021. Epub 2024 Mar 25.	Tan NA	Clin Nutr ESPEN	2024	2024-05-22			10.1016/j.clnesp.2024.03.021
517	38776587	Predictors of and barriers to follow-up uptake: analysis of factors and perceived barriers among high-risk individuals with diabetes after screening in China	Pi L, Shi X, Wang Z, Zhou Z.	Public Health. 2024 Jul;232:128-131. doi: 10.1016/j.puhe.2024.04.026. Epub 2024 May 21.	Pi L	Public Health	2024	2024-05-22			10.1016/j.puhe.2024.04.026
518	38774233	Measuring the effectiveness of hybrid diabetes care over 90 days through continuous data monitoring in type 2 diabetic patients	Zakaria H, Said Y, Aleabova S, Bangayan J, Dandan M, Debs J, Dahlstrom N, Divino D, Hashemi A, Almarzooqi I.	Front Endocrinol (Lausanne). 2024 May 7;15:1355792. doi: 10.3389/fendo.2024.1355792. eCollection 2024.	Zakaria H	Front Endocrinol (Lausanne)	2024	2024-05-22	PMC11106412		10.3389/fendo.2024.1355792
519	38773662	Telemedicine home-based management in patients with chronic heart failure and diabetes type II: study protocol for a randomized controlled trial	Bernocchi P, Giudici V, Borghi G, Bertolaia P, D'Isa S, Trevisan R, Scalvini S.	Trials. 2024 May 21;25(1):333. doi: 10.1186/s13063-024-08171-0.	Bernocchi P	Trials	2024	2024-05-22	PMC11106884		10.1186/s13063-024-08171-0
520	38772891	Protocol for cost-effectiveness analysis of a randomised trial of mHealth coaching (Bump2Baby and Me) compared with usual care for healthy gestational weight gain and postnatal outcomes in at-risk women and their offspring in the UK, Australia, Ireland and Spain	Nørmark LP, McAuliffe F, Maindal HT, O'Reilly S, Davies A, Burden C, Skinner TC, Vrangbæk K, Callander E.	BMJ Open. 2024 May 21;14(5):e080823. doi: 10.1136/bmjopen-2023-080823.	Nørmark LP	BMJ Open	2024	2024-05-21	PMC11110546		10.1136/bmjopen-2023-080823
521	38772847	Triglyceride glucose index and triglyceride HDL ratio as predictors of coronary artery stenosis in diabetic and non-diabetic patients	Darroudi S, Mahdavizadeh V, Mirzaei AH, Esparham A, Ahmadyar S, Esmaily H, Ferns GA, Moohebati M.	Nutr Metab Cardiovasc Dis. 2024 Jul;34(7):1692-1695. doi: 10.1016/j.numecd.2023.12.001. Epub 2023 Dec 16.	Darroudi S	Nutr Metab Cardiovasc Dis	2024	2024-05-21			10.1016/j.numecd.2023.12.001
522	38772502	Epidemiology, microbiology, and diagnosis of infection in diabetic ketoacidosis and hyperosmolar hyperglycemic syndrome: A multicenter retrospective observational study	Takahashi K, Uenishi N, Sanui M, Uchino S, Yonezawa N, Takei T, Nishioka N, Kobayashi H, Otaka S, Yamamoto K, Yasuda H, Kosaka S, Tokunaga H, Fujiwara N, Kondo T, Ishida T, Komatsu T, Endo K, Moriyama T, Oyasu T, Hayakawa M, Hoshino A, Matsuyama T, Miyamoto Y, Yanagisawa A, Wakabayashi T, Ueda T, Komuro T, Sugimoto T, Sasabuchi Y.	Diabetes Res Clin Pract. 2024 Jun;212:111713. doi: 10.1016/j.diabres.2024.111713. Epub 2024 May 19.	Takahashi K	Diabetes Res Clin Pract	2024	2024-05-21			10.1016/j.diabres.2024.111713
523	38772277	Association of distal radial fracture with comorbidities: model development and validation	Shariatzadeh H, Dashtbozorg A, Gorjizadeh N.	Injury. 2024 Jul;55(7):111607. doi: 10.1016/j.injury.2024.111607. Epub 2024 May 10.	Shariatzadeh H	Injury	2024	2024-05-21			10.1016/j.injury.2024.111607
524	38772252	Healthcare utilisation by diabetic patients in Denmark: the role of primary care in reducing emergency visits	Laudicella M, Li Donni P, Prete V.	Health Policy. 2024 Jul;145:105079. doi: 10.1016/j.healthpol.2024.105079. Epub 2024 May 14.	Laudicella M	Health Policy	2024	2024-05-21			10.1016/j.healthpol.2024.105079
525	38772197	Association between gestational cardiovascular health in the first trimester and pregnancy outcomes in the China birth cohort	Gao S, Su S, Zhang E, Liu J, Xie S, Zhang Y, Cui Y, Wang X, Huang K, Hu M, Yue W, Liu R, Yin C.	Public Health. 2024 Jul;232:100-107. doi: 10.1016/j.puhe.2024.04.028. Epub 2024 May 20.	Gao S	Public Health	2024	2024-05-21			10.1016/j.puhe.2024.04.028
526	38772095	Intervention to promote adolescents' communication and engagement in diabetes clinic encounters: A pilot randomized controlled trial	Coyne I, Sleath B, Surdey J, Pembroke S, Hilliard C, Chechalk K, Rafferty S, Rogerson S, Hughes M M, Murphy M, Cody D, Roche E.	Patient Educ Couns. 2024 Sep;126:108322. doi: 10.1016/j.pec.2024.108322. Epub 2024 May 16.	Coyne I	Patient Educ Couns	2024	2024-05-21			10.1016/j.pec.2024.108322
527	38771202	Evaluating adherence to American Diabetes Association standards of care in diabetes and impacts of social determinants of health on patients at two nurse practitioner-owned clinics	Tuohy CA, Liziewski KE, White PA, Wright WL.	J Am Assoc Nurse Pract. 2024 Jul 1;36(7):399-408. doi: 10.1097/JXX.0000000000001026.	Tuohy CA	J Am Assoc Nurse Pract	2024	2024-05-21			10.1097/JXX.0000000000001026
528	38768659	Cost-effectiveness of diabetic retinopathy screening for newly diagnosed type 2 diabetic patients: A nationwide population-based propensity score-matched cohort study	Chung YC, Kao YW, Huang YC, Chen PE, Liao SC, Liu CK, Chen M.	Asia Pac J Ophthalmol (Phila). 2024 May-Jun;13(3):100071. doi: 10.1016/j.apjo.2024.100071. Epub 2024 May 19.	Chung YC	Asia Pac J Ophthalmol (Phila)	2024	2024-05-20			10.1016/j.apjo.2024.100071
529	38766684	Rural and remote pharmacists' perspectives of grey nomads with diabetes travelling in Australia	De Bellis A, McCloud C, Giles J, Apollloni M, Abigail W, Hill P.	Aust J Rural Health. 2024 Aug;32(4):740-749. doi: 10.1111/ajr.13139. Epub 2024 May 20.	De Bellis A	Aust J Rural Health	2024	2024-05-20			10.1111/ajr.13139
530	38766358	Physical activity and sedentary behaviour of Bahraini people with type 2 diabetes: A cross-sectional study	Rajab E, Wasif P, Doherty S, Gaynor D, Malik H, Fredericks S, Al-Qallaf A, Almuqahwi R, Alsharbati W, Rashid-Doubell F.	Digit Health. 2024 May 17;10:20552076241251997. doi: 10.1177/20552076241251997. eCollection 2024 Jan-Dec.	Rajab E	Digit Health	2024	2024-05-20	PMC11102684		10.1177/20552076241251997
531	38763818	5-Fluorouracil Induced Hypertriglyceridemia During the Colorectal Cancer Treatment in a Patient With Multifactorial Chylomicronemia Syndrome: A Case Report	Penesova A, Minarik P, Huckova M, Vlcek M, Szantova M, Krizanova O.	Clin Ther. 2024 May;46(5):429-432. doi: 10.1016/j.clinthera.2024.05.001. Epub 2024 May 19.	Penesova A	Clin Ther	2024	2024-05-19			10.1016/j.clinthera.2024.05.001
532	38763677	Anti-obesity and anti-diabetic bioactive peptides: A comprehensive review of their sources, properties, and techno-functional challenges	Joshua Ashaolu T, Joshua Olatunji O, Can Karaca A, Lee CC, Mahdi Jafari S.	Food Res Int. 2024 Jul;187:114427. doi: 10.1016/j.foodres.2024.114427. Epub 2024 May 2.	Joshua Ashaolu T	Food Res Int	2024	2024-05-19			10.1016/j.foodres.2024.114427
533	38763446	The risk of secondary spontaneous pneumothorax in patients with chronic obstructive pulmonary disease in Taiwan	Liao KM, Chiu CC, Lu HY.	Respir Med. 2024 Jul;228:107672. doi: 10.1016/j.rmed.2024.107672. Epub 2024 May 17.	Liao KM	Respir Med	2024	2024-05-19			10.1016/j.rmed.2024.107672
534	38763169	Prevalence of skin problems caused by insulin pump therapy and associated factors in children with type 1 diabetes mellitus: A large cross-sectional survey in China	Chen X, Wu X, Yuan T, Guan L, Guo Q, Zheng Y, Fu J, Dong G, Wu W, Huang K, Prabhashana WB, Bai G.	Diabetes Res Clin Pract. 2024 Jun;212:111714. doi: 10.1016/j.diabres.2024.111714. Epub 2024 May 18.	Chen X	Diabetes Res Clin Pract	2024	2024-05-19			10.1016/j.diabres.2024.111714
535	38762091	Association Between Cardiovascular Health and Retinopathy in US Adults: From NHANES 2005-2008	Liu X, Chang Y, Li Y, Liu Y, Chen N, Cui J.	Am J Ophthalmol. 2024 Oct;266:56-67. doi: 10.1016/j.ajo.2024.05.019. Epub 2024 May 17.	Liu X	Am J Ophthalmol	2024	2024-05-18			10.1016/j.ajo.2024.05.019
536	38760264	The effect of diabetes mellitus on perioperative outcomes after colorectal resection: a national cohort study	Gysling S, Lewis-Lloyd CA, Lobo DN, Crooks CJ, Humes DJ.	Br J Anaesth. 2024 Jul;133(1):67-76. doi: 10.1016/j.bja.2024.04.010. Epub 2024 May 16.	Gysling S	Br J Anaesth	2024	2024-05-17	PMC11213983		10.1016/j.bja.2024.04.010
537	38760053	Feasibility and acceptability of a tailored health coaching intervention to improve type 2 diabetes self-management in Saudi Arabia: a mixed-methods randomised feasibility trial	Almulhim AN, Alhowaish A, Madani A, AlQaddan M, Altuwalah AS, Goyder E.	BMJ Open. 2024 May 17;14(5):e078631. doi: 10.1136/bmjopen-2023-078631.	Almulhim AN	BMJ Open	2024	2024-05-17	PMC11103237		10.1136/bmjopen-2023-078631
538	38760035	Preferred sources of information on diabetes prevention programmes: a population-based cross-sectional study in Poland	Grudziąż-Sękowska J, Sękowski K, Pinkas J, Jankowski M.	BMJ Open. 2024 May 17;14(5):e083362. doi: 10.1136/bmjopen-2023-083362.	Grudziąż-Sękowska J	BMJ Open	2024	2024-05-17	PMC11103186		10.1136/bmjopen-2023-083362
539	38759910	Design and rationale of the cardiometabolic health program linked with community health workers and mobile health telemonitoring to reduce health disparities (LINKED-HEARTS) program	Commodore-Mensah Y, Chen Y, Ogungbe O, Liu X, Metlock FE, Carson KA, Echouffo-Tcheugui JB, Ibe C, Crews D, Cooper LA, Himmelfarb CD.	Am Heart J. 2024 Sep;275:9-20. doi: 10.1016/j.ahj.2024.05.008. Epub 2024 May 15.	Commodore-Mensah Y	Am Heart J	2024	2024-05-17			10.1016/j.ahj.2024.05.008
540	38759779	Associations of Abnormal Maternal Glucose Regulation in Pregnancy with Offspring Adiposity, Insulin Resistance, and Adipokine Markers During Childhood and Adolescence	Cho S, Rifas-Shiman SL, Harnois-Leblanc S, Aris IM, Oken E, Hivert MF.	J Pediatr. 2024 Sep;272:114100. doi: 10.1016/j.jpeds.2024.114100. Epub 2024 May 15.	Cho S	J Pediatr	2024	2024-05-17	PMC11347092	NIHMS1996467	10.1016/j.jpeds.2024.114100
541	38757895	Using Artificial Intelligence to Improve the Accuracy of a Wrist-Worn, Noninvasive Glucose Monitor: A Pilot Study	Qureshi MRA, Bain SC, Luzio S, Handy C, Fowles DJ, Love B, Wareham K, Barlow L, Dunseath GJ, Crane J, Masso IC, Ryan JAM, Chaudhry MS.	J Diabetes Sci Technol. 2024 May 17:19322968241252819. doi: 10.1177/19322968241252819. Online ahead of print.	Qureshi MRA	J Diabetes Sci Technol	2024	2024-05-17			10.1177/19322968241252819
542	38757737	NOD2 contributes to Parvimonas micra-induced bone resorption in diabetic rats with experimental periodontitis	Chen YY, Tan L, Su XL, Chen NX, Liu Q, Feng YZ, Guo Y.	Mol Oral Microbiol. 2024 May 17. doi: 10.1111/omi.12467. Online ahead of print.	Chen YY	Mol Oral Microbiol	2024	2024-05-17			10.1111/omi.12467
543	38756007	Demand and Requirements for a Digital Healthcare System to Manage Gestational Diabetes in Patients and Healthcare Professionals: A Cross-sectional Survey	Yu J, Kim O, Kang BS, Lee SU, Lee YJ, Hwang HS, Lee SM, Kim SC, Choi YH, Ko HS.	Inquiry. 2024 Jan-Dec;61:469580241252569. doi: 10.1177/00469580241252569.	Yu J	Inquiry	2024	2024-05-17	PMC11100378		10.1177/00469580241252569
544	38755706	Effectiveness of artificial intelligence vs. human coaching in diabetes prevention: a study protocol for a randomized controlled trial	Abusamaan MS, Ballreich J, Dobs A, Kane B, Maruthur N, McGready J, Riekert K, Wanigatunga AA, Alderfer M, Alver D, Lalani B, Ringham B, Vandi F, Zade D, Mathioudakis NN.	Trials. 2024 May 16;25(1):325. doi: 10.1186/s13063-024-08177-8.	Abusamaan MS	Trials	2024	2024-05-16	PMC11100129		10.1186/s13063-024-08177-8
545	38754538	A network pharmacology-based method to explore the therapeutic effect of honokiol on diabetes with comorbid depression in mice	Sun H, Liu Y, Wang X, Shu L.	Eur J Pharmacol. 2024 Jul 15;975:176642. doi: 10.1016/j.ejphar.2024.176642. Epub 2024 May 14.	Sun H	Eur J Pharmacol	2024	2024-05-16			10.1016/j.ejphar.2024.176642
546	38754303	FOXP3 gene is associated with susceptibility to ischemic stroke in the Chinese population	Wang Y, Shan T, Mao P, Jiang Y, Wang Z.	Clin Neurol Neurosurg. 2024 Jul;242:108313. doi: 10.1016/j.clineuro.2024.108313. Epub 2024 Apr 30.	Wang Y	Clin Neurol Neurosurg	2024	2024-05-16			10.1016/j.clineuro.2024.108313
547	38754278	How pregnant women with diabetes experience telemonitoring of the fetal heart rate - An interview study	Jepsen I, Nielsen JH, Eriksen SA, Maimburg RD.	Eur J Obstet Gynecol Reprod Biol. 2024 Jul;298:123-127. doi: 10.1016/j.ejogrb.2024.04.039. Epub 2024 Apr 30.	Jepsen I	Eur J Obstet Gynecol Reprod Biol	2024	2024-05-16			10.1016/j.ejogrb.2024.04.039
548	38754101	Economic Evaluation of a Web Application Implemented in Primary Care for the Treatment of Depression in Patients With Type 2 Diabetes Mellitus: Multicenter Randomized Controlled Trial	Varela-Moreno E, Anarte-Ortiz MT, Jodar-Sanchez F, Garcia-Palacios A, Monreal-Bartolomé A, Gili M, García-Campayo J, Mayoral-Cleries F.	JMIR Mhealth Uhealth. 2024 May 16;12:e55483. doi: 10.2196/55483.	Varela-Moreno E	JMIR Mhealth Uhealth	2024	2024-05-16	PMC11140277		10.2196/55483
549	38752923	Medical Assistant Health Coaching for Type 2 Diabetes in Primary Care: Results From a Pragmatic Cluster Randomized Controlled Trial	Fortmann AL, Soriano EC, Gallo LC, Clark TL, Spierling Bagsic SR, Sandoval H, Jones JA, Roesch S, Gilmer T, Schultz J, Bodenheimer T, Philis-Tsimikas A.	Diabetes Care. 2024 Jul 1;47(7):1171-1180. doi: 10.2337/dc23-2487.	Fortmann AL	Diabetes Care	2024	2024-05-16	PMC11208755		10.2337/dc23-2487
550	38752871	The Effectiveness of Telemedicine in the Management of Chronic Diseases (Diabetes, Hypertension, and Coronary Heart Disease) at Primary Care Facilities in Eastern Trinidad During the COVID-19 Pandemic	Khan R, Gopaulsingh J, Gopee Z, Gould R, Gray A, Harripersad K, Harripersad R, Heeralal N.	Telemed J E Health. 2024 Aug;30(8):e2311-e2318. doi: 10.1089/tmj.2024.0157. Epub 2024 May 3.	Khan R	Telemed J E Health	2024	2024-05-16			10.1089/tmj.2024.0157
551	38752419	Foot care intervention delivered by community health worker (CHWs): A scoping review	Okatiranti O, Nuryunarsih D, Windle R, Goldberg S.	Glob Public Health. 2024 Jan;19(1):2352565. doi: 10.1080/17441692.2024.2352565. Epub 2024 May 16.	Okatiranti O	Glob Public Health	2024	2024-05-16			10.1080/17441692.2024.2352565
552	38749824	Associations of prediabetes and sleep duration, and inflammation as a mediator in the China Health and Retirement Longitudinal Study	Duan Y, Fu H, Gao J, Wang S, Chen C, Zhao Y, Jiang S, Wang C.	Sleep Health. 2024 Aug;10(4):470-477. doi: 10.1016/j.sleh.2024.01.011. Epub 2024 May 14.	Duan Y	Sleep Health	2024	2024-05-15			10.1016/j.sleh.2024.01.011
553	38749345	Patient-clinician collaboration in making care fit: A qualitative analysis of clinical consultations in diabetes care	Kidanemariam M, Graner MA, Bos WJW, Schroijen MA, de Koning EJP, Stiggelbout AM, Pieterse AH, Kunneman M.	Patient Educ Couns. 2024 Aug;125:108295. doi: 10.1016/j.pec.2024.108295. Epub 2024 Apr 21.	Kidanemariam M	Patient Educ Couns	2024	2024-05-15			10.1016/j.pec.2024.108295
554	38749296	Association of short-term changes in HbA1c with body composition and the importance of muscle maintenance in patients with Type 2 diabetes	Nomura K, Inagaki S, Muramae N, Takahashi H, Abe K, Kato K, Kido Y, Matsuda T.	J Diabetes Complications. 2024 Jun;38(6):108746. doi: 10.1016/j.jdiacomp.2024.108746. Epub 2024 Apr 18.	Nomura K	J Diabetes Complications	2024	2024-05-15			10.1016/j.jdiacomp.2024.108746
555	38748461	Grocery Delivery to Support Individuals With Type 2 Diabetes: Protocol for a Pilot Quality Improvement Program	Oshman L, Waselewski M, Hisamatsu R, Kim N, Young L, Hafez Griauzde D, Chang T.	JMIR Res Protoc. 2024 May 15;13:e54043. doi: 10.2196/54043.	Oshman L	JMIR Res Protoc	2024	2024-05-15	PMC11137422		10.2196/54043
556	38746564	Self-management practices for preventing complications of type II diabetes mellitus in low and middle-income countries: A scoping review	Maina PM, Pienaar M, Reid M.	Int J Nurs Stud Adv. 2023 Jun 5;5:100136. doi: 10.1016/j.ijnsa.2023.100136. eCollection 2023 Dec.	Maina PM	Int J Nurs Stud Adv	2023	2024-05-15	PMC11080349		10.1016/j.ijnsa.2023.100136
557	38745813	The Effect of Glycemic Status on P Wave Dispersion	Ragavan N, Thavalam R, Moorthy S.	Cureus. 2024 Apr 14;16(4):e58233. doi: 10.7759/cureus.58233. eCollection 2024 Apr.	Ragavan N	Cureus	2024	2024-05-15	PMC11092425		10.7759/cureus.58233
558	38745288	A feasibility study using motivational interviewing and a smartphone application to promote physical activity (+Stay-Active) for women with gestational diabetes	Smith R, Gould R, Kenworthy Y, Astbury N, Smith I, Birks J, Bateman P, Hirst JE, Jebb S, Michalopoulou M, Pulsford R, Roman C, Santos M, Wango N, Wire A, Mackillop L.	BMC Pregnancy Childbirth. 2024 May 14;24(1):360. doi: 10.1186/s12884-024-06508-w.	Smith R	BMC Pregnancy Childbirth	2024	2024-05-14	PMC11094872		10.1186/s12884-024-06508-w
559	38745189	Comparative effect of physical health training and psychological training of the theory of reasoned action (TRA) model on the life quality of patients with diabetes in Tehran, Iran: utilization of message texting	Sadeghi D, Motlagh MK, Darvish A, Daryaafzoon M, Mohamadnejad E, Molaei A, Montazerlotf P, Hosseini RSS.	BMC Endocr Disord. 2024 May 15;24(1):69. doi: 10.1186/s12902-024-01598-1.	Sadeghi D	BMC Endocr Disord	2024	2024-05-14	PMC11095030		10.1186/s12902-024-01598-1
560	38744382	Standardization parameters and synergism of source plant materials for the antidiabetic efficacy of the Rauvolfia-Citrus tea	Campbell-Tofte J, Mu H, Winther K, Mølgaard P, Belin N, Josefsen K.	Fitoterapia. 2024 Jul;176:106004. doi: 10.1016/j.fitote.2024.106004. Epub 2024 May 12.	Campbell-Tofte J	Fitoterapia	2024	2024-05-14			10.1016/j.fitote.2024.106004
561	38744317	The Association Between Hospital-Based Food Pantry Use and Subsequent Emergency Department Utilization Among Medicaid Patients With Diabetes	Lim K, Nguyen KH, Goutos D, Shafer PR, Buitron de la Vega P, Cole MB.	J Ambul Care Manage. 2024 Jul-Sep 01;47(3):122-133. doi: 10.1097/JAC.0000000000000499. Epub 2024 May 15.	Lim K	J Ambul Care Manage	2024	2024-05-14			10.1097/JAC.0000000000000499
562	38740346	Phytoconstituents of Nymphaea rubra flowers and their anti-diabetic metabolic targets	Ishrat N, Gupta A, Khan MF, Shahab U, Khan MS, Ahmad N, Kaur K, Ahmad S, Mahdi AA.	Fitoterapia. 2024 Jul;176:106014. doi: 10.1016/j.fitote.2024.106014. Epub 2024 May 11.	Ishrat N	Fitoterapia	2024	2024-05-13			10.1016/j.fitote.2024.106014
563	38740330	Inflammation and weight change related to neurocognitive and functional impairment in diabetes and psychiatric disorders	Sánchez-Ortí JV, Balanzá-Martínez V, Correa-Ghisays P, Selva-Vera G, Vila-Francés J, Magdalena-Benedito R, San-Martin C, Victor VM, Escribano-Lopez I, Hernandez-Mijares A, Vivas-Lalinde J, Crespo-Facorro B, Tabarés-Seisdedos R.	Span J Psychiatry Ment Health. 2024 May 11:S2950-2853(24)00030-9. doi: 10.1016/j.sjpmh.2024.05.001. Online ahead of print.	Sánchez-Ortí JV	Span J Psychiatry Ment Health	2024	2024-05-13			10.1016/j.sjpmh.2024.05.001
564	38739447	Impact of Telemedicine on Blood Glucose Control and Ophthalmic Screenings for Patients with Diabetes in Remote Areas During the COVID-19 Pandemic: A Real-World Study in Northern Taiwan	Chang HC, Wang LU, Chiou HY, Chen RC, Chen HF, Yao CW, Liu SL, Chen KC, Liao YT, Lin TC, Chuang WP, Wang JK.	Telemed J E Health. 2024 Aug;30(8):e2383-e2391. doi: 10.1089/tmj.2024.0147. Epub 2024 May 13.	Chang HC	Telemed J E Health	2024	2024-05-13			10.1089/tmj.2024.0147
565	38739446	Telemedicine for the Underserved Racial and Ethnic Minorities During COVID-19 and Beyond	Sarwal A, Lim J, Sarwal A.	Telemed J E Health. 2024 Jun;30(6):1588-1593. doi: 10.1089/tmj.2023.0270. Epub 2024 May 13.	Sarwal A	Telemed J E Health	2024	2024-05-13			10.1089/tmj.2023.0270
566	38739296	The interplay between excess weight and hyper-glycemia on NCDs in Italy: results from a cross-sectional study	Atella V, Belotti F, Giaccherini M, Medea G, Piano Mortari A, Sbraccia P, Nicolucci A.	Acta Diabetol. 2024 Sep;61(9):1129-1142. doi: 10.1007/s00592-024-02296-z. Epub 2024 May 13.	Atella V	Acta Diabetol	2024	2024-05-13	PMC11379753		10.1007/s00592-024-02296-z
567	38738111	Renal Cell Carcinoma With Tumor Thrombus: A Case Series in Puerto Rico	Bernaschina-Rivera SA, Alayón-Rosario G, Dieppa-Barnés G, Encarnación J, Ortiz-Sánchez C, Santini-Domínguez R, Martínez-Trabal JL, Ruiz-Deyá G.	Cureus. 2024 Apr 12;16(4):e58113. doi: 10.7759/cureus.58113. eCollection 2024 Apr.	Bernaschina-Rivera SA	Cureus	2024	2024-05-13	PMC11088801		10.7759/cureus.58113
568	38737877	Case Report of Lifestyle Management of a Complex Patient With Type 2 Diabetes Mellitus, Hypertension, and Multiple Co-Morbidities	Aman I, Bidwell JH.	Am J Lifestyle Med. 2023 Aug 23;18(3):420-424. doi: 10.1177/15598276231195585. eCollection 2024 May-Jun.	Aman I	Am J Lifestyle Med	2023	2024-05-13	PMC11082861		10.1177/15598276231195585
569	38737669	Primary segmental omental torsion, mimicking acute appendicitis	Gavriilidis P, Di Saverio S, Podda M, de'Angelis N.	J Med Life. 2024 Jan;17(1):123-125. doi: 10.25122/jml-2023-0429.	Gavriilidis P	J Med Life	2024	2024-05-13	PMC11080498		10.25122/jml-2023-0429
570	38735638	An Aerobic Cooldown After Morning, Fasted Resistance Exercise Has Limited Impact on Post-exercise Hyperglycemia in Adults With Type 1 Diabetes: A Randomized Crossover Study	McClure RD, Carr ALJ, Boulé NG, Yardley JE.	Can J Diabetes. 2024 Aug;48(6):387-393.e2. doi: 10.1016/j.jcjd.2024.05.001. Epub 2024 May 11.	McClure RD	Can J Diabetes	2024	2024-05-12			10.1016/j.jcjd.2024.05.001
571	38735611	Targeting starvation therapy for diabetic bacterial infections with endogenous enzyme-triggered hyaluronan-modified nanozymes in the infection microenvironment	Liu Y, Zhang X, Yang S, Guo Q, Zhang Y, Wang Z, Xu S, Qiao D, Ma M, Zheng P, Zhu W, Pan Q.	Int J Biol Macromol. 2024 Jun;270(Pt 1):132277. doi: 10.1016/j.ijbiomac.2024.132277. Epub 2024 May 10.	Liu Y	Int J Biol Macromol	2024	2024-05-12			10.1016/j.ijbiomac.2024.132277
572	38735529	Reliability and Validity of Diabetes Nutrition Self-Efficacy and Behavior Measures for the "What Can I Eat" Diabetes Nutrition Education Program for American Indian and Alaska Native Adults With Type 2 Diabetes	Brega AG, Stotz SA, Moore KR, McNulty MC, Jiang L.	J Acad Nutr Diet. 2024 May 10:S2212-2672(24)00218-1. doi: 10.1016/j.jand.2024.05.004. Online ahead of print.	Brega AG	J Acad Nutr Diet	2024	2024-05-12			10.1016/j.jand.2024.05.004
573	38735391	Comparison between in-person, telehealth, and combination visits among veterans treated in a pharmacist-led diabetes management clinic	Yip O, Du E, Morello CM, Bounthavong M.	J Am Pharm Assoc (2003). 2024 Jul-Aug;64(4):102121. doi: 10.1016/j.japh.2024.102121. Epub 2024 May 10.	Yip O	J Am Pharm Assoc (2003)	2024	2024-05-12			10.1016/j.japh.2024.102121
574	38734534	Self-reported smoking, urine cotinine, and risk of type 2 diabetes: Findings from the PREVEND prospective cohort study	Kunutsor SK, Tetteh J, Dey RS, Touw DJ, Dullaart RPF, Bakker SJL.	Prim Care Diabetes. 2024 Aug;18(4):414-421. doi: 10.1016/j.pcd.2024.04.004. Epub 2024 May 11.	Kunutsor SK	Prim Care Diabetes	2024	2024-05-11			10.1016/j.pcd.2024.04.004
575	38734398	Cardiovascular and Renal Benefit of Sodium-Glucose Cotransporter Type 2 Inhibitors in Patients With Type 2 Diabetes	Lam SHM, Alam U, Lip GYH.	Am J Cardiol. 2024 Jul 15;223:183-185. doi: 10.1016/j.amjcard.2024.05.001. Epub 2024 May 9.	Lam SHM	Am J Cardiol	2024	2024-05-11			10.1016/j.amjcard.2024.05.001
576	38734374	Association of Novel Antihyperglycemic Drugs Versus Metformin With a Decrease in Asthma Exacerbations	Kimura Y, Jo T, Inoue N, Suzukawa M, Hashimoto Y, Kumazawa R, Ishimaru M, Matsui H, Yokoyama A, Tanaka G, Sasabuchi Y, Yasunaga H.	J Allergy Clin Immunol Pract. 2024 Aug;12(8):2035-2044. doi: 10.1016/j.jaip.2024.05.002. Epub 2024 May 9.	Kimura Y	J Allergy Clin Immunol Pract	2024	2024-05-11			10.1016/j.jaip.2024.05.002
577	38733067	Women's perspectives on mHealth behavior change interventions for the management of overweight, obesity, or gestational diabetes: A qualitative meta-synthesis	McGovern L, O'Toole L, Houshialsadat Z, O'Reilly SL.	Obes Rev. 2024 Aug;25(8):e13761. doi: 10.1111/obr.13761. Epub 2024 May 10.	McGovern L	Obes Rev	2024	2024-05-11			10.1111/obr.13761
578	38732781	A Multi-Faceted Digital Health Solution for Monitoring and Managing Diabetic Foot Ulcer Risk: A Case Series	Matijevich E, Minty E, Bray E, Bachus C, Hajizadeh M, Liden B.	Sensors (Basel). 2024 Apr 23;24(9):2675. doi: 10.3390/s24092675.	Matijevich E	Sensors (Basel)	2024	2024-05-11	PMC11085305		10.3390/s24092675
579	38730349	Association between ideal cardiovascular health and abnormal glucose metabolism in the elderly: evidence based on real-world data	Ren Y, Wang W, Zou H, Lei Y, Li Y, Li Z, Zhang X, Kong L, Yang L, Cao F, Yan W, Wang P.	BMC Geriatr. 2024 May 10;24(1):414. doi: 10.1186/s12877-023-04632-4.	Ren Y	BMC Geriatr	2024	2024-05-10	PMC11084128		10.1186/s12877-023-04632-4
580	38729898	Factors affecting care burden and life satisfaction among parents of children with type 1 diabetes	Bilgehan T, Bağrıaçık E, Sönmez M.	J Pediatr Nurs. 2024 Jul-Aug;77:e394-e400. doi: 10.1016/j.pedn.2024.05.002. Epub 2024 May 10.	Bilgehan T	J Pediatr Nurs	2024	2024-05-10			10.1016/j.pedn.2024.05.002
581	38729080	Exploring the influence of dietary habits on foot risk in type 2 diabetes patients: An observational study	Zúnica-García S, Blanquer-Gregori J, Sánchez-Ortiga R, Jiménez-Trujillo MI, Chicharro-Luna E.	Clin Nutr. 2024 Jun;43(6):1516-1521. doi: 10.1016/j.clnu.2024.05.005. Epub 2024 May 6.	Zúnica-García S	Clin Nutr	2024	2024-05-10			10.1016/j.clnu.2024.05.005
582	38729064	Impacts of medication adherence and home healthcare on the associations between polypharmacy and the risk of severe hypoglycemia among elderly diabetic patients in Taiwan from 2002 to 2012: A nationwide case-crossover study	Fan YP, Lai TH, Lai JN, Yang CC.	Geriatr Nurs. 2024 Jul-Aug;58:8-14. doi: 10.1016/j.gerinurse.2024.04.024. Epub 2024 May 9.	Fan YP	Geriatr Nurs	2024	2024-05-10			10.1016/j.gerinurse.2024.04.024
583	38728296	Digital interventions for self-management of prediabetes: A scoping review	Stowell M, Dobson R, Garner K, Baig M, Nehren N, Whittaker R.	PLoS One. 2024 May 10;19(5):e0303074. doi: 10.1371/journal.pone.0303074. eCollection 2024.	Stowell M	PLoS One	2024	2024-05-10	PMC11086829		10.1371/journal.pone.0303074
584	38726912	Outcomes of New York City Care Calls: A Prospective Randomized Controlled Effectiveness Trial of Telephone-Delivered Type 2 Diabetes Self-Management Support	Gonzalez JS, Hoogendoorn CJ, Schechter CB, Pappalardo L, Fernandez Galvis MA, Linnell J, Pham-Singer H, Walker EA, Wu WY.	Sci Diabetes Self Manag Care. 2024 Jun;50(3):235-249. doi: 10.1177/26350106241245641. Epub 2024 May 10.	Gonzalez JS	Sci Diabetes Self Manag Care	2024	2024-05-10			10.1177/26350106241245641
585	38724829	Analysis of urinary retention after endoscopic prostate enucleation and its subsequent impact on surgical outcomes	Hsu YH, Hou CP, Weng SC, Tsai HY, Tsao SH, Juang HH, Lin YH, Chen CL, Chang PL, Lin KJ.	World J Urol. 2024 May 9;42(1):305. doi: 10.1007/s00345-024-04918-1.	Hsu YH	World J Urol	2024	2024-05-09			10.1007/s00345-024-04918-1
586	38724314	Insomnia severity among caregivers of children with type 1 diabetes: A mixed method study	Bilgehan T, Uludaşdemir D.	J Pediatr Nurs. 2024 Jul-Aug;77:e375-e384. doi: 10.1016/j.pedn.2024.04.054. Epub 2024 May 9.	Bilgehan T	J Pediatr Nurs	2024	2024-05-09			10.1016/j.pedn.2024.04.054
587	38723795	Illness acceptance and its relationship to health-behaviors among patients with type 2 diabetes: A mediating role of self-hardiness	Khazew HR, Faraj RK.	Curr Probl Cardiol. 2024 Aug;49(8):102606. doi: 10.1016/j.cpcardiol.2024.102606. Epub 2024 May 7.	Khazew HR	Curr Probl Cardiol	2024	2024-05-09			10.1016/j.cpcardiol.2024.102606
588	38723050	Adherence to diabetes quality indicators in primary care and all-cause mortality: A nationwide population-based historical cohort study	Abdel-Rahman N, Manor O, Cohen A, Elran E, Cohen AG, Krieger M, Paltiel O, Valinsky L, Ben-Yehuda A, Calderon-Margalit R.	PLoS One. 2024 May 9;19(5):e0302422. doi: 10.1371/journal.pone.0302422. eCollection 2024.	Abdel-Rahman N	PLoS One	2024	2024-05-09	PMC11081362		10.1371/journal.pone.0302422
589	38722246	Epidemiology, screening, and co-management of type 2 diabetes mellitus and metabolic dysfunction-associated steatotic liver disease	Qi X, Li J, Caussy C, Teng GJ, Loomba R.	Hepatology. 2024 May 8. doi: 10.1097/HEP.0000000000000913. Online ahead of print.	Qi X	Hepatology	2024	2024-05-09			10.1097/HEP.0000000000000913
590	38719302	Experiences of living with overweight/obesity and early type 2 diabetes in Singapore-a qualitative interview study	Lee M, Khoo HS, Krishnasamy C, Loo ME, Wong SKW, Cheng SC, Bei E, Tan SY, Xie P, Lee ES, Tang WE.	BMJ Open. 2024 May 7;14(5):e079082. doi: 10.1136/bmjopen-2023-079082.	Lee M	BMJ Open	2024	2024-05-08	PMC11086526		10.1136/bmjopen-2023-079082
591	38719155	Hyperglycemia and Central Obesity Disrupt Conditioned Pain Modulation: A Single-Blind Crossover Randomized Controlled Trial	Ye D, Fairchild TJ, Vo L, Drummond PD.	J Pain. 2024 Sep;25(9):104553. doi: 10.1016/j.jpain.2024.104553. Epub 2024 May 6.	Ye D	J Pain	2024	2024-05-08			10.1016/j.jpain.2024.104553
592	38719027	Indirect effects of the COVID-19 pandemic on diagnosing, monitoring, and prescribing in people with diabetes and strategies for diabetes service recovery internationally	Rutter MK, Carr MJ, Wright AK, Kanumilli N, Milne N, Jones E, Elton P, Ceriello A, Misra A, Del Prato S, Barron E, Hambling C, Sattar N, Khunti K, Valabhji J, Feldman EL, Ashcroft DM.	Diabetes Res Clin Pract. 2024 Jun;212:111693. doi: 10.1016/j.diabres.2024.111693. Epub 2024 May 7.	Rutter MK	Diabetes Res Clin Pract	2024	2024-05-08			10.1016/j.diabres.2024.111693
593	38716927	Analysis of the costs of teleconsultation for the treatment of diabetes mellitus in the SUS	Padilha FVQ, Rodrigues DLG, Belber GS, Maeyama MA, Spinel L, Pinho APNM, Vitti A, Otero MS, Pompermaier GB, Damas TB, Oliveira Junior H.	Rev Saude Publica. 2024 May 3;58:15. doi: 10.11606/s1518-8787.2024058005433. eCollection 2024.	Padilha FVQ	Rev Saude Publica	2024	2024-05-08	PMC11037897		10.11606/s1518-8787.2024058005433
594	38716530	Digital Nerve Care Forum: Innovative Healthcare Professionals Education on Neuropathy	Kalra S, Tiwaskar M, Shrestha D, Somasundaram N, Gokhalay S.	J Assoc Physicians India. 2023 Oct;71(10):89-92. doi: 10.59556/japi.71.0346.	Kalra S	J Assoc Physicians India	2023	2024-05-08			10.59556/japi.71.0346
595	38716357	Potential role of resveratrol in prevention and therapy of diabetic complications: a critical review	Koushki M, Farahani M, Yekta RF, Frazizadeh N, Bahari P, Parsamanesh N, Chiti H, Chahkandi S, Fridoni M, Amiri-Dashatan N.	Food Nutr Res. 2024 Apr 30;68. doi: 10.29219/fnr.v68.9731. eCollection 2024.	Koushki M	Food Nutr Res	2024	2024-05-08	PMC11075469		10.29219/fnr.v68.9731
596	38714275	Association between walking pace and risks of major chronic diseases in individuals with hypertension based on a prospective study in UK Biobank: Involvement of inflammation	Peng Y, Liu F, Wang P, Wang X, Si C, Gong J, Zhou H, Zhang M, Song F.	Prev Med. 2024 Jul;184:107986. doi: 10.1016/j.ypmed.2024.107986. Epub 2024 May 5.	Peng Y	Prev Med	2024	2024-05-07			10.1016/j.ypmed.2024.107986
597	38714234	Association of echocardiographic parameters with all-cause and cardiovascular mortality in patients with type 2 diabetes	Lin CC, Li CI, Liu CS, Lin CH, Yang SY, Li TC.	Int J Cardiol. 2024 Aug 1;408:132136. doi: 10.1016/j.ijcard.2024.132136. Epub 2024 May 5.	Lin CC	Int J Cardiol	2024	2024-05-07			10.1016/j.ijcard.2024.132136
598	38713943	Kaempferol efficacy in metabolic diseases: Molecular mechanisms of action in diabetes mellitus, obesity, non-alcoholic fatty liver disease, steatohepatitis, and atherosclerosis	Yao YX, Yu YJ, Dai S, Zhang CY, Xue XY, Zhou ML, Yao CH, Li YX.	Biomed Pharmacother. 2024 Jun;175:116694. doi: 10.1016/j.biopha.2024.116694. Epub 2024 May 6.	Yao YX	Biomed Pharmacother	2024	2024-05-07			10.1016/j.biopha.2024.116694
599	38713496	A Serious Game (MyDiabetic) to Support Children's Education in Type 1 Diabetes Mellitus: Iterative Participatory Co-Design and Feasibility Study	Novak D.	JMIR Serious Games. 2024 May 7;12:e49478. doi: 10.2196/49478.	Novak D	JMIR Serious Games	2024	2024-05-07	PMC11109855		10.2196/49478
600	38712947	Internet of things-based approach for glycemic control in people with type 2 diabetes: A randomized controlled trial	Bouchi R, Izumi K, Ishizuka N, Uemura Y, Ohtsu H, Miyo K, Tanaka S, Satoh-Asahara N, Hara K, Odawara M, Kusunoki Y, Koyama H, Onoue T, Arima H, Tsushita K, Watada H, Kadowaki T, Ueki K.	J Diabetes Investig. 2024 Sep;15(9):1287-1296. doi: 10.1111/jdi.14227. Epub 2024 May 7.	Bouchi R	J Diabetes Investig	2024	2024-05-07	PMC11363111		10.1111/jdi.14227
601	38712604	Making treatment guideline recommendations in chronic kidney disease and type 2 diabetes more accessible to primary care providers in the United States	Wright EE, Nicholas SB.	Postgrad Med. 2024 May;136(4):347-357. doi: 10.1080/00325481.2024.2350924. Epub 2024 May 11.	Wright EE	Postgrad Med	2024	2024-05-07			10.1080/00325481.2024.2350924
602	38711468	Association of medical comorbidities in obese subjects diagnosed with heparin-induced thrombocytopenia	Darok M, Daly A, Walter V, Krawiec C.	SAGE Open Med. 2024 May 6;12:20503121241247471. doi: 10.1177/20503121241247471. eCollection 2024.	Darok M	SAGE Open Med	2024	2024-05-07	PMC11072068		10.1177/20503121241247471
603	38711104	Sleeping more than 8 h: a silent factor contributing to decreased muscle mass in Chinese community-dwelling older adults	Huang Q, Lin H, Xiao H, Zhang L, Chen D, Dai X.	BMC Public Health. 2024 May 6;24(1):1246. doi: 10.1186/s12889-024-18520-y.	Huang Q	BMC Public Health	2024	2024-05-06	PMC11075226		10.1186/s12889-024-18520-y
604	38710570	Engineering injectable hyaluronic acid-based adhesive hydrogels with anchored PRP to pattern the micro-environment to accelerate diabetic wound healing	Duan W, Jin X, Zhao Y, Martin-Saldaña S, Li S, Qiao L, Shao L, Zhu B, Hu S, Li F, Feng L, Ma Y, Du B, Zhang L, Bu Y.	Carbohydr Polym. 2024 Aug 1;337:122146. doi: 10.1016/j.carbpol.2024.122146. Epub 2024 Apr 16.	Duan W	Carbohydr Polym	2024	2024-05-06			10.1016/j.carbpol.2024.122146
605	38708724	Self-management challenges of adults with type 2 diabetes mellitus in Ekurhuleni district primary health care facilities amid COVID-19 lockdown	Mahlare SS, Rasweswe MM, Ramavhoy TI.	Afr J Prim Health Care Fam Med. 2024 Apr 22;16(1):e1-e7. doi: 10.4102/phcfm.v16i1.4202.	Mahlare SS	Afr J Prim Health Care Fam Med	2024	2024-05-06	PMC11079369		10.4102/phcfm.v16i1.4202
606	38706636	Is Shock Wave Application Effective on Various Chronic Wounds in the Geriatric Population? Preliminary Clinical Study	Dymarek R, Kuberka I, Walewicz K, Taradaj J, Rosińczuk J, Sopel M.	Clin Interv Aging. 2024 Apr 30;19:665-679. doi: 10.2147/CIA.S448298. eCollection 2024.	Dymarek R	Clin Interv Aging	2024	2024-05-06	PMC11069372		10.2147/CIA.S448298
607	38705467	Evaluation of tricyclic antidepressant deprescribing in the treatment of diabetic peripheral neuropathy within Federally Qualified Health Centers	Herrarte C, Martinez M, Gonzalvo JD, Davis BT, Thoma LM, Campbell NL.	J Am Pharm Assoc (2003). 2024 May 3:102113. doi: 10.1016/j.japh.2024.102113. Online ahead of print.	Herrarte C	J Am Pharm Assoc (2003)	2024	2024-05-05			10.1016/j.japh.2024.102113
608	38702523	Equitable implementation of a precision digital health program for glucose management in individuals with newly diagnosed type 1 diabetes	Prahalad P, Scheinker D, Desai M, Ding VY, Bishop FK, Lee MY, Ferstad J, Zaharieva DP, Addala A, Johari R, Hood K, Maahs DM.	Nat Med. 2024 Jul;30(7):2067-2075. doi: 10.1038/s41591-024-02975-y. Epub 2024 May 3.	Prahalad P	Nat Med	2024	2024-05-03			10.1038/s41591-024-02975-y
609	38697890	Impact of cost on prescribing diabetes medications for older adults with type 2 diabetes in the outpatient setting	Lussier ME, Desai RJ, Wright EA, Gionfriddo MR.	Res Social Adm Pharm. 2024 Aug;20(8):755-759. doi: 10.1016/j.sapharm.2024.04.013. Epub 2024 Apr 26.	Lussier ME	Res Social Adm Pharm	2024	2024-05-02			10.1016/j.sapharm.2024.04.013
610	38697476	Syndecans and diabetic complications: A narrative review	Rajabloo Y, Saberi-Karimian M, Soflaei SS, Ferns GA, Ghayour-Mobarhan M.	Am J Med Sci. 2024 Aug;368(2):99-111. doi: 10.1016/j.amjms.2024.04.017. Epub 2024 Apr 30.	Rajabloo Y	Am J Med Sci	2024	2024-05-02			10.1016/j.amjms.2024.04.017
611	38697342	Expectant management of preeclampsia with severe features diagnosed at less than 24 weeks	Cagino KA, Trotter RD, Lambert KE, Kumar SC, Sibai BM.	Am J Obstet Gynecol. 2024 Apr 30:S0002-9378(24)00557-X. doi: 10.1016/j.ajog.2024.04.031. Online ahead of print.	Cagino KA	Am J Obstet Gynecol	2024	2024-05-02			10.1016/j.ajog.2024.04.031
612	38697305	Racial Disparities in Evidence-Based Management of Metabolic Dysfunction-Associated Steatotic Liver Disease in Patients With Type 2 Diabetes	Alexopoulos AS, Parish A, Olsen M, Batch BC, Moylan CA, Crowley MJ.	Endocr Pract. 2024 Jul;30(7):663-669. doi: 10.1016/j.eprac.2024.04.018. Epub 2024 May 1.	Alexopoulos AS	Endocr Pract	2024	2024-05-02	PMC11223982	NIHMS1991304	10.1016/j.eprac.2024.04.018
613	38695216	Investigating the causal association of generalized and abdominal obesity with microvascular complications in patients with type 2 diabetes: A community-based prospective study	Chen J, Li YT, Niu Z, He Z, Xie YJ, Hernandez J, Huang W, Wang HHX; Guangzhou Diabetic Eye Study Group.	Diabetes Obes Metab. 2024 Jul;26(7):2796-2810. doi: 10.1111/dom.15598. Epub 2024 May 2.	Chen J	Diabetes Obes Metab	2024	2024-05-02			10.1111/dom.15598
614	38693861	The pioneers of Vietnam's epidemiological transition: an ethnographic study of pregnant women's experiences of gestational diabetes	Gammeltoft TM, Nguyen TA, Dung TK, Thi Dang NA, Phuong Nguyen TM, Nguyen VT, Bygbjerg IC.	Glob Health Action. 2024 Dec 31;17(1):2341521. doi: 10.1080/16549716.2024.2341521. Epub 2024 May 2.	Gammeltoft TM	Glob Health Action	2024	2024-05-02	PMC11067556		10.1080/16549716.2024.2341521
615	38692978	Adiposity, type 2 diabetes and atherosclerotic cardiovascular disease risk: Use and abuse of the body mass index	Arsenault BJ, Carpentier AC, Poirier P, Després JP.	Atherosclerosis. 2024 Jul;394:117546. doi: 10.1016/j.atherosclerosis.2024.117546. Epub 2024 Apr 14.	Arsenault BJ	Atherosclerosis	2024	2024-05-01			10.1016/j.atherosclerosis.2024.117546
616	38692395	Association of GLP-1 Receptor Agonists and Hepatocellular Carcinoma Incidence and Hepatic Decompensation in Patients With Type 2 Diabetes	Wang L, Berger NA, Kaelber DC, Xu R.	Gastroenterology. 2024 Sep;167(4):689-703. doi: 10.1053/j.gastro.2024.04.029. Epub 2024 Apr 29.	Wang L	Gastroenterology	2024	2024-05-01			10.1053/j.gastro.2024.04.029
617	38689614	Interest in an Instagram-delivered gestational weight gain intervention among pregnant women with pre-pregnancy overweight or obesity	Waring ME, Arigo D, Rudin LR, Pagoto SL, Moore Simas TA, Horkachuck AB.	Mhealth. 2024 Mar 28;10:12. doi: 10.21037/mhealth-23-43. eCollection 2024.	Waring ME	Mhealth	2024	2024-05-01	PMC11058595		10.21037/mhealth-23-43
618	38689295	High prevalence of diabetes among young First Nations Peoples with metabolic dysfunction-associated steatotic liver disease: a population-based study in Australia	Valery PC, Roche S, Brown C, O'Beirne J, Hartel G, Leggett B, Skoien R, Powell EE.	Int J Equity Health. 2024 Apr 30;23(1):84. doi: 10.1186/s12939-024-02153-z.	Valery PC	Int J Equity Health	2024	2024-04-30	PMC11061954		10.1186/s12939-024-02153-z
619	38686868	Cost-effectiveness of temperature monitoring to help prevent foot ulcer recurrence in people with diabetes: A multicenter randomized controlled trial	Van Netten JJ, Aan De Stegge WB, Dijkgraaf MGW, Bus SA.	Diabetes Metab Res Rev. 2024 May;40(4):e3805. doi: 10.1002/dmrr.3805.	Van Netten JJ	Diabetes Metab Res Rev	2024	2024-04-30			10.1002/dmrr.3805
620	38686006	Optimizing type 2 diabetes management: AI-enhanced time series analysis of continuous glucose monitoring data for personalized dietary intervention	Anjum M, Saher R, Saeed MN.	PeerJ Comput Sci. 2024 Apr 22;10:e1971. doi: 10.7717/peerj-cs.1971. eCollection 2024.	Anjum M	PeerJ Comput Sci	2024	2024-04-30	PMC11057654		10.7717/peerj-cs.1971
621	38685533	An expanded chronic care management approach to multiple chronic conditions in Hispanics using community health workers as community extenders in the Rio Grande Valley of Texas	Lopez JZ, Lee M, Park SK, Zolezzi ME, Mitchell-Bennett LA, Yeh PG, Perez L, Heredia NI, McPherson DD, McCormick JB, Reininger BM.	Prev Med. 2024 Jul;184:107975. doi: 10.1016/j.ypmed.2024.107975. Epub 2024 Apr 28.	Lopez JZ	Prev Med	2024	2024-04-30	PMC11149641	NIHMS1995724	10.1016/j.ypmed.2024.107975
622	38685400	The impact of low-energy total diet replacement with behavioural support for remission of type 2 diabetes on disordered eating (ARIADNE): Protocol for a non-inferiority randomised controlled trial	Tsompanaki E, Aveyard P, Park RJ, Koutoukidis DA.	Contemp Clin Trials. 2024 Jul;142:107542. doi: 10.1016/j.cct.2024.107542. Epub 2024 Apr 27.	Tsompanaki E	Contemp Clin Trials	2024	2024-04-30			10.1016/j.cct.2024.107542
623	38685163	Association between nighttime sleep duration, midday napping, and sleep quality during early pregnancy and risk of gestational diabetes mellitus: A prospective cohort study in China	Lai Y, Wang C, Ouyang J, Wu L, Wang Y, Wu P, Ye YX, Yang X, Gao Y, Wang YX, Song X, Yan S, Lv C, Liu G, Pan A, Pan XF.	Sleep Med. 2024 Jul;119:164-171. doi: 10.1016/j.sleep.2024.04.003. Epub 2024 Apr 16.	Lai Y	Sleep Med	2024	2024-04-30			10.1016/j.sleep.2024.04.003
624	38682529	Will 'Computable' Clinical Guidelines Be Compatible with Personalised Care?	Dowie J, Kaltoft MK, Rajput VK.	Stud Health Technol Inform. 2024 Apr 26;313:192-197. doi: 10.3233/SHTI240036.	Dowie J	Stud Health Technol Inform	2024	2024-04-29			10.3233/SHTI240036
625	38681766	Global trends and spatial drivers of diabetes mellitus mortality, 1990-2019: a systematic geographical analysis	Xu Z, Feng J, Xing S, Liu Y, Chen Y, Li J, Feng Y.	Front Endocrinol (Lausanne). 2024 Apr 12;15:1370489. doi: 10.3389/fendo.2024.1370489. eCollection 2024.	Xu Z	Front Endocrinol (Lausanne)	2024	2024-04-29	PMC11045957		10.3389/fendo.2024.1370489
626	38680058	Practical considerations for continuous glucose monitoring in elite athletes with type 1 diabetes mellitus: A narrative review	Brar G, Carmody S, Lumb A, Shafik A, Bright C, Andrews RC.	J Physiol. 2024 May;602(10):2169-2177. doi: 10.1113/JP285836. Epub 2024 Apr 28.	Brar G	J Physiol	2024	2024-04-29			10.1113/JP285836
627	38678855	[Strategies for the prevention and non-pharmacological treatment of diabetes. Models of care]	Botana López MA.	Aten Primaria. 2024 Sep;56(9):102947. doi: 10.1016/j.aprim.2024.102947. Epub 2024 Apr 27.	Botana López MA	Aten Primaria	2024	2024-04-28	PMC11066989		10.1016/j.aprim.2024.102947
628	38678094	Effectiveness of DialBetesPlus, a self-management support system for diabetic kidney disease: Randomized controlled trial	Waki K, Nara M, Enomoto S, Mieno M, Kanda E, Sankoda A, Kawai Y, Miyake K, Wakui H, Tsurutani Y, Hirawa N, Yamakawa T, Komiya S, Isogawa A, Satoh S, Minami T, Iwamoto T, Takano T, Terauchi Y, Tamura K, Yamauchi T, Nangaku M, Kashihara N, Ohe K.	NPJ Digit Med. 2024 Apr 27;7(1):104. doi: 10.1038/s41746-024-01114-8.	Waki K	NPJ Digit Med	2024	2024-04-27	PMC11055918		10.1038/s41746-024-01114-8
629	38677966	Effect of switch from flash glucose monitoring to flash glucose monitoring with real-time alarms on hypoglycaemia in people with type 1 diabetes mellitus	Gutiérrez-Pastor A, Quesada JA, Soler-Martínez MM, Carratalá Munuera C, Pomares-Gómez FJ.	Prim Care Diabetes. 2024 Jun;18(3):333-339. doi: 10.1016/j.pcd.2024.04.003. Epub 2024 Apr 26.	Gutiérrez-Pastor A	Prim Care Diabetes	2024	2024-04-27			10.1016/j.pcd.2024.04.003
630	38677521	Associations of Lifestyle and Genetic Risks with Obesity and Related Chronic Diseases in the UK Biobank: A Prospective Cohort Study	Zhang Y, Li Y, Peila R, Wang T, Xue X, Kaplan RC, Dannenberg AJ, Qi Q, Rohan TE.	Am J Clin Nutr. 2024 Jun;119(6):1514-1522. doi: 10.1016/j.ajcnut.2024.04.025. Epub 2024 Apr 25.	Zhang Y	Am J Clin Nutr	2024	2024-04-27	PMC11251215		10.1016/j.ajcnut.2024.04.025
631	38677472	Automated Personalized Self-care Program for Patients With Type 2 Diabetes Mellitus: A Pilot Trial	Park G, Lee H, Lee Y, Kim MS, Jung S, Khang AR, Yi D.	Asian Nurs Res (Korean Soc Nurs Sci). 2024 May;18(2):114-124. doi: 10.1016/j.anr.2024.04.003. Epub 2024 Apr 25.	Park G	Asian Nurs Res (Korean Soc Nurs Sci)	2024	2024-04-27			10.1016/j.anr.2024.04.003
632	38677235	FREE: A randomized controlled feasibility trial of a cognitive behavioral therapy and technology-assisted intervention to reduce fear of hypoglycemia in young adults with type 1 diabetes	Martyn-Nemeth P, Duffecy J, Quinn L, Park C, Reutrakul S, Mihailescu D, Park M, Penckofer S.	J Psychosom Res. 2024 Jun;181:111679. doi: 10.1016/j.jpsychores.2024.111679. Epub 2024 Apr 20.	Martyn-Nemeth P	J Psychosom Res	2024	2024-04-27	PMC11162312	NIHMS1989788	10.1016/j.jpsychores.2024.111679
633	38676535	Telemedicine Utilization Patterns and Implications Amidst COVID-19 Outbreaks in Thailand Under Public Universal Coverage Scheme	Zayar NN, Kittiratchakool N, Saeraneesopon T, Butchon R, Dabak SV, Namahoot P, Kaewchompoo T, Kingkaew P, Teerawattananon Y, Isaranuwatchai W.	Inquiry. 2024 Jan-Dec;61:469580241246466. doi: 10.1177/00469580241246466.	Zayar NN	Inquiry	2024	2024-04-27	PMC11056088		10.1177/00469580241246466
634	38676508	Technology for the Management of Type 1 Diabetes Mellitus in Saudi Arabia and MENA Region: A Systematic Review	Al Hayek A, Al Dawish MA.	Curr Diabetes Rev. 2024 Apr 26. doi: 10.2174/0115733998295755240416060913. Online ahead of print.	Al Hayek A	Curr Diabetes Rev	2024	2024-04-27			10.2174/0115733998295755240416060913
635	38673307	Contemporary Insights into the Biological Mechanisms of Parkia biglobosa	Komolafe K, Olaleye MT, Huang HC, Pacurari M.	Int J Environ Res Public Health. 2024 Mar 24;21(4):394. doi: 10.3390/ijerph21040394.	Komolafe K	Int J Environ Res Public Health	2024	2024-04-27	PMC11050164		10.3390/ijerph21040394
636	38673292	Association between Weather and Self-Monitored Steps in Individuals with Prediabetes and Type 2 Diabetes in Sweden over Two Years	Woldamanuel Y, Bergman P, von Rosen P, Johansson UB, Hagströmer M, Rossen J.	Int J Environ Res Public Health. 2024 Mar 22;21(4):379. doi: 10.3390/ijerph21040379.	Woldamanuel Y	Int J Environ Res Public Health	2024	2024-04-27	PMC11050403		10.3390/ijerph21040379
637	38670418	An explainable stacking-based approach for accelerating the prediction of antidiabetic peptides	Arshad F, Ahmed S, Amjad A, Kabir M.	Anal Biochem. 2024 Aug;691:115546. doi: 10.1016/j.ab.2024.115546. Epub 2024 Apr 25.	Arshad F	Anal Biochem	2024	2024-04-26			10.1016/j.ab.2024.115546
638	38670252	STZ-induced diabetes exacerbates neurons ferroptosis after ischemic stroke by upregulating LCN2 in neutrophils	Wang H, Wang Z, Gao Y, Wang J, Yuan Y, Zhang C, Zhang X.	Exp Neurol. 2024 Jul;377:114797. doi: 10.1016/j.expneurol.2024.114797. Epub 2024 Apr 24.	Wang H	Exp Neurol	2024	2024-04-26			10.1016/j.expneurol.2024.114797
639	38670112	Enhanced interactions among gut mycobiomes with the deterioration of glycemic control	He JL, Zhao YW, Yang JL, Ju JM, Ye BQ, Huang JY, Huang ZH, Zhao WY, Zeng WF, Xia M, Liu Y.	Med. 2024 Aug 9;5(8):909-925.e7. doi: 10.1016/j.medj.2024.03.023. Epub 2024 Apr 25.	He JL	Med	2024	2024-04-26			10.1016/j.medj.2024.03.023
640	38669562	Triple-Responsive, Multimodal, Visual Electronic Skin toward All-in-One Health Management for Gestational Diabetes Mellitus	Wu Y, Liu Y, Yang X, Tong M, Jiang X, Gu X.	ACS Sens. 2024 May 24;9(5):2634-2644. doi: 10.1021/acssensors.4c00426. Epub 2024 Apr 26.	Wu Y	ACS Sens	2024	2024-04-26			10.1021/acssensors.4c00426
641	38669074	Proactive Identification of Patients with Diabetes at Risk of Uncontrolled Outcomes during a Diabetes Management Program: Conceptualization and Development Study Using Machine Learning	Khalilnejad A, Sun RT, Kompala T, Painter S, James R, Wang Y.	JMIR Form Res. 2024 Apr 26;8:e54373. doi: 10.2196/54373.	Khalilnejad A	JMIR Form Res	2024	2024-04-26	PMC11087850		10.2196/54373
642	38669062	Characterizing Technology Use and Preferences for Health Communication in South Asian Immigrants With Prediabetes or Diabetes: Cross-Sectional Descriptive Study	Hu L, Wyatt LC, Mohsin F, Lim S, Zanowiak J, Mammen S, Hussain S, Ali SH, Onakomaiya D, Belli HM, Aifah A, Islam NS.	JMIR Form Res. 2024 Apr 26;8:e52687. doi: 10.2196/52687.	Hu L	JMIR Form Res	2024	2024-04-26	PMC11087851		10.2196/52687
643	38663791	Overall Medication Adherence as an Indicator for Health Outcomes Among Elderly Patients With Hypertension and Diabetes	Shani M, Lustman A, Comaneshter D, Schonmann Y.	Am J Med. 2024 Aug;137(8):736-741. doi: 10.1016/j.amjmed.2024.04.020. Epub 2024 Apr 23.	Shani M	Am J Med	2024	2024-04-25			10.1016/j.amjmed.2024.04.020
644	38663790	The Canadian Hypoglycemia During Hospitalization Score Is Externally Valid in the Australian Diabetes IN-hospital: Glucose & Outcomes (DINGO) Cohort	Di Salvo L, Barmanray RD, Andrews E, Kyi M, Fazio TN, Lowe J, Fourlanos S.	Can J Diabetes. 2024 Aug;48(6):373-378. doi: 10.1016/j.jcjd.2024.04.010. Epub 2024 Apr 23.	Di Salvo L	Can J Diabetes	2024	2024-04-25			10.1016/j.jcjd.2024.04.010
645	38663532	Health literacy of patients using continuous glucose monitoring	Evans EI, Pincus KJ, Seung H, Rochester-Eyeguokan CD.	J Am Pharm Assoc (2003). 2024 Jul-Aug;64(4):102109. doi: 10.1016/j.japh.2024.102109. Epub 2024 Apr 24.	Evans EI	J Am Pharm Assoc (2003)	2024	2024-04-25			10.1016/j.japh.2024.102109
646	38663460	Targeting GLP-1 receptors to reduce nicotine use disorder: Preclinical and clinical evidence	Herman RJ, Schmidt HD.	Physiol Behav. 2024 Jul 1;281:114565. doi: 10.1016/j.physbeh.2024.114565. Epub 2024 Apr 23.	Herman RJ	Physiol Behav	2024	2024-04-25	PMC11128349	NIHMS1991125	10.1016/j.physbeh.2024.114565
647	38662739	How effective are mobile apps in managing people with type 2 diabetes mellitus? A systematic literature review protocol	Taramasco C, Rimassa C, Lagos Garrido ME, Figueroa RL.	PLoS One. 2024 Apr 25;19(4):e0301523. doi: 10.1371/journal.pone.0301523. eCollection 2024.	Taramasco C	PLoS One	2024	2024-04-25	PMC11045108		10.1371/journal.pone.0301523
648	38661590	Perceptions Related to Death in Adolescents and Their Parents During the Management of Type 1 Diabetes: A Thematic Analysis	Farthing P, Bally J, Rennie DC.	J Pediatr Health Care. 2024 Jul-Aug;38(4):586-594. doi: 10.1016/j.pedhc.2024.04.002. Epub 2024 Apr 24.	Farthing P	J Pediatr Health Care	2024	2024-04-25			10.1016/j.pedhc.2024.04.002
649	38658303	Adapting to compromised routines: Parental perspectives on physical activity and health for children and adolescents with type 1 diabetes in the UK during COVID-19 lockdown	Stocker R, Gupta A, Taylor GS, Shaw JA, West DJ.	J Pediatr Nurs. 2024 Jul-Aug;77:e242-e250. doi: 10.1016/j.pedn.2024.04.035. Epub 2024 Apr 23.	Stocker R	J Pediatr Nurs	2024	2024-04-24			10.1016/j.pedn.2024.04.035
650	38658284	A review of whole-medical systems and holistic care approach for type 2 diabetes and associated metabolic syndrome	Makoni L, Manduna IT, Mbiriri AL.	J Integr Med. 2024 May;22(3):199-209. doi: 10.1016/j.joim.2024.04.001. Epub 2024 Apr 10.	Makoni L	J Integr Med	2024	2024-04-24			10.1016/j.joim.2024.04.001
651	38658101	Limb Outcomes With Ticagrelor Plus Aspirin in Patients With Diabetes Mellitus and Atherosclerosis	Bonaca MP, Bhatt DL, Simon T, Fox KM, Mehta S, Harrington RA, Leiter LA, Capell WH, Held C, Himmelmann A, Ridderstråle W, Chen J, Lee JJ, Song Y, Andersson M, Prats J, Kosiborod M, McGuire DK, Steg PG.	J Am Coll Cardiol. 2024 Apr 30;83(17):1627-1636. doi: 10.1016/j.jacc.2024.03.377.	Bonaca MP	J Am Coll Cardiol	2024	2024-04-24			10.1016/j.jacc.2024.03.377
652	38657839	Effects of paradoxical sleep deprivation on oxidative parameters in the serum and brain of mice submitted to the animal model of hyperglycemia	Rosa JP, Sandrini IG, Possamai-Della T, Aguiar-Geraldo JM, Machado-Laureano ML, Zugno AI, Quevedo J, Valvassori SS.	Behav Brain Res. 2024 Jun 5;467:115008. doi: 10.1016/j.bbr.2024.115008. Epub 2024 Apr 22.	Rosa JP	Behav Brain Res	2024	2024-04-24			10.1016/j.bbr.2024.115008
653	38655932	Needs and preferences regarding a mobile application to support diabetic foot self-care	Lopes GSG, Landeiro MJL, Sousa MRMGC.	Rev Gaucha Enferm. 2024 Apr 22;45:e20230165. doi: 10.1590/1983-1447.2024.20230165.en. eCollection 2024.	Lopes GSG	Rev Gaucha Enferm	2024	2024-04-24			10.1590/1983-1447.2024.20230165.en
654	38654201	Primary Technology Enhanced Care Home HbA1c Testing (PTEC HAT) programme: a feasibility pilot study in Singapore	Tyagi S, Koh GC, Lee ES, Ong KP, Heng R, Er LH, Oh E, Teo V, Ng DWL.	BMC Prim Care. 2024 Apr 23;25(1):127. doi: 10.1186/s12875-024-02373-w.	Tyagi S	BMC Prim Care	2024	2024-04-23	PMC11040893		10.1186/s12875-024-02373-w
655	38653074	Catalase-templated nanozyme-loaded microneedles integrated with polymyxin B for immunoregulation and antibacterial activity in diabetic wounds	Cai G, Li R, Chai X, Cai X, Zheng K, Wang Y, Fan K, Guo Z, Guo J, Jiang W.	J Colloid Interface Sci. 2024 Aug;667:529-542. doi: 10.1016/j.jcis.2024.04.121. Epub 2024 Apr 18.	Cai G	J Colloid Interface Sci	2024	2024-04-23			10.1016/j.jcis.2024.04.121
656	38653015	Factors associated with poor adherence to medication in patients with diabetes and hypertension in Peru: findings from a pooled analysis of six years of population-based surveys	Calderon-Ramirez PM, Huamani-Merma E, Mirano-Ortiz-de-Orue MG, Fernandez-Guzman D, Toro-Huamanchumo CJ.	Public Health. 2024 Jun;231:108-115. doi: 10.1016/j.puhe.2024.03.012. Epub 2024 Apr 22.	Calderon-Ramirez PM	Public Health	2024	2024-04-23			10.1016/j.puhe.2024.03.012
657	38649812	Understanding suboptimal insulin use in type 1 and 2 diabetes: a cross-sectional survey of healthcare providers who treat people with diabetes	Newson RS, Spaepen E, Liao B, Bower J, Bhattacharya I, Artime E, Polonsky W.	BMC Prim Care. 2024 Apr 22;25(1):124. doi: 10.1186/s12875-024-02390-9.	Newson RS	BMC Prim Care	2024	2024-04-22	PMC11034124		10.1186/s12875-024-02390-9
658	38648265	Process Evaluations of Diabetes Self-Management Programs: A Systematic Review of the Literature	Nsobundu C, Nmadu YW, Wagle NS, Foster MJ, McKyer ELJ, Sherman L, Ory MG, Burdine JJN.	Am J Health Promot. 2024 Sep;38(7):1048-1067. doi: 10.1177/08901171241238554. Epub 2024 Apr 22.	Nsobundu C	Am J Health Promot	2024	2024-04-22	PMC11348640		10.1177/08901171241238554
659	38647266	Screening for diabetes distress and depression in routine clinical care for youth with type 1 diabetes	Albright D, Wardell J, Harrison A, Mizokami-Stout K, Hirschfeld E, Garrity A, Thomas I, Lee J.	J Pediatr Psychol. 2024 May 16;49(5):356-364. doi: 10.1093/jpepsy/jsae016.	Albright D	J Pediatr Psychol	2024	2024-04-22	PMC11098041		10.1093/jpepsy/jsae016
660	38645461	A novel questionnaire for evaluating digital tool use (DTUQ-D) among individuals with type 2 diabetes: exploring the digital landscape	Peleg O, Hadar E, Boniel-Nissim M.	Front Public Health. 2024 Apr 5;12:1374848. doi: 10.3389/fpubh.2024.1374848. eCollection 2024.	Peleg O	Front Public Health	2024	2024-04-22	PMC11026855		10.3389/fpubh.2024.1374848
661	38644161	Early outcomes of referrals to the English National Health Service Digital Weight Management Programme	Taylor K, Indulkar T, Thompson B, Pinkard C, Barron E, Frost T, Jayawardane P, Davies N, Bakhai C, Forouhi NG, Aveyard P, Jebb S, Valabhji J.	Obesity (Silver Spring). 2024 Jun;32(6):1083-1092. doi: 10.1002/oby.24024. Epub 2024 Apr 21.	Taylor K	Obesity (Silver Spring)	2024	2024-04-21			10.1002/oby.24024
662	38644082	Fish skin grafts versus standard of care on wound healing of chronic diabetic foot ulcers: A systematic review and meta-analysis	Ruiz-Muñoz M, Martinez-Barrios FJ, Cervera-Garvi P, Lopezosa-Reca E, Marchena-Rodriguez AJ.	Prim Care Diabetes. 2024 Jun;18(3):291-298. doi: 10.1016/j.pcd.2024.03.008. Epub 2024 Apr 20.	Ruiz-Muñoz M	Prim Care Diabetes	2024	2024-04-21			10.1016/j.pcd.2024.03.008
663	38643708	Enhancing outcome prediction by applying the 2019 WHO DM classification to adults with hyperglycemic crises: A single-center cohort in Thailand	Kaewkrasaesin C, Kositanurit W, Chotwanvirat P, Laichuthai N.	Diabetes Metab Syndr. 2024 Apr;18(4):103012. doi: 10.1016/j.dsx.2024.103012. Epub 2024 Apr 15.	Kaewkrasaesin C	Diabetes Metab Syndr	2024	2024-04-21			10.1016/j.dsx.2024.103012
664	38643570	Hypertensive disorders of pregnancy and long-term maternal cardiovascular risk: Bridging epidemiological knowledge into personalized postpartum care and follow-up	Staff AC, Costa ML, Dechend R, Jacobsen DP, Sugulle M.	Pregnancy Hypertens. 2024 Jun;36:101127. doi: 10.1016/j.preghy.2024.101127. Epub 2024 Apr 21.	Staff AC	Pregnancy Hypertens	2024	2024-04-21			10.1016/j.preghy.2024.101127
665	38643081	Developing an interprofessional decision support tool for diabetic foot ulcers management in primary care within the family medicine group model: a Delphi study in Canada	Brousseau-Foley M, Blanchette V, Houle J, Trudeau F.	BMC Prim Care. 2024 Apr 20;25(1):123. doi: 10.1186/s12875-024-02387-4.	Brousseau-Foley M	BMC Prim Care	2024	2024-04-20	PMC11031884		10.1186/s12875-024-02387-4
666	38642860	Intermittently scanned continuous glucose monitoring provides no benefit over structured self-monitoring of blood glucose in type 2 diabetes not on prandial insulin, in the context of diabetes self-management education: GLucose monitoring programme SingaporE (GLiMPSE)	Rama Chandran S, Rahman N, Gandhi M, Tan NC, Phoon IKY, Seah DEJ, Cheah MH, Sek K, Gardner DS.	Diabetes Res Clin Pract. 2024 May;211:111678. doi: 10.1016/j.diabres.2024.111678. Epub 2024 Apr 18.	Rama Chandran S	Diabetes Res Clin Pract	2024	2024-04-20			10.1016/j.diabres.2024.111678
667	38642823	Effect of non-surgical periodontal therapy on hemoglobin A1c in periodontitis patients without diabetes mellitus: A systematic review and meta-analysis	Sun Y, Zhang W, Lu L, Zhao D, Wang S, Pan Y, Li C.	J Dent. 2024 Jun;145:104974. doi: 10.1016/j.jdent.2024.104974. Epub 2024 Apr 19.	Sun Y	J Dent	2024	2024-04-20			10.1016/j.jdent.2024.104974
668	38642640	Sex-specific associations of environmental exposures with prevalent diabetes and obesity - Results from the KORA Fit study	Niedermayer F, Wolf K, Zhang S, Dallavalle M, Nikolaou N, Schwettmann L, Selsam P, Hoffmann B, Schneider A, Peters A.	Environ Res. 2024 Jul 1;252(Pt 3):118965. doi: 10.1016/j.envres.2024.118965. Epub 2024 Apr 18.	Niedermayer F	Environ Res	2024	2024-04-20			10.1016/j.envres.2024.118965
669	38642589	Dose-Dependent Effect of Aspirin Use in Reducing Diabetes-Associated Dementia Risk Among Elderly Patients With Type 2 Diabetes Mellitus	Sun M, Chen WM, Wu SY, Zhang J.	J Am Med Dir Assoc. 2024 May;25(5):889-897.e2. doi: 10.1016/j.jamda.2024.03.110. Epub 2024 Apr 18.	Sun M	J Am Med Dir Assoc	2024	2024-04-20			10.1016/j.jamda.2024.03.110
670	38642556	Modification of coronary artery disease clinical risk factors by coronary artery disease polygenic risk score	Truong B, Ruan Y, Haidermota S, Patel A, Surakka I, Hornsby W, Koyama S, Lee SH, Natarajan P.	Med. 2024 May 10;5(5):459-468.e3. doi: 10.1016/j.medj.2024.02.015. Epub 2024 Apr 19.	Truong B	Med	2024	2024-04-20	PMC11088498	NIHMS1974455	10.1016/j.medj.2024.02.015
671	38642262	Psychosocial Self-efficacy and its Association with Selected Potential Factors Among Adults with Type 1 Diabetes: A Cross-Sectional Survey Study	Stephen DA, Nordin A, Johansson UB, Nilsson J.	Diabetes Ther. 2024 Jun;15(6):1361-1373. doi: 10.1007/s13300-024-01581-y. Epub 2024 Apr 20.	Stephen DA	Diabetes Ther	2024	2024-04-20	PMC11096132		10.1007/s13300-024-01581-y
672	38641919	Common outpatient diagnoses and associated treatments logged by osteopathic medical students within a geriatric population	Coulson HC, Brown M, Burke K, Griffith E, Shadiack V, Garner HR, Foushee JA.	J Osteopath Med. 2024 Apr 22;124(8):337-344. doi: 10.1515/jom-2022-0251. eCollection 2024 Aug 1.	Coulson HC	J Osteopath Med	2024	2024-04-20			10.1515/jom-2022-0251
673	38641391	Diabetic Foot Infections in the Emergency Department	Frazee BW.	Emerg Med Clin North Am. 2024 May;42(2):267-285. doi: 10.1016/j.emc.2024.01.003. Epub 2024 Mar 4.	Frazee BW	Emerg Med Clin North Am	2024	2024-04-19			10.1016/j.emc.2024.01.003
674	38641003	Experiences of Motivational Interviewing in Virtual Health-care Visits for Adults With Type 2 Diabetes Mellitus: A Qualitative Analysis	Lau K, Escudero C, Lee I, Yu C.	Can J Diabetes. 2024 Aug;48(6):355-363.e1. doi: 10.1016/j.jcjd.2024.04.008. Epub 2024 Apr 18.	Lau K	Can J Diabetes	2024	2024-04-19			10.1016/j.jcjd.2024.04.008
675	38640241	Coin-sized, fully integrated, and minimally invasive continuous glucose monitoring system based on organic electrochemical transistors	Bai J, Liu D, Tian X, Wang Y, Cui B, Yang Y, Dai S, Lin W, Zhu J, Wang J, Xu A, Gu Z, Zhang S.	Sci Adv. 2024 Apr 19;10(16):eadl1856. doi: 10.1126/sciadv.adl1856. Epub 2024 Apr 19.	Bai J	Sci Adv	2024	2024-04-19	PMC11029813		10.1126/sciadv.adl1856
676	38636653	The role of blood testing in prevention, diagnosis, and management of chronic diseases: A review	Cabalar I, Le TH, Silber A, O'Hara M, Abdallah B, Parikh M, Busch R.	Am J Med Sci. 2024 Oct;368(4):274-286. doi: 10.1016/j.amjms.2024.04.009. Epub 2024 Apr 16.	Cabalar I	Am J Med Sci	2024	2024-04-18			10.1016/j.amjms.2024.04.009
677	38636571	Genetically determined type 1 diabetes mellitus and risk of osteoporosis	Cheng T, Hou JL, Han ZY, Geng XL, Zhang YC, Fan KY, Liu L, Zhang HY, Huo YH, Li XF, Zhang SX.	Exp Gerontol. 2024 Jun 15;191:112434. doi: 10.1016/j.exger.2024.112434. Epub 2024 Apr 22.	Cheng T	Exp Gerontol	2024	2024-04-18			10.1016/j.exger.2024.112434
678	38635313	Multimodal In-Vehicle Hypoglycemia Warning for Drivers With Type 1 Diabetes: Design and Evaluation in Simulated and Real-World Driving	Bérubé C, Maritsch M, Lehmann VF, Kraus M, Feuerriegel S, Züger T, Wortmann F, Stettler C, Fleisch E, Kocaballi AB, Kowatsch T.	JMIR Hum Factors. 2024 Apr 18;11:e46967. doi: 10.2196/46967.	Bérubé C	JMIR Hum Factors	2024	2024-04-18	PMC11066742		10.2196/46967
679	38632030	Application of machine learning in affordable and accessible insulin management for type 1 and 2 diabetes: A comprehensive review	Eghbali-Zarch M, Masoud S.	Artif Intell Med. 2024 May;151:102868. doi: 10.1016/j.artmed.2024.102868. Epub 2024 Apr 4.	Eghbali-Zarch M	Artif Intell Med	2024	2024-04-17			10.1016/j.artmed.2024.102868
680	38631946	Integrating real-world skills and diabetes lifestyle coach training into a revised health promotion and communications course	Sisson EM, Pamulapati LG, Bucheit JD, Zimmerman KM, Dixon DL, Holdford DA, Salgado TM.	Curr Pharm Teach Learn. 2024 Jun;16(6):445-452. doi: 10.1016/j.cptl.2024.01.002. Epub 2024 Apr 16.	Sisson EM	Curr Pharm Teach Learn	2024	2024-04-17			10.1016/j.cptl.2024.01.002
681	38631926	Discontinuation of blood pressure-lowering, glucose-lowering, and lipid-lowering medications after bariatric surgery in patients with morbid obesity: a nationwide cohort study in South Korea	Jeon SM, Kwon Y, Kim D, Hwang J, Heo Y, Park S, Kwon JW.	Surg Obes Relat Dis. 2024 Sep;20(9):840-848. doi: 10.1016/j.soard.2024.03.008. Epub 2024 Mar 15.	Jeon SM	Surg Obes Relat Dis	2024	2024-04-17			10.1016/j.soard.2024.03.008
682	38631278	Factors associated with prolonged QTc interval in Iranian population: MASHAD cohort study	Sahranavard T, Soflaei SS, Alimi R, Pourali G, Nasrabadi M, Yadollahi A, Sharifi S, Alimi H, Shahri B, Ghalibaf AM, Metanat S, Ferns GA, Moohebati M, Ghayour-Mobarhan M.	J Electrocardiol. 2024 May-Jun;84:112-122. doi: 10.1016/j.jelectrocard.2024.04.002. Epub 2024 Apr 16.	Sahranavard T	J Electrocardiol	2024	2024-04-17			10.1016/j.jelectrocard.2024.04.002
683	38626649	Impact of a diabetes-designed meal delivery service on changes in hemoglobin A(1c) and quality of life in patients with diabetes	Farford BA, Eglinger BJ, Kane L, Gilbert JN, Ball CT.	Diabetes Metab Syndr. 2024 Apr;18(4):103004. doi: 10.1016/j.dsx.2024.103004. Epub 2024 Apr 15.	Farford BA	Diabetes Metab Syndr	2024	2024-04-16			10.1016/j.dsx.2024.103004
684	38621802	Weight management with orlistat in type 2 diabetes: an electronic health records study	Ghosal S, Heron N, Mason KJ, Bailey J, Jordan KP.	Br J Gen Pract. 2024 Sep 16:BJGP.2023.0684. doi: 10.3399/BJGP.2023.0684. Online ahead of print.	Ghosal S	Br J Gen Pract	2024	2024-04-15			10.3399/BJGP.2023.0684
685	38621151	Clinical Telepharmacy: Addressing Care Gaps in Diabetes Management for an Underserved Urban Population Using a Collaborative Care Model	Li H, Naqvi IA, Strobino K, Malhotra S.	Telemed J E Health. 2024 Jun;30(7):e1923-e1926. doi: 10.1089/tmj.2023.0589. Epub 2024 Apr 15.	Li H	Telemed J E Health	2024	2024-04-15			10.1089/tmj.2023.0589
686	38619206	The characteristics of arterial risk factors and ankle-brachial index in patients with lower extremity chronic venous diseases: results from the BEST study	Jiang S, Liu Y, Liu J, Xie G, Zhao H, Zhao N, Wang H.	Int Angiol. 2024 Apr;43(2):240-246. doi: 10.23736/S0392-9590.24.05142-3. Epub 2024 Apr 12.	Jiang S	Int Angiol	2024	2024-04-15			10.23736/S0392-9590.24.05142-3
687	38618532	Effect of mobile-assisted education on health promoting lifestyle and blood sugar of women with gestational diabetes: a randomised controlled trial	Maleki M, Mousavi P, Abedi P, Rokhafrooz D, Maraghi E.	BMJ Nutr Prev Health. 2023 Dec 6;6(2):310-317. doi: 10.1136/bmjnph-2023-000802. eCollection 2023.	Maleki M	BMJ Nutr Prev Health	2023	2024-04-15	PMC11009530		10.1136/bmjnph-2023-000802
688	38618372	Willingness to Pay (WTP) for Newer Treatment Options for Diabetes: A Study Among Patients at a Tertiary Care Centre	Vaidya S, Atal S, Joshi R.	Cureus. 2024 Mar 13;16(3):e56103. doi: 10.7759/cureus.56103. eCollection 2024 Mar.	Vaidya S	Cureus	2024	2024-04-15	PMC11009894		10.7759/cureus.56103
689	38615980	Diabetes Disparities in the United States: Trends by Educational Attainment from 2001 to 2020	Choi JY, Choi D, Mehta NK, Ali MK, Patel SA.	Am J Prev Med. 2024 Sep;67(3):319-327. doi: 10.1016/j.amepre.2024.04.006. Epub 2024 Apr 12.	Choi JY	Am J Prev Med	2024	2024-04-14	PMC11338700	NIHMS2008758	10.1016/j.amepre.2024.04.006
690	38615571	A new era for food in health? The FDA announces a qualified health claim for yogurt intake and type 2 diabetes mellitus risk reduction	Lordan R.	Diabetes Metab Syndr. 2024 Apr;18(4):103006. doi: 10.1016/j.dsx.2024.103006. Epub 2024 Apr 10.	Lordan R	Diabetes Metab Syndr	2024	2024-04-14			10.1016/j.dsx.2024.103006
691	38614431	Insights of biopolymeric blended formulations for diabetic wound healing	Sharma A, Dheer D, Puri V, Alsayari A, Wahab S, Kesharwani P.	Int J Pharm. 2024 May 10;656:124099. doi: 10.1016/j.ijpharm.2024.124099. Epub 2024 Apr 16.	Sharma A	Int J Pharm	2024	2024-04-13			10.1016/j.ijpharm.2024.124099
692	38614216	Association of Fructosamine Levels With Glycemic Management in Children With Type 1 Diabetes as Determined by Continuous Glucose Monitoring: Results From the CGM TIME Trial	Verbeeten KC, Tang K, Courtney JM, Bradley BJ, McAssey K, Clarson C, Kirsch S, Curtis JR, Mahmud FH, Richardson C, Cooper T, Lawson ML; CGM TIME Trial Study Group; JDRF Canadian Clinical Trials Group.	Can J Diabetes. 2024 Jul;48(5):330-336.e2. doi: 10.1016/j.jcjd.2024.04.007. Epub 2024 Apr 16.	Verbeeten KC	Can J Diabetes	2024	2024-04-13			10.1016/j.jcjd.2024.04.007
693	38612963	Development and Feasibility of an eHealth Diabetes Prevention Program Adapted for Older Adults-Results from a Randomized Control Pilot Study	Gerber S, Silver RE, Das SK, Greene SS, Dix SR, Ramirez I, Morcos CL, Dao MC, Ceglia L, Roberts SB.	Nutrients. 2024 Mar 23;16(7):930. doi: 10.3390/nu16070930.	Gerber S	Nutrients	2024	2024-04-13	PMC11154527		10.3390/nu16070930
694	38609810	Type 1 diabetes-related distress: Current implications in care	Rodríguez-Muñoz A, Picón-César MJ, Tinahones FJ, Martínez-Montoro JI.	Eur J Intern Med. 2024 Jul;125:19-27. doi: 10.1016/j.ejim.2024.03.030. Epub 2024 Apr 11.	Rodríguez-Muñoz A	Eur J Intern Med	2024	2024-04-12			10.1016/j.ejim.2024.03.030
695	38609741	Regulation of host metabolic health by parasitic helminths	Sikder S, Pierce D, Sarkar ER, McHugh C, Quinlan KGR, Giacomin P, Loukas A.	Trends Parasitol. 2024 May;40(5):386-400. doi: 10.1016/j.pt.2024.03.006. Epub 2024 Apr 11.	Sikder S	Trends Parasitol	2024	2024-04-12			10.1016/j.pt.2024.03.006
696	38608445	Impact of COVID-19 on arthritis with generative AI	Takefuji Y.	Int Immunopharmacol. 2024 May 30;133:112032. doi: 10.1016/j.intimp.2024.112032. Epub 2024 Apr 11.	Takefuji Y	Int Immunopharmacol	2024	2024-04-12			10.1016/j.intimp.2024.112032
697	38608388	Mobile applications in nursing science education: A scoping review with snowballing method	Ryan C, Vanderburg M, Chugh R, Johnston K, Clapperton R, Bond K, Flanders M, James C.	Nurse Educ Today. 2024 Jul;138:106215. doi: 10.1016/j.nedt.2024.106215. Epub 2024 Apr 9.	Ryan C	Nurse Educ Today	2024	2024-04-12			10.1016/j.nedt.2024.106215
698	38607977	A novel electronic health record-based, machine-learning model to predict severe hypoglycemia leading to hospitalizations in older adults with diabetes: A territory-wide cohort and modeling study	Shi M, Yang A, Lau ESH, Luk AOY, Ma RCW, Kong APS, Wong RSM, Chan JCM, Chan JCN, Chow E.	PLoS Med. 2024 Apr 12;21(4):e1004369. doi: 10.1371/journal.pmed.1004369. eCollection 2024 Apr.	Shi M	PLoS Med	2024	2024-04-12	PMC11014435		10.1371/journal.pmed.1004369
699	38607494	Construct validity of the 12-item Short Form Health Survey (SF-12) version 2 and the impact of lifestyle modifications on the health-related quality of life among Indian adults with prediabetes: results from the D-CLIP trial	Pyo E, Weber MB, Sivaram J, Staimez LR, Mohan V, Anjana RM, Haardörfer R, Ranjani H.	Qual Life Res. 2024 Jun;33(6):1593-1603. doi: 10.1007/s11136-024-03648-6. Epub 2024 Apr 12.	Pyo E	Qual Life Res	2024	2024-04-12	PMC11226141	NIHMS1998053	10.1007/s11136-024-03648-6
700	38605747	Prevalence of metabolic disorders among women in reproductive age group in hilly rural area of North India	Vohra JG, Pathania A, Vohra P, Singh G, Kaur K.	J Family Med Prim Care. 2024 Feb;13(2):579-584. doi: 10.4103/jfmpc.jfmpc_656_23. Epub 2024 Mar 6.	Vohra JG	J Family Med Prim Care	2024	2024-04-12	PMC11006081		10.4103/jfmpc.jfmpc_656_23
701	38605594	Digital Health in Diabetes and Cardiovascular Disease	Avoke D, Elshafeey A, Weinstein R, Kim CH, Martin SS.	Endocr Res. 2024 Feb-May;49(3):124-136. doi: 10.1080/07435800.2024.2341146. Epub 2024 Apr 11.	Avoke D	Endocr Res	2024	2024-04-12			10.1080/07435800.2024.2341146
702	38605406	Effect of the COVID-19 pandemic on utilization of essential health services in Iran evidence from an interrupted time series analysis	Ranjbar M, Mousavi SM, Madadizadeh F, Dargani NH, Iraji S, Angell B, Assefa Y.	BMC Public Health. 2024 Apr 11;24(1):1006. doi: 10.1186/s12889-024-18537-3.	Ranjbar M	BMC Public Health	2024	2024-04-11	PMC11008029		10.1186/s12889-024-18537-3
703	38604446	Newly detected diabetes mellitus patients with acute coronary syndrome have an adverse cardiometabolic profile similar to patients with prior diabetes and a more extensive ischemic myocardial insult	Rallidis LS, Papathanasiou KA, Tsamoulis D, Bouratzis V, Leventis I, Kalantzis C, Malkots B, Kalogeras P, Tasoulas D, Delakis I, Lykoudis A, Daios S, Potoupni V, Zervakis S, Theofilatos A, Kotrotsios G, Kostakou PM, Kostopoulos K, Gounopoulos P, Mplani V, Zacharis E, Barmpatzas N, Kotsakis A, Papadopoulos C, Trikas A, Ziakas A, Skoularigis I, Naka KK, Tziakas D, Panagiotakos D, Vlachopoulos C.	Diabetes Res Clin Pract. 2024 May;211:111664. doi: 10.1016/j.diabres.2024.111664. Epub 2024 Apr 9.	Rallidis LS	Diabetes Res Clin Pract	2024	2024-04-11			10.1016/j.diabres.2024.111664
704	38604445	Verification of 2021 IDF-DAR risk assessment tool for fasting Ramadan in patients with diabetes attending primary health care in The Kingdom of Bahrain: The DAR-BAH study	Shamsi N, Naser J, Humaidan H, Al-Saweer A, Jaafar M, Abbas F, Al-Doseri S, Shabeeb N, Al-Shaikh E, Al-Dairi A, Mandoos K.	Diabetes Res Clin Pract. 2024 May;211:111661. doi: 10.1016/j.diabres.2024.111661. Epub 2024 Apr 10.	Shamsi N	Diabetes Res Clin Pract	2024	2024-04-11			10.1016/j.diabres.2024.111661
705	38604444	Associations between diabetes and cancer: A 10-year national population-based retrospective cohort study	Safadi H, Balogh Á, Lám J, Nagy A, Belicza É.	Diabetes Res Clin Pract. 2024 May;211:111665. doi: 10.1016/j.diabres.2024.111665. Epub 2024 Apr 9.	Safadi H	Diabetes Res Clin Pract	2024	2024-04-11			10.1016/j.diabres.2024.111665
706	38599384	Maternal Dietary Cholesterol and Egg Intake during Pregnancy and Large-for-Gestational-Age Infants: A Prospective Cohort Study	Xue H, Qin R, Xi Q, Xiao S, Chen Y, Liu Y, Xu B, Han X, Lv H, Hu H, Hu L, Jiang T, Jiang Y, Ding Y, Du J, Ma H, Lin Y, Hu Z.	J Nutr. 2024 Jun;154(6):1880-1889. doi: 10.1016/j.tjnut.2024.04.011. Epub 2024 Apr 9.	Xue H	J Nutr	2024	2024-04-10			10.1016/j.tjnut.2024.04.011
707	38599285	Cardiovascular risk reduction in older people with type 2 diabetes mellitus-a comprehensive narrative review	Si PEH, Parker S, Abdelhafiz D, Summerbell A, Muzulu S, Abdelhafiz AH.	Diabetes Res Clin Pract. 2024 May;211:111662. doi: 10.1016/j.diabres.2024.111662. Epub 2024 Apr 9.	Si PEH	Diabetes Res Clin Pract	2024	2024-04-10			10.1016/j.diabres.2024.111662
708	38598905	Predictive analytics support for complex chronic medical conditions: An experience-based co-design study of physician managers' needs and preferences	Rafiq M, Mazzocato P, Guttmann C, Spaak J, Savage C.	Int J Med Inform. 2024 Jul;187:105447. doi: 10.1016/j.ijmedinf.2024.105447. Epub 2024 Apr 7.	Rafiq M	Int J Med Inform	2024	2024-04-10			10.1016/j.ijmedinf.2024.105447
709	38597813	Demystifying diabetes health coaching: A scoping review unveiling the 'who' and 'where' of health coaching for adults with type 2 diabetes	Su R, Whitmore C, Alliston P, Tanzini E, Kouzoukas E, Marttila J, Dragonetti R, Selby P, Sherifali D.	Diabet Med. 2024 Jun;41(6):e15327. doi: 10.1111/dme.15327. Epub 2024 Apr 10.	Su R	Diabet Med	2024	2024-04-10			10.1111/dme.15327
710	38597266	[Evaluation of the management and follow-up of diabetic patients in the prevention of diabetic retinopathy]	Piñas García P, Ruíz Romero MV, Luque Romero LG, Gómez Jiménez CA, Castillón Torre L, Hernández Martínez FJ.	Rev Esp Salud Publica. 2024 Apr 10;98:e202404030.	Piñas García P	Rev Esp Salud Publica	2024	2024-04-10
711	38594149	Identification, influencing factors and outcomes of time delays in the management pathway of diabetic foot: A systematic review	Lingyan L, Liwei X, Han Z, Xin T, Bingyang H, Yuanyuan M, Peiwei Q, Peifen M.	J Tissue Viability. 2024 May;33(2):345-354. doi: 10.1016/j.jtv.2024.04.007. Epub 2024 Apr 5.	Lingyan L	J Tissue Viability	2024	2024-04-09			10.1016/j.jtv.2024.04.007
712	38593643	Theory-based interventions aimed at promoting physical activity in pregnant women: A systematic review and meta-analysis of randomized controlled trials	Zhang W, Zhao R, Zhang L, Xie F, Xu P, Guo P, Mao M, Feng S.	Int J Nurs Stud. 2024 Jun;154:104761. doi: 10.1016/j.ijnurstu.2024.104761. Epub 2024 Mar 21.	Zhang W	Int J Nurs Stud	2024	2024-04-09			10.1016/j.ijnurstu.2024.104761
713	38593616	Type 2 diabetes and health-related quality of life among older Medicare beneficiaries: The mediating role of sleep	Narcisse MR, McElfish PA, Schootman M, Selig JP, Kirkland T, McFarlane SI, Felix HC, Seixas A, Jean-Louis G.	Sleep Med. 2024 May;117:209-215. doi: 10.1016/j.sleep.2024.03.015. Epub 2024 Mar 14.	Narcisse MR	Sleep Med	2024	2024-04-09	PMC11081429	NIHMS1982319	10.1016/j.sleep.2024.03.015
714	38589118	Diabetes mellitus and human immunodeficiency virus (HIV) infection in people with tuberculosis in Odisha, India	Giri S, Sahu P, Kanungo S, Bal HB, Kumar S, Kar S, Mohanty T, Turuk J, Das D, Hota PK, Pati S.	Indian J Tuberc. 2024 Apr;71(2):147-152. doi: 10.1016/j.ijtb.2023.04.021. Epub 2023 Apr 28.	Giri S	Indian J Tuberc	2024	2024-04-08			10.1016/j.ijtb.2023.04.021
715	38588687	Effects of 3 months of 10-h per-day time-restricted eating and 3 months of follow-up on bodyweight and cardiometabolic health in Danish individuals at high risk of type 2 diabetes: the RESET single-centre, parallel, superiority, open-label, randomised controlled trial	Quist JS, Pedersen HE, Jensen MM, Clemmensen KKB, Bjerre N, Ekblond TS, Uldal S, Størling J, Wewer Albrechtsen NJ, Holst JJ, Torekov SS, Nyeland ME, Vistisen D, Jørgensen ME, Panda S, Brock C, Finlayson G, Blond MB, Færch K.	Lancet Healthy Longev. 2024 May;5(5):e314-e325. doi: 10.1016/S2666-7568(24)00028-X. Epub 2024 Apr 5.	Quist JS	Lancet Healthy Longev	2024	2024-04-08			10.1016/S2666-7568(24)00028-X
716	38588685	Glycaemic index as part of the diabetes prevention strategy	Frost G.	Lancet Diabetes Endocrinol. 2024 May;12(5):289-290. doi: 10.1016/S2213-8587(24)00093-7. Epub 2024 Apr 5.	Frost G	Lancet Diabetes Endocrinol	2024	2024-04-08			10.1016/S2213-8587(24)00093-7
717	38588684	Associations of the glycaemic index and the glycaemic load with risk of type 2 diabetes in 127 594 people from 20 countries (PURE): a prospective cohort study	Miller V, Jenkins DA, Dehghan M, Srichaikul K, Rangarajan S, Mente A, Mohan V, Swaminathan S, Ismail R, Luz Diaz M, Ravindran RM, Zatonska K, Bahonar A, Altuntas Y, Khatib R, Lopez-Jaramillo P, Yusufali A, Yeates K, Chifamba J, Iqbal R, Yusuf R, Catherina Swart E, Bo H, Han G, Li X, Alhabib KF, Rosengren A, Avezum A, Lanas F, Yusuf S; Prospective Urban and Rural Epidemiology (PURE) study investig…	Lancet Diabetes Endocrinol. 2024 May;12(5):330-338. doi: 10.1016/S2213-8587(24)00069-X. Epub 2024 Apr 5.	Miller V	Lancet Diabetes Endocrinol	2024	2024-04-08			10.1016/S2213-8587(24)00069-X
718	38583773	Reducing Inequity in the Use of Automated Insulin Delivery Systems by Adults With Type 1 Diabetes: Key Learnings From a Safety Net Diabetes Clinic Program	Steenkamp D, Brouillard E, Aia C, Fantasia K, Sullivan C, Atakov-Castillo A, Wolpert H.	Endocr Pract. 2024 Jun;30(6):558-563. doi: 10.1016/j.eprac.2024.04.001. Epub 2024 Apr 5.	Steenkamp D	Endocr Pract	2024	2024-04-07			10.1016/j.eprac.2024.04.001
719	38583768	"I Am the Last Priority": Factors Influencing Diabetes Management Among South Asian Caregivers in Peel Region, Ontario	Hafleen N, D'Silva C, Mansfield E, Fierheller D, Chaze F, Parikh A, Martel S, Malhotra G, Mutta B, Hasan Z, Zenlea I.	Can J Diabetes. 2024 Jul;48(5):312-321. doi: 10.1016/j.jcjd.2024.03.006. Epub 2024 Apr 5.	Hafleen N	Can J Diabetes	2024	2024-04-07			10.1016/j.jcjd.2024.03.006
720	38583767	Are Guideline-concordant Processes of Care Consistent Across the Rural-Urban Continuum? A Retrospective Cohort Study of Adults Newly Treated for Type 2 Diabetes	Nagy DK, Bresee LC, Eurich DT, Simpson SH.	Can J Diabetes. 2024 Jul;48(5):322-329.e5. doi: 10.1016/j.jcjd.2024.03.007. Epub 2024 Apr 5.	Nagy DK	Can J Diabetes	2024	2024-04-07			10.1016/j.jcjd.2024.03.007
721	38583414	[Chronic communicable and non-communicable pathology and skin pathology of the migrant patient]	Barro Lugo S, Flamarich Gol C, González Martínez MÁ, Sampedro Elvira Á, Saperas Pérez C, Sánchez Collado C.	Aten Primaria. 2024 Jul;56(7):102922. doi: 10.1016/j.aprim.2024.102922. Epub 2024 Apr 6.	Barro Lugo S	Aten Primaria	2024	2024-04-07	PMC11002854		10.1016/j.aprim.2024.102922
722	38583307	Explanatory variables of objectively measured 24-h movement behaviors in people with prediabetes and type 2 diabetes: A systematic review	Bogaert L, Willems I, Calders P, Dirinck E, Kinaupenne M, Decraene M, Lapauw B, Strumane B, Van Daele M, Verbestel V, De Craemer M.	Diabetes Metab Syndr. 2024 Apr;18(4):102995. doi: 10.1016/j.dsx.2024.102995. Epub 2024 Apr 1.	Bogaert L	Diabetes Metab Syndr	2024	2024-04-07			10.1016/j.dsx.2024.102995
723	38583286	l-thyroxine attenuates extracellular Hsp90α-induced vascular endothelial calcification in diabetes mellitus, as revealed by parallel metabolic profiles	Ding X, Qiu Y, Wu G, Li S, Cai M, Liang Y, Li D, Luo X, Meng J, Yang R, Cao Y, Gao F, Xue Y, Zou F, Zou M.	Atherosclerosis. 2024 May;392:117527. doi: 10.1016/j.atherosclerosis.2024.117527. Epub 2024 Mar 26.	Ding X	Atherosclerosis	2024	2024-04-07			10.1016/j.atherosclerosis.2024.117527
724	38583151	Genetic or pharmacologic blockade of mPGES-2 attenuates renal lipotoxicity and diabetic kidney disease by targeting Rev-Erbα/FABP5 signaling	Zhong D, Chen J, Qiao R, Song C, Hao C, Zou Y, Bai M, Su W, Yang B, Sun D, Jia Z, Sun Y.	Cell Rep. 2024 Apr 23;43(4):114075. doi: 10.1016/j.celrep.2024.114075. Epub 2024 Apr 6.	Zhong D	Cell Rep	2024	2024-04-07			10.1016/j.celrep.2024.114075
725	38583146	Randomized Evaluation of a Remote Management Program to Improve Guideline-Directed Medical Therapy: The DRIVE Trial	Blood AJ, Chang LS, Hassan S, Chasse J, Stern G, Gabovitch D, Zelle D, Colling C, Aronson SJ, Figueroa C, Collins E, Ruggiero R, Zacherle E, Noone J, Robar C, Plutzky J, Gaziano TA, Cannon CP, Wexler DJ, Scirica BM.	Circulation. 2024 Jun 4;149(23):1802-1811. doi: 10.1161/CIRCULATIONAHA.124.069494. Epub 2024 Apr 7.	Blood AJ	Circulation	2024	2024-04-07			10.1161/CIRCULATIONAHA.124.069494
726	38582492	Unawareness of being prescribed medications for diabetes and incident cardiovascular disease	Komuro J, Kaneko H, Suzuki Y, Okada A, Komuro K, Mizuno A, Fujiu K, Jo T, Takeda N, Morita H, Node K, Yasunaga H, Ieda M, Komuro I.	J Cardiol. 2024 Oct;84(4):294-299. doi: 10.1016/j.jjcc.2024.03.011. Epub 2024 Apr 4.	Komuro J	J Cardiol	2024	2024-04-06			10.1016/j.jjcc.2024.03.011
727	38582149	Health Care Utilization and Direct Costs Prior to Subspecialty Care in Children with Chronic Pain Compared with Other Chronic Childhood Diseases: A Cohort Study	Gerhold K, Al-Azazi S, El-Matary W, Katz LY, Lim LSH, Marks SD, Lix LM.	J Pediatr. 2024 Aug;271:114046. doi: 10.1016/j.jpeds.2024.114046. Epub 2024 Apr 4.	Gerhold K	J Pediatr	2024	2024-04-06			10.1016/j.jpeds.2024.114046
728	38580104	Mindfulness-based intervention for depression and insulin resistance in adolescents: Protocol for BREATHE, a multisite, pilot and feasibility randomized controlled trial	Sanchez N, Chen M, Ho S, Spinner H, Vagadori J, Neiser A, Padilla K, Bristol M, Winfield E, Thorstad I, Gulley LD, Lucas-Thompson RG, Pyle L, Thompson T, Estrada DE, Basch M, Tanofsky-Kraff M, Kelsey MM, Mackey ER, Shomaker LB.	Contemp Clin Trials. 2024 Jun;141:107522. doi: 10.1016/j.cct.2024.107522. Epub 2024 Apr 3.	Sanchez N	Contemp Clin Trials	2024	2024-04-05			10.1016/j.cct.2024.107522
729	38579892	Arsenic aggravates the progression of diabetic nephropathy through miRNA-mRNA-autophagy axis	Zhang X, Jackson S, Liu J, Li J, Yang Z, Sun D, Zhang W.	Food Chem Toxicol. 2024 May;187:114628. doi: 10.1016/j.fct.2024.114628. Epub 2024 Apr 4.	Zhang X	Food Chem Toxicol	2024	2024-04-05			10.1016/j.fct.2024.114628
730	38579489	Pathogenesis and management of diabetic gastroparesis: An updated clinically oriented review	Uppaluri S, Jain MA, Ali H, Shingala J, Amin D, Ajwani T, Fatima I, Patel N, Kaka N, Sethi Y, Kapoor N.	Diabetes Metab Syndr. 2024 Mar;18(3):102994. doi: 10.1016/j.dsx.2024.102994. Epub 2024 Mar 29.	Uppaluri S	Diabetes Metab Syndr	2024	2024-04-05			10.1016/j.dsx.2024.102994
731	38579364	Which behaviour change techniques work best for diabetes self-management mobile apps? Results from a systematic review and meta-analysis of randomised controlled trials	Tarricone R, Petracca F, Svae L, Cucciniello M, Ciani O.	EBioMedicine. 2024 May;103:105091. doi: 10.1016/j.ebiom.2024.105091. Epub 2024 Apr 5.	Tarricone R	EBioMedicine	2024	2024-04-05	PMC11002812		10.1016/j.ebiom.2024.105091
732	38575495	[Agave fructanos promote in vitro biofilm formation with a probiotic consortium Lactobacillus delbrueckii ssp. lactis, L. delbrueckii ssp. bulgaricus and Streptococcus thermophilus]	Condado Huerta MCC, Antunez-Mojica M, Martínez Plascencia H, Barrera Molina AI.	Rev Argent Microbiol. 2024 Apr 3:S0325-7541(24)00021-X. doi: 10.1016/j.ram.2024.02.002. Online ahead of print.	Condado Huerta MCC	Rev Argent Microbiol	2024	2024-04-04			10.1016/j.ram.2024.02.002
733	38575398	Willingness of people with type 2 diabetes to engage in healthy eating, physical activity and medication taking	Ambrož M, de Vries ST, Buitenhuis G, Frost J, Denig P.	Prim Care Diabetes. 2024 Jun;18(3):347-355. doi: 10.1016/j.pcd.2024.03.006. Epub 2024 Apr 4.	Ambrož M	Prim Care Diabetes	2024	2024-04-04			10.1016/j.pcd.2024.03.006
734	38575248	Brazil nut consumption reduces DNA damage in overweight type 2 diabetes mellitus patients	Macan TP, Magenis ML, Damiani AP, Monteiro IO, Silveira GB, Zaccaron RP, Silveira PCL, Teixeira JPF, Gajski G, Andrade VM.	Mutat Res Genet Toxicol Environ Mutagen. 2024 Apr;895:503739. doi: 10.1016/j.mrgentox.2024.503739. Epub 2024 Feb 28.	Macan TP	Mutat Res Genet Toxicol Environ Mutagen	2024	2024-04-04			10.1016/j.mrgentox.2024.503739
735	38574897	Type 2 diabetes mellitus and cardiometabolic outcomes in metabolic dysfunction-associated steatotic liver disease population	Chew NWS, Pan XH, Chong B, Chandramouli C, Muthiah M, Lam CSP.	Diabetes Res Clin Pract. 2024 May;211:111652. doi: 10.1016/j.diabres.2024.111652. Epub 2024 Apr 2.	Chew NWS	Diabetes Res Clin Pract	2024	2024-04-04			10.1016/j.diabres.2024.111652
736	38574894	Household food insecurity and associations with hemoglobin A(1c) and acute diabetes-related complications in youth and young adults with type 1 diabetes: The SEARCH for Diabetes in Youth study	Malik FS, Liese AD, Ellyson A, Reid LA, Reboussin BA, Sauder KA, Frongillo EA, Pihoker C, Dabelea D, Reynolds K, Jensen ET, Marcovina S, Bowlby DA, Mendoza JA; SEARCH for Diabetes in Youth Study Group.	Diabetes Res Clin Pract. 2024 Jun;212:111608. doi: 10.1016/j.diabres.2024.111608. Epub 2024 Apr 3.	Malik FS	Diabetes Res Clin Pract	2024	2024-04-04	PMC11290462	NIHMS1993311	10.1016/j.diabres.2024.111608
737	38574693	Managing cardio-renal-metabolic risk in patients with type 2 diabetes: the role of finerenone	Filardi T, Feraco A, Ouvrard-Pascaud A, Rizzo M, Caprio M.	J Diabetes Complications. 2024 May;38(5):108741. doi: 10.1016/j.jdiacomp.2024.108741. Epub 2024 Apr 1.	Filardi T	J Diabetes Complications	2024	2024-04-04			10.1016/j.jdiacomp.2024.108741
738	38574573	Patients who received sleeve gastrectomy have lower plasma osteopontin levels than those who did not	Öztürk D, Koca AO, Keskin M, Öztürk B, Oğuz EF, Turhan T, Buluş H.	Clinics (Sao Paulo). 2024 Apr 3;79:100352. doi: 10.1016/j.clinsp.2024.100352. eCollection 2024.	Öztürk D	Clinics (Sao Paulo)	2024	2024-04-04	PMC10999792		10.1016/j.clinsp.2024.100352
739	38574403	Dietary intake of Perfluorooctanesulfonic acid (PFOS) and glucose homeostasis parameters in a non-diabetic senior population	Khoury N, Ángeles Martínez M, Nishi SK, Ángel Martínez-González M, Corella D, Castañer O, Alfredo Martínez J, Alonso-Gómez ÁM, Wärnberg J, Vioque J, Romaguera D, López-Miranda J, Estruch R, Tinahones FJ, Manuel Santos-Lozano J, Serra-Majem L, Bueno-Cavanillas A, Tur JA, Cinza Sanjurjo S, Pintó X, Juan Gaforio J, Matía-Martín P, Vidal J, Vázquez C, Daimiel L, Ros E, Sayon-Orea C, V Sorli J, Pérez-…	Environ Int. 2024 Apr;186:108565. doi: 10.1016/j.envint.2024.108565. Epub 2024 Mar 15.	Khoury N	Environ Int	2024	2024-04-04			10.1016/j.envint.2024.108565
740	38574324	Redesigning Diabetes Care for Treatment Inertia: A Population Health Model	Fetzner JT, Blanchette JE, Ozturk RA, Neeland IJ, Pronovost PJ, Hatipoglu B.	Popul Health Manag. 2024 Apr;27(2):97-104. doi: 10.1089/pop.2023.0261.	Fetzner JT	Popul Health Manag	2024	2024-04-04			10.1089/pop.2023.0261
741	38573190	Addressing chronic diseases: a comparative study of policies towards type-2 diabetes and hypertension in selected European countries	Seghieri C, Ferré F, Tortù C, Bertarelli G, Mavrogianni C, Usheva N, Toti F, Moreno L, Agapidaki E, Manios Y.	Eur J Public Health. 2024 Aug 1;34(4):781-786. doi: 10.1093/eurpub/ckae070.	Seghieri C	Eur J Public Health	2024	2024-04-04	PMC11299210		10.1093/eurpub/ckae070
742	38572495	Risk Prediction for Sudden Cardiac Death in the General Population: A Systematic Review and Meta-Analysis	Li Y, Liu Z, Liu T, Li J, Mei Z, Fan H, Cao C.	Int J Public Health. 2024 Mar 20;69:1606913. doi: 10.3389/ijph.2024.1606913. eCollection 2024.	Li Y	Int J Public Health	2024	2024-04-04	PMC10988292		10.3389/ijph.2024.1606913
743	38569944	Recommendations for management of diabetes and its complications during Hajj (Muslim Pilgrimage) - 2024 update	Ibrahim M, Ba-Essa E, Alarouj M, Annabi F, Armstrong DG, Bennakhi A, Ceriello A, Elbarbary N, Khochtali I, Karadeniz S, Naz Masood S, Mimouni S, Shaikh S, Tuomilehto J, Umpierrez GE.	Diabetes Res Clin Pract. 2024 Jun;212:111647. doi: 10.1016/j.diabres.2024.111647. Epub 2024 Apr 2.	Ibrahim M	Diabetes Res Clin Pract	2024	2024-04-03			10.1016/j.diabres.2024.111647
744	38569447	Gestational diabetes mellitus in the era of COVID-19: Challenges and opportunities	Xing Y, Wang H, Chao C, Ding X, Li G.	Diabetes Metab Syndr. 2024 Mar;18(3):102991. doi: 10.1016/j.dsx.2024.102991. Epub 2024 Mar 22.	Xing Y	Diabetes Metab Syndr	2024	2024-04-03			10.1016/j.dsx.2024.102991
745	38569328	Living with type 2 diabetes: A social cognitive perspective on adherence	Mihalko SL, Cox P, Danhauer SC, Kirk JK, Black HL, Shumaker SA.	Patient Educ Couns. 2024 Jul;124:108275. doi: 10.1016/j.pec.2024.108275. Epub 2024 Mar 26.	Mihalko SL	Patient Educ Couns	2024	2024-04-03			10.1016/j.pec.2024.108275
746	38569189	Metabolic Score for Insulin Resistance and New-Onset Type 2 Diabetes in a Middle-Aged and Older Adult Population: Nationwide Prospective Cohort Study and Implications for Primary Care	Cheng H, Jia Z, Li YT, Yu X, Wang JJ, Xie YJ, Hernandez J, Wang HHX.	JMIR Public Health Surveill. 2024 Jun 3;10:e49617. doi: 10.2196/49617.	Cheng H	JMIR Public Health Surveill	2024	2024-04-03	PMC11184265		10.2196/49617
747	38567714	Enhancing type 2 diabetes treatment through digital plans of care - a randomized controlled trial: evaluation of change in patient reported outcome measures	Heald A, Roberts S, Albelda Gimeno L, White A, Gilingham E, Patel R, Bowden Davies K, Saboo A, Gibson M, Abraham J.	Expert Rev Endocrinol Metab. 2024 Jul;19(4):385-391. doi: 10.1080/17446651.2024.2334220. Epub 2024 Apr 3.	Heald A	Expert Rev Endocrinol Metab	2024	2024-04-03			10.1080/17446651.2024.2334220
748	38565499	Comparing the Effect of Early Versus Delayed Metformin Treatment on Glycaemic Parameters Among Australian Adults With Incident Diabetes: Evidence Using a National General Practice Database	Zheng M, Begum M, Bernardo CO, Stocks N, Gonzalez-Chica D.	Clin Ther. 2024 May;46(5):396-403. doi: 10.1016/j.clinthera.2024.03.001. Epub 2024 Apr 1.	Zheng M	Clin Ther	2024	2024-04-02			10.1016/j.clinthera.2024.03.001
749	38564507	Implementation of mobile-health technology is associated with five-year survival among individuals in rural areas of Indonesia	Maharani A, Sujarwoto, Praveen D, Oceandy D, Tampubolon G, Patel A.	PLOS Digit Health. 2024 Apr 2;3(4):e0000476. doi: 10.1371/journal.pdig.0000476. eCollection 2024 Apr.	Maharani A	PLOS Digit Health	2024	2024-04-02	PMC10986960		10.1371/journal.pdig.0000476
750	38564266	The Impact of Digital Self-Monitoring of Weight on Improving Diabetes Clinical Outcomes: Quasi-Randomized Study	Fundoiano-Hershcovitz Y, Ritholz MD, Horwitz DL, Behar E, Manejwala O, Goldstein P.	J Med Internet Res. 2024 Apr 2;26:e54940. doi: 10.2196/54940.	Fundoiano-Hershcovitz Y	J Med Internet Res	2024	2024-04-02	PMC11022133		10.2196/54940
751	38718153	Automated closed-loop insulin delivery for the management of type 1 diabetes during pregnancy: the AiDAPT RCT	Lee TTM, Collett C, Bergford S, Hartnell S, Scott EM, Lindsay RS, Hunt KF, McCance DR, Barnard-Kelly K, Rankin D, Lawton J, Reynolds RM, Flanagan E, Hammond M, Shepstone L, Wilinska ME, Sibayan J, Kollman C, Beck R, Hovorka R, Murphy HR.	Southampton (UK): National Institute for Health and Care Research; 2024 Apr.	Lee TTM	Automated closed-loop insulin delivery for the management of type 1 diabetes during pregnancy: the AiDAPT RCT	2024	2024-04-01			10.3310/WCHZ4201
752	38560961	Signaling pathways in uric acid homeostasis and gout: From pathogenesis to therapeutic interventions	Yang S, Liu H, Fang XM, Yan F, Zhang Y.	Int Immunopharmacol. 2024 May 10;132:111932. doi: 10.1016/j.intimp.2024.111932. Epub 2024 Apr 1.	Yang S	Int Immunopharmacol	2024	2024-04-01			10.1016/j.intimp.2024.111932
753	38558257	An update review of post-transplant diabetes mellitus: Concept, risk factors, clinical implications and management	Kanbay M, Copur S, Topçu AU, Guldan M, Ozbek L, Gaipov A, Ferro C, Cozzolino M, Cherney DZI, Tuttle KR.	Diabetes Obes Metab. 2024 Jul;26(7):2531-2545. doi: 10.1111/dom.15575. Epub 2024 Apr 1.	Kanbay M	Diabetes Obes Metab	2024	2024-04-01			10.1111/dom.15575
754	38557607	Can telehealth expansion boost health care utilization specifically for patients with substance use disorders relative to patients with other types of chronic disease?	Tilhou AS, Dague L, Chachlani P, Burns M.	PLoS One. 2024 Apr 1;19(4):e0299397. doi: 10.1371/journal.pone.0299397. eCollection 2024.	Tilhou AS	PLoS One	2024	2024-04-01	PMC10984462		10.1371/journal.pone.0299397
755	38556892	Participatory development of an mHealth intervention delivered in general practice to increase physical activity and reduce sedentary behaviour of patients with prediabetes and type 2 diabetes (ENERGISED)	Novak J, Jurkova K, Lojkaskova A, Jaklova A, Kuhnova J, Pfeiferova M, Kral N, Janek M, Omcirk D, Malisova K, Maes I, Dyck DV, Wahlich C, Ussher M, Elavsky S, Cimler R, Pelclova J, Tufano JJ, Steffl M, Seifert B, Yates T, Harris T, Vetrovsky T.	BMC Public Health. 2024 Mar 31;24(1):927. doi: 10.1186/s12889-024-18384-2.	Novak J	BMC Public Health	2024	2024-04-01	PMC10983629		10.1186/s12889-024-18384-2
756	38556247	Evaluation of a community-based pharmacy resident-led continuous glucose monitoring program within a family medicine clinic	Miller L, Woodyear J, Marciniak MW, Rhodes LA.	J Am Pharm Assoc (2003). 2024 May-Jun;64(3):102078. doi: 10.1016/j.japh.2024.102078. Epub 2024 Mar 30.	Miller L	J Am Pharm Assoc (2003)	2024	2024-03-31			10.1016/j.japh.2024.102078
757	38556162	Exosomes from adipose-derived mesenchymal stem cell improve diabetic wound healing and inhibit fibrosis via miR-128-1-5p/TGF-β1/Smad axis	Liang Q, Zhou D, Ge X, Song P, Chu W, Xu J, Shen Y.	Mol Cell Endocrinol. 2024 Jul 1;588:112213. doi: 10.1016/j.mce.2024.112213. Epub 2024 Mar 29.	Liang Q	Mol Cell Endocrinol	2024	2024-03-31			10.1016/j.mce.2024.112213
758	38554775	Endocrinopathies Associated With Immune Checkpoint Inhibitor Use	Kotwal A, Kennedy R, Kikani N, Thosani S, Goldner W, Shariff A.	Endocr Pract. 2024 Jun;30(6):584-591. doi: 10.1016/j.eprac.2024.03.023. Epub 2024 Mar 28.	Kotwal A	Endocr Pract	2024	2024-03-30			10.1016/j.eprac.2024.03.023
759	38554714	How clinically relevant is statin-induced diabetes?	Gerstein HC, Pigeyre M.	Lancet Diabetes Endocrinol. 2024 May;12(5):286-287. doi: 10.1016/S2213-8587(24)00059-7. Epub 2024 Mar 27.	Gerstein HC	Lancet Diabetes Endocrinol	2024	2024-03-30			10.1016/S2213-8587(24)00059-7
760	38554713	Effects of statin therapy on diagnoses of new-onset diabetes and worsening glycaemia in large-scale randomised blinded statin trials: an individual participant data meta-analysis	Cholesterol Treatment Trialists’ (CTT) Collaboration. Electronic address: ctt@ndph.ox.ac.uk; Cholesterol Treatment Trialists’ (CTT) Collaboration.	Lancet Diabetes Endocrinol. 2024 May;12(5):306-319. doi: 10.1016/S2213-8587(24)00040-8. Epub 2024 Mar 27.	Cholesterol Treatment Trialists’ (CTT) Collaboration. Electronic address: ctt@ndph.ox.ac.uk	Lancet Diabetes Endocrinol	2024	2024-03-30	PMC7615958	EMS194978	10.1016/S2213-8587(24)00040-8
761	38554711	LiverRisk score: An accurate, cost-effective tool to predict fibrosis, liver-related, and diabetes-related mortality in the general population	Liu S, Chen X, Jiang X, Yin X, Fekadu G, Liu C, He Y, Chen H, Ni W, Wang R, Zeng QL, Chen Y, Yang L, Shi R, Ju SH, Shen J, Gao J, Zhao L, Ming WK, Zhong VW, Teng GJ, Qi X.	Med. 2024 Jun 14;5(6):570-582.e4. doi: 10.1016/j.medj.2024.03.003. Epub 2024 Mar 29.	Liu S	Med	2024	2024-03-30			10.1016/j.medj.2024.03.003
762	38554679	[Evaluation of healthcare for patients with diabetes in primary care: A systematic review]	Escandell-Rico FM, Pérez-Fernández L.	Semergen. 2024 Mar 29;50(7):102214. doi: 10.1016/j.semerg.2024.102214. Online ahead of print.	Escandell-Rico FM	Semergen	2024	2024-03-30			10.1016/j.semerg.2024.102214
763	38554607	Prevalence, impact and management of hypertension-mediated organ damage in type 2 diabetes patients	Romero-Secin AA, Díez-Espino J, Prieto-Díaz MA, Pallares-Carratala V, Barquilla-García A, Micó-Pérez RM, Polo-García J, Velilla-Zancada SM, Martín-Sanchez V, Segura-Fragoso A, Ginel-Mendoza L, Arce-Vazquez VM, Cinza-Sanjurjo S.	Semergen. 2024 Sep;50(6):102220. doi: 10.1016/j.semerg.2024.102220. Epub 2024 Mar 29.	Romero-Secin AA	Semergen	2024	2024-03-30			10.1016/j.semerg.2024.102220
764	38553358	Use of ancient grains for the management of diabetes mellitus: A systematic review and meta-analysis	Magi CE, Rasero L, Mannucci E, Bonaccorsi G, Ranaldi F, Pazzagli L, Faraoni P, Mulinacci N, Bambi S, Longobucco Y, Dicembrini I, Iovino P.	Nutr Metab Cardiovasc Dis. 2024 May;34(5):1110-1128. doi: 10.1016/j.numecd.2024.03.005. Epub 2024 Mar 7.	Magi CE	Nutr Metab Cardiovasc Dis	2024	2024-03-29			10.1016/j.numecd.2024.03.005
765	38553224	Sulfated hyaluronic acid/collagen-based biomimetic hybrid nanofiber skin for diabetic wound healing: Development and preliminary evaluation	Zhou Y, Jia W, Bi J, Liu M, Liu L, Zhou H, Gu G, Chen Z.	Carbohydr Polym. 2024 Jun 15;334:122025. doi: 10.1016/j.carbpol.2024.122025. Epub 2024 Mar 5.	Zhou Y	Carbohydr Polym	2024	2024-03-29			10.1016/j.carbpol.2024.122025
766	38551523	Getting the drop on Staphylococcus aureus: Semiquantitative Staphylococcus aureus nasal colony reduction in orthopedic surgery reduces surgical site infection	Saidel-Odes L, Yosipovich R, Benkovich V, Friesem T, Nativ R, Sagi O, Shimoni O, Borer A.	Am J Infect Control. 2024 Jul;52(7):785-789. doi: 10.1016/j.ajic.2024.02.014. Epub 2024 Mar 28.	Saidel-Odes L	Am J Infect Control	2024	2024-03-29			10.1016/j.ajic.2024.02.014
767	38550505	Feasibility of Self-Management of Hypertension and Diabetes Using Patient-Generated Health Data Through M-health in Central India	S AK, Bali S, Pakhare AP, Khadanga S.	Cureus. 2024 Feb 27;16(2):e55060. doi: 10.7759/cureus.55060. eCollection 2024 Feb.	S AK	Cureus	2024	2024-03-29	PMC10977613		10.7759/cureus.55060
768	38548875	Implementation of a randomized mobile-technology lifestyle program in individuals with nonalcoholic fatty liver disease	Tincopa MA, Patel N, Shahab A, Asefa H, Lok AS.	Sci Rep. 2024 Mar 28;14(1):7452. doi: 10.1038/s41598-024-57722-7.	Tincopa MA	Sci Rep	2024	2024-03-29	PMC10978851		10.1038/s41598-024-57722-7
769	38548174	Endothelial ELABELA improves post-ischemic angiogenesis by upregulating VEGFR2 expression	Peng JY, Fu X, Luo XY, Liu F, Zhang B, Zhou B, Sun K, Chen AF.	Transl Res. 2024 Aug;270:13-23. doi: 10.1016/j.trsl.2024.03.011. Epub 2024 Mar 26.	Peng JY	Transl Res	2024	2024-03-28			10.1016/j.trsl.2024.03.011
770	38548107	Long-term lifestyle intervention can reduce the development of type 2 diabetes mellitus in subjects with prediabetes: A systematic review and meta-analysis	Portal Teixeira P, Pozzer Zucatti K, Strassburger Matzenbacher L, Fink Wayerbacher L, Zhang M, Colpani V, Gerchman F.	Diabetes Res Clin Pract. 2024 Apr;210:111637. doi: 10.1016/j.diabres.2024.111637. Epub 2024 Mar 26.	Portal Teixeira P	Diabetes Res Clin Pract	2024	2024-03-28			10.1016/j.diabres.2024.111637
771	38547601	Ketogenic Diet Intervention on Metabolic and Psychiatric Health in Bipolar and Schizophrenia: A Pilot Trial	Sethi S, Wakeham D, Ketter T, Hooshmand F, Bjornstad J, Richards B, Westman E, Krauss RM, Saslow L.	Psychiatry Res. 2024 May;335:115866. doi: 10.1016/j.psychres.2024.115866. Epub 2024 Mar 20.	Sethi S	Psychiatry Res	2024	2024-03-28			10.1016/j.psychres.2024.115866
772	38544271	Stepping Forward: A Scoping Systematic Literature Review on the Health Outcomes of Smart Sensor Technologies for Diabetic Foot Ulcers	Lazarou I, Fiska V, Mpaltadoros L, Tsaopoulos D, Stavropoulos TG, Nikolopoulos S, Dafoulas GE, Dailiana Z, Bargiota A, Kompatsiaris I.	Sensors (Basel). 2024 Mar 21;24(6):2009. doi: 10.3390/s24062009.	Lazarou I	Sensors (Basel)	2024	2024-03-28	PMC10975978		10.3390/s24062009
773	38542818	Nutritional Management of Athletes with Type 1 Diabetes: A Narrative Review	Cavallo M, De Fano M, Barana L, Dozzani I, Bianchini E, Pellegrino M, Cisternino L, Migliarelli S, Giulietti C, Pippi R, Fanelli CG.	Nutrients. 2024 Mar 21;16(6):907. doi: 10.3390/nu16060907.	Cavallo M	Nutrients	2024	2024-03-28	PMC10975101		10.3390/nu16060907
774	38542731	Randomised Controlled Trial of a Customised Text Messaging and Activity Monitor Program for Lifestyle Improvement after Gestational Diabetes	Cheung NW, Simmons D, Marschner S, Thiagalingam A, Pasupathy D, Smith BJ, Flood V, McLean M, Melov SJ, Hogan R, Padmanabhan S, Duke A, Ching C, Min H, McNab J, Chow CK.	Nutrients. 2024 Mar 13;16(6):820. doi: 10.3390/nu16060820.	Cheung NW	Nutrients	2024	2024-03-28	PMC10974605		10.3390/nu16060820
775	38542708	The Impact of Education Level on Weight Loss in a Primary Care-Anchored eHealth Lifestyle Coaching Program in Denmark: A Randomized Controlled Trial	Shahin L, Olesen TB, Olsen MH, Laursen DH, Christensen JR, Brandt CJ.	Nutrients. 2024 Mar 11;16(6):795. doi: 10.3390/nu16060795.	Shahin L	Nutrients	2024	2024-03-28	PMC10975873		10.3390/nu16060795
776	38538012	Derivation and external validation of a simple risk score for predicting severe acute kidney injury after intravenous cisplatin: cohort study	Gupta S, Glezerman IG, Hirsch JS, Chen KL, Devaraj N, Wells SL, Seitter RH, Kaunfer SA, Jose AM, Rao SP, Ortega JL, Green-Lingren O, Hayden R, Bendapudi PK, Chute DF, Sise ME, Jhaveri KD, Page VD, Abramson MH, Motwani SS, Xu W, Sehgal K, Reynolds KL, Bansal A, Abudayyeh A, Leaf DE.	BMJ. 2024 Mar 27;384:e077169. doi: 10.1136/bmj-2023-077169.	Gupta S	BMJ	2024	2024-03-27	PMC10964715		10.1136/bmj-2023-077169
777	38537890	International Diabetes Federation Position Statement on the 1-hour post-load plasma glucose for the diagnosis of intermediate hyperglycaemia and type 2 diabetes	Bergman M, Tuomilehto J.	Diabetes Res Clin Pract. 2024 Apr;210:111636. doi: 10.1016/j.diabres.2024.111636. Epub 2024 Mar 25.	Bergman M	Diabetes Res Clin Pract	2024	2024-03-27			10.1016/j.diabres.2024.111636
778	38537755	Association between depressive symptoms and prediabetes: NHANES 2007-2016 findings	Li Y, Wang D, Fang J, Zu S, Hu Y.	J Affect Disord. 2024 Jun 15;355:426-431. doi: 10.1016/j.jad.2024.03.122. Epub 2024 Mar 25.	Li Y	J Affect Disord	2024	2024-03-27			10.1016/j.jad.2024.03.122
779	38536234	Target Product Profile for a Machine Learning-Automated Retinal Imaging Analysis Software for Use in English Diabetic Eye Screening: Protocol for a Mixed Methods Study	Macdonald T, Dinnes J, Maniatopoulos G, Taylor-Phillips S, Shinkins B, Hogg J, Dunbar JK, Solebo AL, Sutton H, Attwood J, Pogose M, Given-Wilson R, Greaves F, Macrae C, Pearson R, Bamford D, Tufail A, Liu X, Denniston AK.	JMIR Res Protoc. 2024 Mar 27;13:e50568. doi: 10.2196/50568.	Macdonald T	JMIR Res Protoc	2024	2024-03-27	PMC11007610		10.2196/50568
780	38536196	Offloading and adherence through technological advancements: Modern approaches for better foot care in diabetes	Bus SA, Reeves ND, Armstrong DG, Najafi B.	Diabetes Metab Res Rev. 2024 Feb;40(2):e3769. doi: 10.1002/dmrr.3769.	Bus SA	Diabetes Metab Res Rev	2024	2024-03-27			10.1002/dmrr.3769
781	38533768	Knowledge, perceptions and practices towards diabetes risk in sub-Saharan Africa: a mixed-methods scoping review	Manyara AM, Mwaniki E, Gill JM, Gray CM.	Public Health Nutr. 2024 Mar 27;27(1):e104. doi: 10.1017/S1368980024000752.	Manyara AM	Public Health Nutr	2024	2024-03-27	PMC11010065		10.1017/S1368980024000752
782	38532406	Treatment approaches and costs associated with diabetes clinical metrics as measured by Healthcare Effectiveness Data and Information Set (HEDIS)	Alkhaddo J, Rung JM, Khowaja A, Yin Y, Richards SB, Drury-Gworek C, Afreen S, Rossi C, Manzi S.	BMC Health Serv Res. 2024 Mar 26;24(1):375. doi: 10.1186/s12913-024-10745-2.	Alkhaddo J	BMC Health Serv Res	2024	2024-03-27	PMC10967116		10.1186/s12913-024-10745-2
783	38531197	Nurses' adoption of diabetes clinical practice guidelines in primary care and the impacts on patient outcomes and safety: An integrative review	Aldahmashi H, Maneze D, Molloy L, Salamonson Y.	Int J Nurs Stud. 2024 Jun;154:104747. doi: 10.1016/j.ijnurstu.2024.104747. Epub 2024 Mar 6.	Aldahmashi H	Int J Nurs Stud	2024	2024-03-26			10.1016/j.ijnurstu.2024.104747
784	38530688	Effect of Sodium-Glucose Cotransporter 2 Inhibitors in Adults With Congenital Heart Disease	Neijenhuis RML, MacDonald ST, Zemrak F, Mertens BJA, Dinsdale A, Hunter A, Walker NL, Swan L, Reddy S, Rotmans JI, Jukema JW, Jongbloed MRM, Veldtman GR, Egorova AD.	J Am Coll Cardiol. 2024 Apr 16;83(15):1403-1414. doi: 10.1016/j.jacc.2024.02.017. Epub 2024 Mar 25.	Neijenhuis RML	J Am Coll Cardiol	2024	2024-03-26			10.1016/j.jacc.2024.02.017
785	38527395	Relationship of microvascular complications and healthy lifestyle with all-cause and cardiovascular mortality in women compared with men with type 2 diabetes	Liu YJ, Li FR, Han WW, Liu Y, Liu Y, Wang JM, Miao MY, Lyu JQ, Wan ZX, Qin LQ, Chen GC.	Clin Nutr. 2024 Apr;43(4):1033-1040. doi: 10.1016/j.clnu.2024.03.005. Epub 2024 Mar 20.	Liu YJ	Clin Nutr	2024	2024-03-25			10.1016/j.clnu.2024.03.005
786	38522145	Nutrition of aging people with diabetes mellitus: Focus on sarcopenia	Shalit A, Gerontiti E, Boutzios G, Korakianiti E, Kanouta F, Vasileiou V, Psaltopoulou T, Paschou SA.	Maturitas. 2024 Jul;185:107975. doi: 10.1016/j.maturitas.2024.107975. Epub 2024 Mar 21.	Shalit A	Maturitas	2024	2024-03-24			10.1016/j.maturitas.2024.107975
787	38521380	Associations Between Dietary Patterns and Kidney Health Assessed in the Population-Based CHRIS Study Using Reduced Rank Regression	Barbieri G, Garcia-Larsen V, Lundin R, Fujii R, Melotti R, Gögele M, Christopher KB, Cazzoletti L, Pramstaller PP, Zanolin ME, Pattaro C, Hantikainen E.	J Ren Nutr. 2024 Mar 21:S1051-2276(24)00051-7. doi: 10.1053/j.jrn.2024.03.003. Online ahead of print.	Barbieri G	J Ren Nutr	2024	2024-03-23			10.1053/j.jrn.2024.03.003
788	38521139	An unexpected interaction between diabetes and cardiovascular diseases on cognitive function: A cross-sectional study	Xie Q, Nie M, Zhang F, Shao X, Wang J, Song J, Wang Y.	J Affect Disord. 2024 Jun 1;354:688-693. doi: 10.1016/j.jad.2024.03.040. Epub 2024 Mar 21.	Xie Q	J Affect Disord	2024	2024-03-23			10.1016/j.jad.2024.03.040
789	38521030	The short- and long-term effects of community-family-doctor-based type 2 diabetes self-management interventions	Zhu X, Ren B, Liu W, Lei S, Lin S, Liu Q, Yin L, Feng B.	Public Health. 2024 May;230:96-104. doi: 10.1016/j.puhe.2024.02.014. Epub 2024 Mar 22.	Zhu X	Public Health	2024	2024-03-23			10.1016/j.puhe.2024.02.014
790	38520432	Emerging Adults With Type 2 Diabetes: Understanding Illness Experience and Transition to Adult Care	Edmondson EK, Garcia SM, Gregory EF, Vajravelu ME, Szalda D, Shea JA, Virudachalam S.	J Adolesc Health. 2024 Jul;75(1):107-114. doi: 10.1016/j.jadohealth.2024.02.021. Epub 2024 Mar 21.	Edmondson EK	J Adolesc Health	2024	2024-03-23			10.1016/j.jadohealth.2024.02.021
791	38519028	Role of Teplizumab, a Humanized Anti-CD3 Monoclonal Antibody, in Managing Newly Diagnosed Type 1 Diabetes: An Updated Systematic Review and Meta-Analysis	Kamrul-Hasan ABM, Mondal S, Nagendra L, Yadav A, Aalpona FTZ, Dutta D.	Endocr Pract. 2024 May;30(5):431-440. doi: 10.1016/j.eprac.2024.03.006. Epub 2024 Mar 20.	Kamrul-Hasan ABM	Endocr Pract	2024	2024-03-22			10.1016/j.eprac.2024.03.006
792	38518387	Metformin's role in lowering colorectal cancer risk among individuals with diabetes from the Southern Community Cohort Study	Lawler T, Walts ZL, Giurini L, Steinwandel M, Lipworth L, Murff HJ, Zheng W, Warren Andersen S.	Cancer Epidemiol. 2024 Jun;90:102566. doi: 10.1016/j.canep.2024.102566. Epub 2024 Mar 21.	Lawler T	Cancer Epidemiol	2024	2024-03-22	PMC11108092	NIHMS1991031	10.1016/j.canep.2024.102566
793	38517065	Assessing the Revised Safer Dx Instrument(®) in the understanding of ambulatory system design changes for type 1 diabetes and autism spectrum disorder in pediatrics	Brady PW, Ruddy RM, Ehrhardt J, Corathers SD, Kirkendall ES, Walsh KE.	Diagnosis (Berl). 2024 Mar 25;11(3):266-272. doi: 10.1515/dx-2023-0166. eCollection 2024 Aug 1.	Brady PW	Diagnosis (Berl)	2024	2024-03-22	PMC11306753		10.1515/dx-2023-0166
794	38516800	Diabetes in Trauma Patients: A Potential Gateway to a Medical Home	Hart K, Thames MA, Massey AC, Capasso T, Lee YL, Mbaka M, Kinnard CM, Bright AC, Williams AY, Polite NM, Simmons JD, Butts CC.	Am Surg. 2024 Jul;90(7):1849-1852. doi: 10.1177/00031348241241615. Epub 2024 Mar 22.	Hart K	Am Surg	2024	2024-03-22			10.1177/00031348241241615
795	38514366	Diabetes mellitus as a cause of premature death in small areas of Spain by socioeconomic level from 2016 to 2020: A multiple-cause approach	Quesada JA, López-Pineda A, Orozco-Beltrán D, Carratalá-Munuera C, Barber-Vallés X, Gil-Guillén VF, Nouni-García R, Carbonell-Soliva Á.	Prim Care Diabetes. 2024 Jun;18(3):356-361. doi: 10.1016/j.pcd.2024.03.004. Epub 2024 Mar 21.	Quesada JA	Prim Care Diabetes	2024	2024-03-21			10.1016/j.pcd.2024.03.004
796	38513822	Plant-based and Early Time-restricted Eating for Prevention and Treatment of Type 2 Diabetes in Adults: A Narrative Review	Goldman DM, Warbeck CB, Waterfall TJ, Sud A, Quarshie M, Craddock JC.	Can J Diabetes. 2024 Jul;48(5):341-347. doi: 10.1016/j.jcjd.2024.03.002. Epub 2024 Mar 19.	Goldman DM	Can J Diabetes	2024	2024-03-21			10.1016/j.jcjd.2024.03.002
797	38513726	Maturity-onset diabetes of the young (MODY) - in search of ideal diagnostic criteria and precise treatment	Zečević K, Volčanšek Š, Katsiki N, Rizzo M, Milardović TM, Stoian AP, Banach M, Muzurović E.	Prog Cardiovasc Dis. 2024 Jul-Aug;85:14-25. doi: 10.1016/j.pcad.2024.03.004. Epub 2024 Mar 19.	Zečević K	Prog Cardiovasc Dis	2024	2024-03-21			10.1016/j.pcad.2024.03.004
798	38509668	Effects of an Electronic Medical Records-Linked Diabetes Self-Management System on Treatment Targets in Real Clinical Practice: Retrospective, Observational Cohort Study	Yang SJ, Lim SY, Choi YH, Lee JH, Yoon KH.	Endocrinol Metab (Seoul). 2024 Apr;39(2):364-374. doi: 10.3803/EnM.2023.1878. Epub 2024 Mar 21.	Yang SJ	Endocrinol Metab (Seoul)	2024	2024-03-21	PMC11066442		10.3803/EnM.2023.1878
799	38508416	Impact of Helicobacter pylori and metabolic syndrome on mast cell activation-related pathophysiology and neurodegeneration	Kountouras J, Boziki M, Kazakos E, Theotokis P, Kesidou E, Nella M, Bakirtzis C, Karafoulidou E, Vardaka E, Mouratidou MC, Kyrailidi F, Tzitiridou-Chatzopoulou M, Orovou E, Giartza-Taxidou E, Deretzi G, Grigoriadis N, Doulberis M.	Neurochem Int. 2024 May;175:105724. doi: 10.1016/j.neuint.2024.105724. Epub 2024 Mar 18.	Kountouras J	Neurochem Int	2024	2024-03-20			10.1016/j.neuint.2024.105724
800	38508236	Cost-effectiveness and cost-utility study of a psychoeducational group intervention for people with depression and physical comorbidity in primary care	Raya-Tena A, Fernández-San-Martín MI, Martín-Royo J, Casajuana-Closas M, Jiménez-Herrera MF; Grup Psicodep.	Enferm Clin (Engl Ed). 2024 Mar-Apr;34(2):108-119. doi: 10.1016/j.enfcle.2024.03.005. Epub 2024 Mar 18.	Raya-Tena A	Enferm Clin (Engl Ed)	2024	2024-03-20			10.1016/j.enfcle.2024.03.005
801	38507778	Health benefits of interval walking training	Karstoft K, Thorsen Ik, Nielsen Js, Solomon TPJ, Masuki S, Nose H, Ried-Larsen M.	Appl Physiol Nutr Metab. 2024 Jul 1;49(7):1002-1007. doi: 10.1139/apnm-2023-0595. Epub 2024 Mar 20.	Karstoft K	Appl Physiol Nutr Metab	2024	2024-03-20			10.1139/apnm-2023-0595
802	38507188	Real-World Effectiveness of Once-Weekly Glucagon-Like Peptide-1 Receptor Agonists (OW GLP-1RAs) in Comparison with Dipeptidyl Peptidase-4 Inhibitors (DPP-4is) for Glycemic Control and Weight Outcomes in Type 2 Diabetes Mellitus (RELATE)	Tan X, Divino V, Amamoo J, Xie L, Coyle KB, Gamble CL, Guevarra M, Paprocki Y, King AA.	Clin Drug Investig. 2024 Apr;44(4):271-284. doi: 10.1007/s40261-024-01354-2. Epub 2024 Mar 20.	Tan X	Clin Drug Investig	2024	2024-03-20	PMC10980663		10.1007/s40261-024-01354-2
803	38506893	The Impact of Parental Electronic Health Literacy on Disease Management and Outcomes in Pediatric Type 1 Diabetes Mellitus: Cross-Sectional Clinical Study	Hölgyesi Á, Luczay A, Tóth-Heyn P, Muzslay E, Világos E, Szabó AJ, Baji P, Kovács L, Gulácsi L, Zrubka Z, Péntek M.	JMIR Pediatr Parent. 2024 Mar 20;7:e54807. doi: 10.2196/54807.	Hölgyesi Á	JMIR Pediatr Parent	2024	2024-03-20	PMC10993131		10.2196/54807
804	38504142	The effect of bolus advisors on glycaemic parameters in adults with diabetes on intensive insulin therapy: A systematic review with meta-analysis	den Brok EJ, Svensson CH, Panagiotou M, van Greevenbroek MMJ, Mertens PR, Vazeou A, Mitrakou A, Makrilakis K, Franssen GHLM, van Kuijk S, Proennecke S, Mougiakakou S, Pedersen-Bjergaard U, de Galan BE; MELISSA consortium.	Diabetes Obes Metab. 2024 May;26(5):1950-1961. doi: 10.1111/dom.15521. Epub 2024 Mar 19.	den Brok EJ	Diabetes Obes Metab	2024	2024-03-20			10.1111/dom.15521
805	38503635	Compliance with eye and foot preventive care in people with self-reported diabetes in Latin America and the Caribbean: Pooled, cross-sectional analysis of nine national surveys	Carrillo-Larco RM, Guzman-Vilca WC, Varghese JS, Pasquel FJ, Caixeta R, Antini C, Bernabé-Ortiz A.	Prim Care Diabetes. 2024 Jun;18(3):374-379. doi: 10.1016/j.pcd.2024.03.001. Epub 2024 Mar 19.	Carrillo-Larco RM	Prim Care Diabetes	2024	2024-03-19			10.1016/j.pcd.2024.03.001
806	38503370	Metabolic effects of SGLT2i and metformin on 3-hydroxybutyric acid and lactate in db/db mice	Harada M, Han S, Shi M, Ge J, Yu S, Adam J, Adamski J, Scheerer MF, Neschen S, de Angelis MH, Wang-Sattler R.	Int J Biol Macromol. 2024 Apr;265(Pt 1):130962. doi: 10.1016/j.ijbiomac.2024.130962. Epub 2024 Mar 17.	Harada M	Int J Biol Macromol	2024	2024-03-19			10.1016/j.ijbiomac.2024.130962
807	38503249	The effect of seven-step educational strategy on knowledge of diabetic foot ulcer prevention, critical thinking and self-efficacy of nursing students: A randomized controlled trial	Nekouei M, Tehrani FJ, Vasli P, Nasiri M.	Nurse Educ Today. 2024 Jun;137:106164. doi: 10.1016/j.nedt.2024.106164. Epub 2024 Mar 13.	Nekouei M	Nurse Educ Today	2024	2024-03-19			10.1016/j.nedt.2024.106164
808	38503237	Nrf-2-dependent antioxidant and anti-inflammatory effects underlie the protective effect of esculeoside A against retinal damage in streptozotocin-induced diabetic rats	Alsabaani NA, Amawi K, Eleawa SM, Nabeel Ibrahim W, Aldhaban W, Alaraj AM, Alkhalaf B, Sami W, Alshaikhli H, Alkhateeb MA.	Biomed Pharmacother. 2024 Apr;173:116461. doi: 10.1016/j.biopha.2024.116461. Epub 2024 Mar 18.	Alsabaani NA	Biomed Pharmacother	2024	2024-03-19			10.1016/j.biopha.2024.116461
809	38503115	Classification of type 1 diabetes: A pathogenic and treatment-based classification	Patel SK, Fourlanos S, Greenfield JR.	Diabetes Metab Syndr. 2024 Mar;18(3):102986. doi: 10.1016/j.dsx.2024.102986. Epub 2024 Mar 14.	Patel SK	Diabetes Metab Syndr	2024	2024-03-19			10.1016/j.dsx.2024.102986
810	38503080	Duration-specific association between plasma IGFBP7 levels and diabetic complications in patients with type 2 diabetes mellitus	Zhu X, Liang F, Yin J, Li X, Jiang L, Gao Y, Lu Y, Hu Y, Dai N, Su J, Yang Z, Yao M, Xiao Y, Ge W, Zhang Y, Zhong Y, Zhang J, Wu M.	Growth Horm IGF Res. 2024 Apr;75:101574. doi: 10.1016/j.ghir.2024.101574. Epub 2024 Feb 21.	Zhu X	Growth Horm IGF Res	2024	2024-03-19			10.1016/j.ghir.2024.101574
811	38499685	Metabolic health tracking using Ultrahuman M1 continuous glucose monitoring platform in non- and pre-diabetic Indians: a multi-armed observational study	Chaudhry M, Kumar M, Singhal V, Srinivasan B.	Sci Rep. 2024 Mar 18;14(1):6490. doi: 10.1038/s41598-024-56933-2.	Chaudhry M	Sci Rep	2024	2024-03-19	PMC10948749		10.1038/s41598-024-56933-2
812	38499182	Glucometrics and device satisfaction in children and adolescents with type 1 diabetes using different treatment modalities: A multicenter real-world observational study	Cherubini V, Fargalli A, Arnaldi C, Bassi M, Bonfanti R, Patrizia Bracciolini G, Cardella F, Dal Bo S, Delvecchio M, Di Candia F, Franceschi R, Maria Galassi S, Gallo F, Graziani V, Iannilli A, Mameli C, Marigliano M, Minuto N, Monti S, Mozzillo E, Pascarella F, Predieri B, Rabbone I, Roppolo R, Schiaffini R, Tiberi V, Tinti D, Toni S, Scaramuzza A, Vestrucci B, Gesuita R.	Diabetes Res Clin Pract. 2024 Apr;210:111621. doi: 10.1016/j.diabres.2024.111621. Epub 2024 Mar 16.	Cherubini V	Diabetes Res Clin Pract	2024	2024-03-18			10.1016/j.diabres.2024.111621
813	38499089	Generating strategies for a national comeback in pancreas transplantation: A Delphi survey and US conference report	Parsons RF, Lentine KL, Doshi M, Dunn TB, Forbes R, Fridell JA, Jesse MT, Pavlakis M, Sawinski D, Singh N, Axelrod DA, Cooper M; Workshop Participants.	Am J Transplant. 2024 Aug;24(8):1473-1485. doi: 10.1016/j.ajt.2024.03.010. Epub 2024 Mar 16.	Parsons RF	Am J Transplant	2024	2024-03-18			10.1016/j.ajt.2024.03.010
814	38494222	Porous corn starch granules as effective host matrices for encapsulation and sustained release of curcumin and resveratrol	Wahab M, Janaswamy S.	Carbohydr Polym. 2024 Jun 1;333:121967. doi: 10.1016/j.carbpol.2024.121967. Epub 2024 Feb 19.	Wahab M	Carbohydr Polym	2024	2024-03-17			10.1016/j.carbpol.2024.121967
815	38494067	Regulation of the AGEs-induced inflammatory response in human periodontal ligament cells via the AMPK/NF-κB/ NLRP3 signaling pathway	Guo ZL, Zhou J, Lin XJ, Yuan Q, Dong YL, Liu QB, Wang T.	Exp Cell Res. 2024 Apr 1;437(1):113999. doi: 10.1016/j.yexcr.2024.113999. Epub 2024 Mar 16.	Guo ZL	Exp Cell Res	2024	2024-03-17			10.1016/j.yexcr.2024.113999
816	38493103	Proportion of vitamin D deficiency in children/adolescents with type 1 diabetes: a systematic review and meta-analysis	Yang X, Chai M, Lin M.	BMC Pediatr. 2024 Mar 16;24(1):192. doi: 10.1186/s12887-024-04683-5.	Yang X	BMC Pediatr	2024	2024-03-17	PMC10943883		10.1186/s12887-024-04683-5
817	38493066	Digitising diabetes education for a safer Ramadan: Design, delivery, and evaluation of massive open online courses in Ramadan-focused diabetes education	Mackenzie SC, Dickson J, Mehar S, Yusof BNM, Alselmi A, Aksi B, Baxter MS, Bickerton A, Bharaj HS, Conway N, Cumming KM, Lim LL, Lessan N, Ghouri N, Flax TT, Osei-Kwasi HA, Teo ME, Waqar S, Hassanein M, Wake DJ.	Prim Care Diabetes. 2024 Jun;18(3):340-346. doi: 10.1016/j.pcd.2024.03.002. Epub 2024 Mar 15.	Mackenzie SC	Prim Care Diabetes	2024	2024-03-16			10.1016/j.pcd.2024.03.002
818	38492740	Self-identified prescriber tendencies in sodium-glucose cotransporter-2 inhibitor outpatient prescribing	Thompson K, Bowers BL, Evans AM.	J Am Pharm Assoc (2003). 2024 May-Jun;64(3):102068. doi: 10.1016/j.japh.2024.102068. Epub 2024 Mar 16.	Thompson K	J Am Pharm Assoc (2003)	2024	2024-03-16			10.1016/j.japh.2024.102068
819	38492737	The Examination and Exploration of Diabetes Distress in Pre-existing Diabetes in Pregnancy: A Mixed-methods Study	Tschirhart H, Landeen J, Yost J, Nerenberg KA, Sherifali D.	Can J Diabetes. 2024 Jul;48(5):281-289.e2. doi: 10.1016/j.jcjd.2024.03.001. Epub 2024 Mar 15.	Tschirhart H	Can J Diabetes	2024	2024-03-16			10.1016/j.jcjd.2024.03.001
820	38492434	Association of maternal blood high-mobility group box 1 levels and adverse pregnancy outcomes: A systematic review and meta-analysis	Xue L, Chen R, Liu Y, Niu P, Zhou J, Liu J, Zhang J, Chen H.	Reprod Biol. 2024 Jun;24(2):100859. doi: 10.1016/j.repbio.2024.100859. Epub 2024 Mar 15.	Xue L	Reprod Biol	2024	2024-03-16			10.1016/j.repbio.2024.100859
821	38492325	Role of Angiotensin II in Non-Alcoholic Steatosis Development	Alvarado-Ojeda ZA, Trejo-Moreno C, Ferat-Osorio E, Méndez-Martínez M, Fragoso G, Rosas-Salgado G.	Arch Med Res. 2024 Apr;55(3):102986. doi: 10.1016/j.arcmed.2024.102986. Epub 2024 Mar 15.	Alvarado-Ojeda ZA	Arch Med Res	2024	2024-03-16			10.1016/j.arcmed.2024.102986
822	38491369	Exploring treatment burden in people with type 2 diabetes mellitus: a thematic analysis in china's primary care settings	Lin K, Yao M, Andrew L, Li R, Chen Y, Oosthuizen J, Sim M, Chen Y.	BMC Prim Care. 2024 Mar 15;25(1):88. doi: 10.1186/s12875-024-02301-y.	Lin K	BMC Prim Care	2024	2024-03-16	PMC10941610		10.1186/s12875-024-02301-y
823	38491155	The association between variability of risk factors and complications in type 2 diabetes mellitus: a retrospective study	Chen M, Pu L, Gan Y, Wang X, Kong L, Guo M, Yang H, Li Z, Xiong Z.	Sci Rep. 2024 Mar 16;14(1):6357. doi: 10.1038/s41598-024-56777-w.	Chen M	Sci Rep	2024	2024-03-16	PMC10943073		10.1038/s41598-024-56777-w
824	38490493	Trends in all-cause and cause-specific mortality in older adults with and without diabetes: A territory-wide analysis in one million older adults in Hong Kong	Yang A, Chen T, Shi M, Lau E, Sm Wong R, Chan J, Cn Chan J, Chow E.	Diabetes Res Clin Pract. 2024 Apr;210:111618. doi: 10.1016/j.diabres.2024.111618. Epub 2024 Mar 14.	Yang A	Diabetes Res Clin Pract	2024	2024-03-15			10.1016/j.diabres.2024.111618
825	38490492	The effect of subcutaneous Lixisenatide on weight loss in patients with type 2 Diabetes Mellitus: Systematic review and Meta-Analysis of randomized controlled trials	Sheng L, Deng M, Li X, Wan H, Lei C, Prabahar K, Hernández-Wolters B, Kord-Varkaneh H.	Diabetes Res Clin Pract. 2024 Apr;210:111617. doi: 10.1016/j.diabres.2024.111617. Epub 2024 Mar 14.	Sheng L	Diabetes Res Clin Pract	2024	2024-03-15			10.1016/j.diabres.2024.111617
826	38490022	An intelligent wearable artificial pancreas patch based on a microtube glucose sensor and an ultrasonic insulin pump	Luo X, Xie J, Yang L, Cui Y.	Talanta. 2024 Jun 1;273:125879. doi: 10.1016/j.talanta.2024.125879. Epub 2024 Mar 14.	Luo X	Talanta	2024	2024-03-15			10.1016/j.talanta.2024.125879
827	38489900	Unveiling causal connections: Long-term particulate matter exposure and type 2 diabetes mellitus mortality in Southern China	Guo T, Cheng X, Wei J, Chen S, Zhang Y, Lin S, Deng X, Qu Y, Lin Z, Chen S, Li Z, Sun J, Chen X, Chen Z, Sun X, Chen D, Ruan X, Tuohetasen S, Li X, Zhang M, Sun Y, Zhu S, Deng X, Hao Y, Jing Q, Zhang W.	Ecotoxicol Environ Saf. 2024 Apr 1;274:116212. doi: 10.1016/j.ecoenv.2024.116212. Epub 2024 Mar 14.	Guo T	Ecotoxicol Environ Saf	2024	2024-03-15			10.1016/j.ecoenv.2024.116212
828	38487337	Identifying individual social needs during intake for diabetes Self-Management education and support services in the Detroit, Michigan area	White Perkins D, Milan P, Miazek K, Francis A, Havstadb S, Bossick AS, Wegienka G.	Prev Med Rep. 2024 Feb 27;40:102671. doi: 10.1016/j.pmedr.2024.102671. eCollection 2024 Apr.	White Perkins D	Prev Med Rep	2024	2024-03-15	PMC10937299		10.1016/j.pmedr.2024.102671
829	38485432	The gout epidemic in French Polynesia: a modelling study of data from the Ma'i u'u epidemiological survey	Pascart T, Wasik KA, Preda C, Chune V, Torterat J, Prud'homme N, Nassih M, Martin A, Le Masson J, Rodière V, Frogier S, Canova G, Pescheux JP, Shan Sei Fan C, Jauffret C, Claeys P, von Baeyer SL, Castel SE, Emde AK, Yerges-Armstrong L, Fox K, Leask M, Vitagliano JJ, Graf S, Norberciak L, Raynal J, Dalbeth N, Merriman T, Bardin T, Oehler E.	Lancet Glob Health. 2024 Apr;12(4):e685-e696. doi: 10.1016/S2214-109X(24)00012-3.	Pascart T	Lancet Glob Health	2024	2024-03-14			10.1016/S2214-109X(24)00012-3
830	38484985	Outcomes of the Dulce Digital-COVID Aware (DD-CA) discharge texting platform for US/Mexico border Hispanic individuals with diabetes	Spierling Bagsic SR, Fortmann AL, San Diego ERN, Soriano EC, Belasco R, Sandoval H, Bastian A, Padilla Neely OM, Talavera L, Leven E, Evancha N, Philis-Tsimikas A.	Diabetes Res Clin Pract. 2024 Apr;210:111614. doi: 10.1016/j.diabres.2024.111614. Epub 2024 Mar 12.	Spierling Bagsic SR	Diabetes Res Clin Pract	2024	2024-03-14	PMC11062488	NIHMS1984404	10.1016/j.diabres.2024.111614
831	38484984	Innovations: Using telemedicine to improve care of predominantly non-white youth with suboptimal insulin dependent diabetes control	Rasbach L, Purrington G, Adkins D, Benjamin R.	Diabetes Res Clin Pract. 2024 Apr;210:111613. doi: 10.1016/j.diabres.2024.111613. Epub 2024 Mar 12.	Rasbach L	Diabetes Res Clin Pract	2024	2024-03-14			10.1016/j.diabres.2024.111613
832	38484611	Exposure to green spaces, cardiovascular risk biomarkers and incident cardiovascular disease in older adults: The Seniors-Enrica II cohort	Scheer C, Plans-Beriso E, Pastor-Barriuso R, Ortolá R, Sotos-Prieto M, Cabañas-Sánchez V, Gullón P, Ojeda Sánchez C, Ramis R, Fernández-Navarro P, Rodríguez-Artalejo F, García-Esquinas E.	Environ Int. 2024 Mar;185:108570. doi: 10.1016/j.envint.2024.108570. Epub 2024 Mar 12.	Scheer C	Environ Int	2024	2024-03-14			10.1016/j.envint.2024.108570
833	38484600	Potentially modifiable risk factors for dementia in six low-income and middle-income countries: A multinational, population-based survey	Feter N, Feter JS, Borelli WV, Rombaldi AJ, Castilhos RM.	Maturitas. 2024 May;183:107968. doi: 10.1016/j.maturitas.2024.107968. Epub 2024 Mar 11.	Feter N	Maturitas	2024	2024-03-14			10.1016/j.maturitas.2024.107968
834	38481166	Barriers and facilitators to primary care management of type 2 diabetes in Shijiazhuang City, China: a mixed methods study	Tao X, Mao L, Zhang P, Ma X, Liang Z, Sun K, Peiris D.	BMC Prim Care. 2024 Mar 13;25(1):84. doi: 10.1186/s12875-024-02330-7.	Tao X	BMC Prim Care	2024	2024-03-14	PMC10935988		10.1186/s12875-024-02330-7
835	38480093	Clinical manifestations and risk factors for COVID-19 and its severity in patients with hematological malignancies	Wu TY, Tsai WT, Chen KH, Huang ST, Huang CF, Kuo PH, Tsai MJ, Liu WD, Lin KY, Huang YS, Cheng A, Chen PY, Sun HY, Huang HH, Huang TC, Wu SJ, Yao M, Wang JT, Sheng WH, Hung CC, Chen YC, Chang SC.	J Microbiol Immunol Infect. 2024 Jun;57(3):403-413. doi: 10.1016/j.jmii.2024.03.001. Epub 2024 Mar 8.	Wu TY	J Microbiol Immunol Infect	2024	2024-03-13			10.1016/j.jmii.2024.03.001
836	38479546	Yunvjian decoction mitigates hyperglycemia in rats induced by a high-fat diet and streptozotocin via reducing oxidative stress in pancreatic beta cells	Lv J, Su M, Wang Y, Yang J, Liang Y, Chen L, Lei L.	J Ethnopharmacol. 2024 Jun 12;327:118045. doi: 10.1016/j.jep.2024.118045. Epub 2024 Mar 11.	Lv J	J Ethnopharmacol	2024	2024-03-13			10.1016/j.jep.2024.118045
837	38479499	Microvascular burden and long-term risk of stroke and dementia in type 2 diabetes mellitus	Liu YJ, Zhao JY, Han WW, Yang HH, Wu XB, Xie F, Wang HP, Wang J, Zhao X, Wan ZX, Chen GC, Qin LQ, Li FR.	J Affect Disord. 2024 Jun 1;354:68-74. doi: 10.1016/j.jad.2024.03.053. Epub 2024 Mar 11.	Liu YJ	J Affect Disord	2024	2024-03-13			10.1016/j.jad.2024.03.053
838	38476498	The influence of pharmacist-led collaborative care on clinical outcomes in type 2 diabetes mellitus: a multicenter randomized control trial	Iqbal MZ, Alqahtani SS, Mubarak N, Shahid S, Mohammed R, Mustafa A, Khan AH, Iqbal MS.	Front Public Health. 2024 Feb 27;12:1323102. doi: 10.3389/fpubh.2024.1323102. eCollection 2024.	Iqbal MZ	Front Public Health	2024	2024-03-13	PMC10929610		10.3389/fpubh.2024.1323102
839	38471671	Pilot feasibility and efficacy of a strategy to sustain A1C improvement among diverse adults with type 2 diabetes completing a diabetes care management program	Montero AR, Nassar CM, Ahmed S, Magee M.	BMJ Open Diabetes Res Care. 2024 Mar 11;12(2):e003788. doi: 10.1136/bmjdrc-2023-003788.	Montero AR	BMJ Open Diabetes Res Care	2024	2024-03-12	PMC10936515		10.1136/bmjdrc-2023-003788
840	38471371	"God gives me hope!": Hospitalized children's perception of the influence of religion in coping with chronic illness	Alvarenga WA, da Cruz IEC, Leite ACAB, Machado JR, Dos Santos LBPA, Lima RAG, Nascimento LC.	J Pediatr Nurs. 2024 Jul-Aug;77:13-20. doi: 10.1016/j.pedn.2024.02.022. Epub 2024 Mar 11.	Alvarenga WA	J Pediatr Nurs	2024	2024-03-12			10.1016/j.pedn.2024.02.022
841	38470988	The Difference Between Cystatin C- and Creatinine-Based Estimated Glomerular Filtration Rate and Risk of Diabetic Microvascular Complications Among Adults With Diabetes: A Population-Based Cohort Study	He D, Gao B, Wang J, Yang C, Zhao MH, Zhang L.	Diabetes Care. 2024 May 1;47(5):873-880. doi: 10.2337/dc23-2364.	He D	Diabetes Care	2024	2024-03-12	PMC11043223		10.2337/dc23-2364
842	38469168	A Hybrid Model of In-Person and Telemedicine Diabetes Education and Care for Management of Patients with Uncontrolled Type 2 Diabetes Mellitus: Findings and Implications from a Multicenter Prospective Study	Tourkmani AM, Alharbi TJ, Rsheed AMB, Alotaibi AF, Aleissa MS, Alotaibi S, Almutairi AS, Thomson J, Alshahrani AS, Alroyli HS, Almutairi HM, Aladwani MA, Alsheheri ER, Sati HS, Aljuaid B, Algarzai AS, Alabood A, Bushnag RA, Ghabban W, Albaik M, Aldahan S, Redda D, Almalki A, Almousa N, Aljehani M, Alrasheedy AA.	Telemed Rep. 2024 Feb 19;5(1):46-57. doi: 10.1089/tmr.2024.0003. eCollection 2024.	Tourkmani AM	Telemed Rep	2024	2024-03-12	PMC10927235		10.1089/tmr.2024.0003
843	38467919	Comparing Rates of Undiagnosed Hypertension and Diabetes in Patients With and Without Substance Use Disorders	Lindenfeld Z, Chen K, Kapur S, Chang JE.	J Gen Intern Med. 2024 Jul;39(9):1632-1641. doi: 10.1007/s11606-024-08718-6. Epub 2024 Mar 11.	Lindenfeld Z	J Gen Intern Med	2024	2024-03-12	PMC11254858		10.1007/s11606-024-08718-6
844	38466714	Feasibility of a family-oriented mHealth intervention for Chinese Americans with type 2 diabetes: A pilot randomized control trial	Hu L, Shi Y, Wylie-Rosett J, Sevick MA, Xu X, Lieu R, Wang C, Li H, Bao H, Jiang Y, Zhu Z, Yeh MC, Islam N.	PLoS One. 2024 Mar 11;19(3):e0299799. doi: 10.1371/journal.pone.0299799. eCollection 2024.	Hu L	PLoS One	2024	2024-03-11	PMC10927140		10.1371/journal.pone.0299799
845	38464628	Evaluation of risk factors for non-alcoholic fatty liver disease in India: A systematic review and meta-analysis	Kannan S, Nelliyanil M, Mendagudli R, Rajeshwari S, Kona C, Kundapur R, Sathyanath S, Kulkarni V, Aggarwal S.	J Educ Health Promot. 2024 Jan 22;12:435. doi: 10.4103/jehp.jehp_208_23. eCollection 2023.	Kannan S	J Educ Health Promot	2024	2024-03-11	PMC10920698		10.4103/jehp.jehp_208_23
846	38462227	Lipid nanoparticles of quercetin (QU-Lip) alleviated pancreatic microenvironment in diabetic male rats: The interplay between oxidative stress - unfolded protein response (UPR) - autophagy, and their regulatory miRNA	Khater SI, El-Emam MMA, Abdellatif H, Mostafa M, Khamis T, Soliman RHM, Ahmed HS, Ali SK, Selim HMRM, Alqahtani LS, Habib D, Metwally MMM, Alnakhli AM, Saleh A, Abdelfattah AM, Abdelnour HM, Dowidar MF.	Life Sci. 2024 May 1;344:122546. doi: 10.1016/j.lfs.2024.122546. Epub 2024 Mar 8.	Khater SI	Life Sci	2024	2024-03-10			10.1016/j.lfs.2024.122546
847	38461984	Estimation of the spatial pattern of gout prevalence across China by wastewater-based epidemiology	Zhou X, Liu K, Shi C, Zhang M, Liu S, Hou C, Di B.	Sci Total Environ. 2024 May 10;924:171565. doi: 10.1016/j.scitotenv.2024.171565. Epub 2024 Mar 8.	Zhou X	Sci Total Environ	2024	2024-03-10			10.1016/j.scitotenv.2024.171565
848	38460913	ROUTE-T1D: A behavioral intervention to promote optimal continuous glucose monitor use among racially minoritized youth with type 1 diabetes: Design and development	Straton E, Bryant BL, Kang L, Wang C, Barber J, Perkins A, Gallant L, Marks B, Agarwal S, Majidi S, Monaghan M, Streisand R.	Contemp Clin Trials. 2024 May;140:107493. doi: 10.1016/j.cct.2024.107493. Epub 2024 Mar 7.	Straton E	Contemp Clin Trials	2024	2024-03-09	PMC11065587	NIHMS1974021	10.1016/j.cct.2024.107493
849	38460790	Hospitalisation for herpes zoster in people with and without diabetes: A 10-year-observational study	Giorda CB, Picariello R, Tartaglino B, Nada E, Romeo F, Costa G, Gnavi R.	Diabetes Res Clin Pract. 2024 Apr;210:111603. doi: 10.1016/j.diabres.2024.111603. Epub 2024 Mar 8.	Giorda CB	Diabetes Res Clin Pract	2024	2024-03-09			10.1016/j.diabres.2024.111603
850	38458916	International Diabetes Federation Position Statement on the 1-hour post-load plasma glucose for the diagnosis of intermediate hyperglycaemia and type 2 diabetes	Bergman M, Manco M, Satman I, Chan J, Schmidt MI, Sesti G, Vanessa Fiorentino T, Abdul-Ghani M, Jagannathan R, Kumar Thyparambil Aravindakshan P, Gabriel R, Mohan V, Buysschaert M, Bennakhi A, Pascal Kengne A, Dorcely B, Nilsson PM, Tuomi T, Battelino T, Hussain A, Ceriello A, Tuomilehto J.	Diabetes Res Clin Pract. 2024 Mar;209:111589. doi: 10.1016/j.diabres.2024.111589. Epub 2024 Mar 7.	Bergman M	Diabetes Res Clin Pract	2024	2024-03-08			10.1016/j.diabres.2024.111589
851	38458560	Healthy food delivery for type 2 diabetes management in rural clinics' patients: A comparative effectiveness randomized controlled trial protocol	Short E, Selig JP, Felix HC, Painter J, McElfish PA, Rowland B, Ammerman AS, Bounds K, Henske J, Hudson JS, Li J, Young SG, Long CR.	Contemp Clin Trials. 2024 May;140:107491. doi: 10.1016/j.cct.2024.107491. Epub 2024 Mar 6.	Short E	Contemp Clin Trials	2024	2024-03-08	PMC11065573	NIHMS1980980	10.1016/j.cct.2024.107491
852	38458351	Trajectories of social isolation and loneliness and the risk of incident type 2 diabetes mellitus across genetic risk score	Chen Y, Xue H, Ai S, Liu Y, Nie Y, Ai QH, Zhang J, Liang YY.	Diabetes Metab. 2024 May;50(3):101526. doi: 10.1016/j.diabet.2024.101526. Epub 2024 Mar 6.	Chen Y	Diabetes Metab	2024	2024-03-08			10.1016/j.diabet.2024.101526
853	38458092	Analyzing prehospital delays in recurrent acute ischemic stroke: Insights from interpretable machine learning	Jiang Y, Zhao Q, Guan J, Wang Y, Chen J, Li Y.	Patient Educ Couns. 2024 Jun;123:108228. doi: 10.1016/j.pec.2024.108228. Epub 2024 Mar 4.	Jiang Y	Patient Educ Couns	2024	2024-03-08			10.1016/j.pec.2024.108228
854	38458077	Diabetes status, genetic susceptibility, and incident arrhythmias: A prospective cohort study of 457,151 participants	Dai L, Zuo Y, Lv Y, Zeng H, Chen L.	Diabetes Metab Syndr. 2024 Mar;18(3):102971. doi: 10.1016/j.dsx.2024.102971. Epub 2024 Mar 1.	Dai L	Diabetes Metab Syndr	2024	2024-03-08			10.1016/j.dsx.2024.102971
855	38457639	Disparities Between Teleretinal Imaging Findings and Patient-Reported Diabetic Retinopathy Status and Follow-up Eye Care Interval: A 10-Year Prospective Study	Silva PS, Cavallerano JD, Sun JK, Tolson AM, Tolls D, Abrahamson MJ, Aiello LM, Aiello LP.	Diabetes Care. 2024 Jun 1;47(6):970-977. doi: 10.2337/dc23-2282.	Silva PS	Diabetes Care	2024	2024-03-08	PMC11116909		10.2337/dc23-2282
856	38457015	Use of Online Communities among People with Type 2 Diabetes: A Scoping Review	Bujanda-Sainz de Murieta A, Soto-Ruiz N, García-Vivar C, San Martín-Rodríguez L, Escalada-Hernández P.	Curr Diab Rep. 2024 May;24(5):96-107. doi: 10.1007/s11892-024-01538-2. Epub 2024 Mar 8.	Bujanda-Sainz de Murieta A	Curr Diab Rep	2024	2024-03-08	PMC11043193		10.1007/s11892-024-01538-2
857	38455839	Digital health technologies for high-risk pregnancy management: three case studies using Digilego framework	Myneni S, Zingg A, Singh T, Ross A, Franklin A, Rogith D, Refuerzo J.	JAMIA Open. 2024 Mar 7;7(1):ooae022. doi: 10.1093/jamiaopen/ooae022. eCollection 2024 Apr.	Myneni S	JAMIA Open	2024	2024-03-08	PMC10919928		10.1093/jamiaopen/ooae022
858	38454428	The collaborative framework for the management of tuberculosis and type 2 diabetes syndemic in low- and middle-income countries: a rapid review	Milice DM, Macicame I, L Peñalvo J.	BMC Public Health. 2024 Mar 7;24(1):738. doi: 10.1186/s12889-024-18256-9.	Milice DM	BMC Public Health	2024	2024-03-08	PMC10921776		10.1186/s12889-024-18256-9
859	38453544	Adolescents and type 1 diabetes: A grounded theory on adolescents' experiences of adaptation to type 1 diabetes	Harazneh L, Malak MZ, Ayed A.	J Pediatr Nurs. 2024 May-Jun;76:e159-e166. doi: 10.1016/j.pedn.2024.02.026. Epub 2024 Mar 7.	Harazneh L	J Pediatr Nurs	2024	2024-03-07			10.1016/j.pedn.2024.02.026
860	38453269	Low-Protein Diets and Its Synergistic Role in the SGLT2 Inhibitor Era	Patel J, Kalantar-Zadeh K, Joshi S.	Adv Kidney Dis Health. 2023 Nov;30(6):523-528. doi: 10.1053/j.akdh.2023.12.005.	Patel J	Adv Kidney Dis Health	2023	2024-03-07			10.1053/j.akdh.2023.12.005
861	38453265	Mediterranean Diet for Cardiovascular Risk Reduction in Chronic Kidney Disease	Bakis H, Chauveau P, Combe C, Pfirmann P.	Adv Kidney Dis Health. 2023 Nov;30(6):496-501. doi: 10.1053/j.akdh.2023.07.007.	Bakis H	Adv Kidney Dis Health	2023	2024-03-07			10.1053/j.akdh.2023.07.007
862	38453059	The association between patterns of weight change, diabetes status and glycaemia among adults with overweight and obesity	Yin R, Ahern AL, Lafortune L, Griffin SJ, Strelitz JM, Mueller J.	Diabetes Res Clin Pract. 2024 Apr;210:111607. doi: 10.1016/j.diabres.2024.111607. Epub 2024 Mar 6.	Yin R	Diabetes Res Clin Pract	2024	2024-03-07			10.1016/j.diabres.2024.111607
863	38450384	Association between serum estradiol levels and cognitive function in older women: a cross-sectional analysis	Xu Q, Ji M, Huang S, Guo W.	Front Aging Neurosci. 2024 Feb 21;16:1356791. doi: 10.3389/fnagi.2024.1356791. eCollection 2024.	Xu Q	Front Aging Neurosci	2024	2024-03-07	PMC10915044		10.3389/fnagi.2024.1356791
864	38450300	Cost effectiveness of nonpharmacological prevention programs for diabetes: A systematic review of trial-based studies	Xiong Y, Huo Z, Wong SYS, Yip BHK.	Chronic Dis Transl Med. 2023 Aug 31;10(1):12-21. doi: 10.1002/cdt3.89. eCollection 2024 Mar.	Xiong Y	Chronic Dis Transl Med	2023	2024-03-07	PMC10914011		10.1002/cdt3.89
865	38450133	Validation of the Chinese version of the diabetes health profile to predict the impact of mobile health education on quality of life in type 2 diabetes patients	Lyu X, Zeng J, Lin J, Song Y, Yang T, Hou W.	Front Public Health. 2024 Feb 21;12:1330154. doi: 10.3389/fpubh.2024.1330154. eCollection 2024.	Lyu X	Front Public Health	2024	2024-03-07	PMC10915233		10.3389/fpubh.2024.1330154
866	38447915	Association between depression and diabetes mellitus and the impact of their comorbidity on mortality: Evidence from a nationally representative study	Cai J, Zhang S, Wu R, Huang J.	J Affect Disord. 2024 Jun 1;354:11-18. doi: 10.1016/j.jad.2024.03.003. Epub 2024 Mar 5.	Cai J	J Affect Disord	2024	2024-03-06			10.1016/j.jad.2024.03.003
867	38447893	SYNERGY-Everolimus-Eluting Stent With a Bioabsorbable Polymer in ST-Elevation Myocardial Infarction: CLEAR SYNERGY OASIS-9 Registry	Jolly SS, Lee SF, Mian R, Kedev S, Lavi S, Moreno R, Montalescot G, Hillani A, Henry TD, Asani V, Storey RF, Silvain J, Spratt JCS, d'Entremont MA, Stankovic G, Zafirovska B, Natarajan MK, Sabate M, Shreenivas S, Pinilla-Echeverri N, Sheth T, Altisent OA, Ribas N, Skuriat E, Tyrwhitt J, Mehta SR.	Am J Cardiol. 2024 Jun 1;220:111-117. doi: 10.1016/j.amjcard.2024.02.021. Epub 2024 Mar 4.	Jolly SS	Am J Cardiol	2024	2024-03-06			10.1016/j.amjcard.2024.02.021
868	38447892	Associations Between Metabolic Syndrome and Long-Term Mortality in Patients who underwent Percutaneous Coronary Intervention: An Australian Cohort Analysis	O'Brien JM, Dinh D, Roberts L, Teh A, Brennan A, Duffy SJ, Clark D, Ajani A, Oqueli E, Sebastian M, Reid C, Econ CH, Freeman M, Chandrasekhar J; Melbourne Interventional Group.	Am J Cardiol. 2024 May 15;219:25-34. doi: 10.1016/j.amjcard.2024.02.025. Epub 2024 Mar 4.	O'Brien JM	Am J Cardiol	2024	2024-03-06			10.1016/j.amjcard.2024.02.025
869	38447833	The polysaccharides from seeds of Glycyrrhiza uralensis ameliorate metabolic disorders and restructure gut microbiota in type 2 diabetic mice	Ye J, Ma J, Rozi P, Kong L, Zhou J, Luo Y, Yang H.	Int J Biol Macromol. 2024 Apr;264(Pt 1):130622. doi: 10.1016/j.ijbiomac.2024.130622. Epub 2024 Mar 4.	Ye J	Int J Biol Macromol	2024	2024-03-06			10.1016/j.ijbiomac.2024.130622
870	38447337	Resveratrol Promotes Diabetic Wound Healing by Inhibiting Notch Pathway	Liu Y, Zheng B, Zheng H, Xu G, Jiang H.	J Surg Res. 2024 May;297:63-70. doi: 10.1016/j.jss.2024.02.004. Epub 2024 Mar 5.	Liu Y	J Surg Res	2024	2024-03-06			10.1016/j.jss.2024.02.004
871	38446526	Acceptability of Mobile App-Based Motivational Interviewing and Preferences for App Features to Support Self-Management in Patients With Type 2 Diabetes: Qualitative Study	Yoon S, Tang H, Tan CM, Phang JK, Kwan YH, Low LL.	JMIR Diabetes. 2024 Mar 6;9:e48310. doi: 10.2196/48310.	Yoon S	JMIR Diabetes	2024	2024-03-06	PMC10955395		10.2196/48310
872	38443309	Bihormonal fully closed-loop system for the treatment of type 1 diabetes: a real-world multicentre, prospective, single-arm trial in the Netherlands	van Bon AC, Blauw H, Jansen TJP, Laverman GD, Urgert T, Geessink-Mennink J, Mulder AH, Out M, Groote Veldman R, Onvlee AJ, Schouwenberg BJJW, Vermeulen MAR, Diekman MJM, Gerding MN, van Wijk JPH, Klaassen M, Witkop M, DeVries JH.	Lancet Digit Health. 2024 Apr;6(4):e272-e280. doi: 10.1016/S2589-7500(24)00002-5. Epub 2024 Mar 4.	van Bon AC	Lancet Digit Health	2024	2024-03-05			10.1016/S2589-7500(24)00002-5
873	38441955	Investigating Digital Patient-Reported Outcome Measures in Patient-Centered Diabetes Specialist Outpatient Care (DigiDiaS): Protocol for a Multimethod Prospective Observational Study	Torbjørnsen A, Spildo I, Mollestad MA, Jensen AL, Singstad T, Weldingh NM, Joranger P, Ribu L, Holmen H.	JMIR Res Protoc. 2024 Mar 5;13:e52766. doi: 10.2196/52766.	Torbjørnsen A	JMIR Res Protoc	2024	2024-03-05	PMC10951827		10.2196/52766
874	38441920	Tailoring of Health-Promotion Video Messaging for Reproductive-Aged Women at Risk for Developing Cardiometabolic Disease: Qualitative Focus-Groups Study	Kent-Marvick J, Gibson B, Bristol AA, St Clair S, Simonsen SE.	JMIR Form Res. 2024 Mar 5;8:e52583. doi: 10.2196/52583.	Kent-Marvick J	JMIR Form Res	2024	2024-03-05	PMC10951822		10.2196/52583
875	38437952	Comparative effectiveness of factor Xa non-vitamin K antagonist oral anticoagulants versus phenprocoumon in patients with non-valvular atrial fibrillation	Kreutz R, Kloss S, Enders D, Abdelgawwad K, Häckl D, Schmedt N, Bonnemeier H.	Int J Cardiol. 2024 Jun 1;404:131894. doi: 10.1016/j.ijcard.2024.131894. Epub 2024 Mar 2.	Kreutz R	Int J Cardiol	2024	2024-03-04			10.1016/j.ijcard.2024.131894
876	38437500	Determinants of mobile health (M-Health) application adoption, usage and discontinuity among corporate workers diagnosed with hypertension and diabetes	Liashiedzi GK, Eto FE, Atinga RA, Abor PA.	J Health Organ Manag. 2024 Mar 5;ahead-of-print(ahead-of-print). doi: 10.1108/JHOM-11-2022-0335.	Liashiedzi GK	J Health Organ Manag	2024	2024-03-04			10.1108/JHOM-11-2022-0335
877	38432248	Early-life cumulative exposure to excess bodyweight and midlife cognitive function: longitudinal analysis in three British birth cohorts	Chiesa ST, Norris T, Garfield V, Richards M, Hughes AD.	Lancet Healthy Longev. 2024 Mar;5(3):e204-e213. doi: 10.1016/S2666-7568(24)00005-9.	Chiesa ST	Lancet Healthy Longev	2024	2024-03-03			10.1016/S2666-7568(24)00005-9
878	38431958	Pregnancy-Related Complications During the COVID-19 Pandemic in Iran	Gharacheh M, Khalili N, Ebrahimi Kalan M, Heidarzadeh M, Ranjbar F.	Arch Iran Med. 2024 Jan 1;27(1):30-35. doi: 10.34172/aim.2024.05.	Gharacheh M	Arch Iran Med	2024	2024-03-03	PMC10915933		10.34172/aim.2024.05
879	38431298	Evaluating the accuracy of the Ophthalmologist Robot for multiple blindness-causing eye diseases: a multicentre, prospective study protocol	Li Q, Tan J, Xie H, Zhang X, Dai Q, Li Z, Yan LL, Chen W.	BMJ Open. 2024 Mar 1;14(3):e077859. doi: 10.1136/bmjopen-2023-077859.	Li Q	BMJ Open	2024	2024-03-02	PMC10910653		10.1136/bmjopen-2023-077859
880	38430915	National prevalence of vision impairment and blindness and associated risk factors in adults aged 40 years and older with known or undiagnosed diabetes: results from the SMART-India cross-sectional study	Gurudas S, Vasconcelos JC, Prevost AT, Raman R, Rajalakshmi R, Ramasamy K, Mohan V, Rani PK, Das T, Conroy D, Tapp RJ, Sivaprasad S; SMART-India Study Collaborators.	Lancet Glob Health. 2024 May;12(5):e838-e847. doi: 10.1016/S2214-109X(24)00035-4. Epub 2024 Feb 28.	Gurudas S	Lancet Glob Health	2024	2024-03-02			10.1016/S2214-109X(24)00035-4
881	38429805	A cost-effectiveness evaluation of a dietitian-delivered telephone coaching program during pregnancy for preventing gestational diabetes mellitus	de Jersey S, Keramat SA, Chang A, Meloncelli N, Guthrie T, Eakin E, Comans T.	Cost Eff Resour Alloc. 2024 Mar 1;22(1):18. doi: 10.1186/s12962-024-00520-9.	de Jersey S	Cost Eff Resour Alloc	2024	2024-03-01	PMC10908067		10.1186/s12962-024-00520-9
882	38429634	The effectiveness of chronic disease management planning on self-management among patients with diabetes at general practice settings in Australia: a scoping review	Ghasemiardekani M, Willetts G, Hood K, Cross W.	BMC Prim Care. 2024 Mar 1;25(1):75. doi: 10.1186/s12875-024-02309-4.	Ghasemiardekani M	BMC Prim Care	2024	2024-03-01	PMC10905899		10.1186/s12875-024-02309-4
883	38429063	Improving inpatient hyperglycaemia in non-critically ill adults in resident wards through audit and feedback	Chang C, Fleires A, Alshaikhli A, Arredondo H, Gavilanes D, Cabral-Amador FJ, Cantu J, Bazan D, Oliveira KO, Verduzco R, Pedraza L.	BMJ Open Qual. 2024 Mar 1;13(1):e002480. doi: 10.1136/bmjoq-2023-002480.	Chang C	BMJ Open Qual	2024	2024-03-01	PMC10910419		10.1136/bmjoq-2023-002480
884	38428828	STING deficiency alleviates ferroptosis through FPN1 stabilization in diabetic kidney disease	Zhao QX, Yan SB, Wang F, Li XX, Shang GK, Zheng ZJ, Xiao J, Lin ZW, Li CB, Ji XP.	Biochem Pharmacol. 2024 Apr;222:116102. doi: 10.1016/j.bcp.2024.116102. Epub 2024 Feb 28.	Zhao QX	Biochem Pharmacol	2024	2024-03-01			10.1016/j.bcp.2024.116102
885	38428746	Relationships of hypoglycemia awareness, hypoglycemia beliefs, and continuous glucose monitoring glycemic profiles with anxiety and depression symptoms in adults with type 1 diabetes using continuous glucose monitoring systems	Lin YK, Hepworth E, de Zoysa N, McCurley J, Vajravelu ME, Ye W, Piatt GA, Amiel SA, Fisher SJ, Pop-Busui R, Aikens JE.	Diabetes Res Clin Pract. 2024 Mar;209:111596. doi: 10.1016/j.diabres.2024.111596. Epub 2024 Feb 28.	Lin YK	Diabetes Res Clin Pract	2024	2024-03-01	PMC10960959	NIHMS1973161	10.1016/j.diabres.2024.111596
886	38428704	Biological activities, Molecular mechanisms, and Clinical application of Naringin in Metabolic syndrome	Chen J, Qin X, Chen M, Chen T, Chen Z, He B.	Pharmacol Res. 2024 Apr;202:107124. doi: 10.1016/j.phrs.2024.107124. Epub 2024 Feb 29.	Chen J	Pharmacol Res	2024	2024-03-01			10.1016/j.phrs.2024.107124
887	38427571	Protocol for quantifying SA-β-gal activity as a measure of senescence in islets of a mouse model of type 1 diabetes	Lee H, Thompson PJ, Engin F.	STAR Protoc. 2024 Mar 15;5(1):102923. doi: 10.1016/j.xpro.2024.102923. Epub 2024 Feb 29.	Lee H	STAR Protoc	2024	2024-03-01	PMC10918323		10.1016/j.xpro.2024.102923
888	38427075	Critical comments regarding the assessment of quality of life and the clinical impact of the POWER2DM intervention. Reply to Pouwer F, Deschênes SS [letter]	Ruissen MM, Steyerberg EW, Huisman SD, de Graaf AA, de Koning EJP, Delgado-Lista J, Sont JK.	Diabetologia. 2024 May;67(5):956-957. doi: 10.1007/s00125-024-06119-2. Epub 2024 Mar 1.	Ruissen MM	Diabetologia	2024	2024-03-01			10.1007/s00125-024-06119-2
889	38425611	Evaluation of the District Health Information System in District Kotli, Azad Jammu and Kashmir: A Retrospective Analysis	Saleem Khan M, Faizan Ejaz K, Adnan K, Ahmed S, Saleem H, Jadoon SK, Akbar A, Tasneem S.	Cureus. 2024 Jan 30;16(1):e53242. doi: 10.7759/cureus.53242. eCollection 2024 Jan.	Saleem Khan M	Cureus	2024	2024-03-01	PMC10902741		10.7759/cureus.53242
890	38423826	The expert consensus on care and education for patients with diabetic kidney disease in Taiwan	Hsu CY, Yeh CY, Yen TY, Chen CC, Chen JF, Chu CH, Huang CN, Lin CL, Lin SY, Liu FH, Ou HY, Wang CY.	Prim Care Diabetes. 2024 Jun;18(3):284-290. doi: 10.1016/j.pcd.2024.02.003. Epub 2024 Feb 29.	Hsu CY	Prim Care Diabetes	2024	2024-02-29			10.1016/j.pcd.2024.02.003
891	38423195	The association of glucose metabolism measures and diabetes status with Alzheimer's disease biomarkers of amyloid and tau: A systematic review and meta-analysis	van Gils V, Rizzo M, Côté J, Viechtbauer W, Fanelli G, Salas-Salvadó J, Wimberley T, Bulló M, Fernandez-Aranda F, Dalsgaard S, Visser PJ, Jansen WJ, Vos SJB.	Neurosci Biobehav Rev. 2024 Apr;159:105604. doi: 10.1016/j.neubiorev.2024.105604. Epub 2024 Feb 27.	van Gils V	Neurosci Biobehav Rev	2024	2024-02-29			10.1016/j.neubiorev.2024.105604
892	38423026	5-year follow-up of the randomised Diabetes Remission Clinical Trial (DiRECT) of continued support for weight loss maintenance in the UK: an extension study	Lean ME, Leslie WS, Barnes AC, Brosnahan N, Thom G, McCombie L, Kelly T, Irvine K, Peters C, Zhyzhneuskaya S, Hollingsworth KG, Adamson AJ, Sniehotta FF, Mathers JC, McIlvenna Y, Welsh P, McConnachie A, McIntosh A, Sattar N, Taylor R.	Lancet Diabetes Endocrinol. 2024 Apr;12(4):233-246. doi: 10.1016/S2213-8587(23)00385-6. Epub 2024 Feb 26.	Lean ME	Lancet Diabetes Endocrinol	2024	2024-02-29			10.1016/S2213-8587(23)00385-6
893	38422950	Coaching for parents of children with type 1 diabetes: A randomized controlled trial	Fung A, Howard D, Nichol H, Irvine MA, Zhang Q, Bone JN, Glackin S, Felgar E, Tatla S, Hursh BE.	Patient Educ Couns. 2024 Jun;123:108205. doi: 10.1016/j.pec.2024.108205. Epub 2024 Feb 15.	Fung A	Patient Educ Couns	2024	2024-02-29			10.1016/j.pec.2024.108205
894	38422898	High glucose levels accelerate atherosclerosis via NLRP3-IL/ MAPK/NF-κB-related inflammation pathways	Sun H, Ma X, Ma H, Li S, Xia Y, Yao L, Wang Y, Pang X, Zhong J, Yao G, Liu X, Zhang M.	Biochem Biophys Res Commun. 2024 Apr 16;704:149702. doi: 10.1016/j.bbrc.2024.149702. Epub 2024 Feb 22.	Sun H	Biochem Biophys Res Commun	2024	2024-02-29			10.1016/j.bbrc.2024.149702
895	38422717	Combined association of abdominal obesity and depressive symptoms with risk of type 2 diabetes: A cohort study	Chen P, Song Q, Wang X, Li M, Liu L, Ning J, Song Y, Yu C, Guan Q.	J Psychosom Res. 2024 Apr;179:111627. doi: 10.1016/j.jpsychores.2024.111627. Epub 2024 Feb 28.	Chen P	J Psychosom Res	2024	2024-02-29			10.1016/j.jpsychores.2024.111627
896	38418359	[General practitioners' perspectives on the perceived effectiveness of the disease management programs for type 2 diabetes and coronary heart disease: Results of a focus group study]	Pilic L, Molkentin K, Lehmann L, Herrmann A, Funke C, Müller BS, Bödecker AW, Redaèlli M, Wilm S.	Z Evid Fortbild Qual Gesundhwes. 2024 Apr;185:45-53. doi: 10.1016/j.zefq.2023.12.003. Epub 2024 Feb 28.	Pilic L	Z Evid Fortbild Qual Gesundhwes	2024	2024-02-28			10.1016/j.zefq.2023.12.003
897	38417737	Identification of Intervention Characteristics Within Diabetes Prevention Programs Using the Template for Intervention Description and Replication: A Scoping Review	MacPherson MM, Johnston C, Cranston KD, Der S, Sim JAP, Jung ME.	Can J Diabetes. 2024 Jun;48(4):273-280. doi: 10.1016/j.jcjd.2024.02.004. Epub 2024 Feb 28.	MacPherson MM	Can J Diabetes	2024	2024-02-28			10.1016/j.jcjd.2024.02.004
898	38417535	Real-world outcomes of Omnipod DASH system use in people with type 1 diabetes: Evidence from the Association of British Clinical Diabetologists (ABCD) study	Liarakos AL, Hasan N, Crabtree TSJ, Leelarathna L, Hammond P, Hussain S, Haq M, Aslam A, Gatdula E, Gibb FW, Lumb A, Bull K, Chinnasamy E, Carrieri G, Williams DM, Choudhary P, Ryder REJ, Wilmot EG.	Diabetes Res Clin Pract. 2024 Mar;209:111597. doi: 10.1016/j.diabres.2024.111597. Epub 2024 Feb 27.	Liarakos AL	Diabetes Res Clin Pract	2024	2024-02-28			10.1016/j.diabres.2024.111597
899	38417475	Tirzepatide: A novel cardiovascular protective agent in type 2 diabetes mellitus and obesity	Sardar MB, Nadeem ZA, Babar M.	Curr Probl Cardiol. 2024 May;49(5):102489. doi: 10.1016/j.cpcardiol.2024.102489. Epub 2024 Feb 28.	Sardar MB	Curr Probl Cardiol	2024	2024-02-28			10.1016/j.cpcardiol.2024.102489
900	38416096	Role of Eating Behavior and Stress in Maintenance of Dietary Changes During the PREVIEW Intervention	Jalo E, Fogelholm M, Westerterp-Plantenga M, Adam TC, Drummen M, Huttunen-Lenz M, Kjølbæk L, Martinez JA, Handjieva-Darlenska T, Taylor MA, Brand-Miller J, Poppitt S, Stratton G, Lam T, Navas-Carretero S, Bogdanov G, Simpson L, Muirhead R, Silvestre MP, Swindell N, Raben A, Konttinen H.	J Nutr Educ Behav. 2024 May;56(5):276-286. doi: 10.1016/j.jneb.2024.01.001. Epub 2024 Feb 28.	Jalo E	J Nutr Educ Behav	2024	2024-02-28			10.1016/j.jneb.2024.01.001
901	38416095	Optimal Defaults in Online Grocery Shopping: A Secondary Analysis to Explore Impacts in Multiresident Households and Families	Ferrante MJ, McGovern L, Epstein LH, Hollis-Hansen K, Leone LA, Anzman-Frasca S.	J Nutr Educ Behav. 2024 May;56(5):332-341. doi: 10.1016/j.jneb.2024.01.006. Epub 2024 Feb 27.	Ferrante MJ	J Nutr Educ Behav	2024	2024-02-28			10.1016/j.jneb.2024.01.006
902	38414892	Adolescents with type 1 diabetes' perspectives on digital health interventions to enhance health literacy: a qualitative study	Naef AN, Fischbock N, Tezcan-Güntekin H, Amelung VE.	Front Public Health. 2024 Feb 13;12:1340196. doi: 10.3389/fpubh.2024.1340196. eCollection 2024.	Naef AN	Front Public Health	2024	2024-02-28	PMC10896973		10.3389/fpubh.2024.1340196
903	38413437	Circulating metabolomic markers linking diabetic kidney disease and incident cardiovascular disease in type 2 diabetes: analyses from the Hong Kong Diabetes Biobank	Jin Q, Lau ESH, Luk AO, Tam CHT, Ozaki R, Lim CKP, Wu H, Chow EYK, Kong APS, Lee HM, Fan B, Ng ACW, Jiang G, Lee KF, Siu SC, Hui G, Tsang CC, Lau KP, Leung JY, Tsang MW, Cheung EYN, Kam G, Lau IT, Li JK, Yeung VTF, Lau E, Lo S, Fung S, Cheng YL, Chow CC, Yu W, Tsui SKW, Tomlinson B, Huang Y, Lan HY, Szeto CC, So WY, Jenkins AJ, Fung E, Muilwijk M, Blom MT, 't Hart LM, Chan JCN, Ma RCW; Hong Kong …	Diabetologia. 2024 May;67(5):837-849. doi: 10.1007/s00125-024-06108-5. Epub 2024 Feb 27.	Jin Q	Diabetologia	2024	2024-02-27	PMC10954952		10.1007/s00125-024-06108-5
904	38413381	A qualitative exploration of the experiences of Aboriginal and Torres Strait Islander people using a real-time video-based telehealth service for diabetes-related foot disease	Graham K, Fitzpatrick K, Agius J, Loughry C, Ong E, McMillan N, Gunn K, Fitridge R.	Rural Remote Health. 2024 Feb;24(1):7970. doi: 10.22605/RRH7970. Epub 2024 Feb 28.	Graham K	Rural Remote Health	2024	2024-02-27			10.22605/RRH7970
905	38413187	Big data approach in the field of gastric and colorectal cancer research	Cheung KS.	J Gastroenterol Hepatol. 2024 Jun;39(6):1027-1032. doi: 10.1111/jgh.16527. Epub 2024 Feb 27.	Cheung KS	J Gastroenterol Hepatol	2024	2024-02-27			10.1111/jgh.16527
906	38413175	Access to telehealth and changes in diabetes care patterns during the pandemic: evidence from a large integrated health system in the Southeast USA	Oviedo SA, McDonald B, Gander JC, Ali MK, Harding JL.	BMJ Open Diabetes Res Care. 2024 Feb 27;12(1):e003882. doi: 10.1136/bmjdrc-2023-003882.	Oviedo SA	BMJ Open Diabetes Res Care	2024	2024-02-27	PMC10900384		10.1136/bmjdrc-2023-003882
907	38412774	Redox biomarkers in saliva and nuclear abnormalities in jugal epithelial cells of individuals with type 2 diabetes mellitus and periodontitis	Lobão WJM, Zajdenverg L, Lopes GC, Barros MCM, Sansone C, Silva-Boghossian CM.	Arch Oral Biol. 2024 May;161:105915. doi: 10.1016/j.archoralbio.2024.105915. Epub 2024 Feb 16.	Lobão WJM	Arch Oral Biol	2024	2024-02-27			10.1016/j.archoralbio.2024.105915
908	38412696	Long-term follow-up on patient-reported outcomes after supervised exercise training in individuals at risk of complications to type 2 diabetes	Danielsen JH, Nielsen SG, Varming AR, Vilsbøll T, Molsted S.	Diabetes Metab Syndr. 2024 Feb;18(2):102953. doi: 10.1016/j.dsx.2024.102953. Epub 2024 Feb 3.	Danielsen JH	Diabetes Metab Syndr	2024	2024-02-27			10.1016/j.dsx.2024.102953
909	38412653	Association between weekend catch-up sleep and the risk of prediabetes and diabetes: A cross-sectional study using KNHANES	Kim YC, Um YJ, Yoon SH, Kim TW, Seo HJ, Jeong JH, Hong SC, Um YH.	J Psychosom Res. 2024 Apr;179:111618. doi: 10.1016/j.jpsychores.2024.111618. Epub 2024 Feb 20.	Kim YC	J Psychosom Res	2024	2024-02-27			10.1016/j.jpsychores.2024.111618
910	38409440	Cardiovascular risk management among individuals with type 2 diabetes and severe mental illness: a cohort study	Ter Braake JG, Fleetwood KJ, Vos RC, Blackbourn L, McGurnaghan SJ, Wild SH, Jackson CA; Scottish Diabetes Research Network Epidemiology Group.	Diabetologia. 2024 Jun;67(6):1029-1039. doi: 10.1007/s00125-024-06111-w. Epub 2024 Feb 26.	Ter Braake JG	Diabetologia	2024	2024-02-27	PMC11058755		10.1007/s00125-024-06111-w
911	38408462	Two implementation strategies to support the integration of depression screening and treatment into hypertension and diabetes care in Malawi (SHARP): parallel, cluster-randomised, controlled, implementation trial	Pence BW, Gaynes BN, Udedi M, Kulisewa K, Zimba CC, Akiba CF, Dussault JM, Akello H, Malava JK, Crampin A, Zhang Y, Preisser JS, DeLong SM, Hosseinipour MC.	Lancet Glob Health. 2024 Apr;12(4):e652-e661. doi: 10.1016/S2214-109X(23)00592-2. Epub 2024 Feb 23.	Pence BW	Lancet Glob Health	2024	2024-02-26	PMC10995959	NIHMS1976840	10.1016/S2214-109X(23)00592-2
912	38408067	Empowering patients with comorbid diabetes and hypertension through a multi-component intervention of mobile app, health coaching and shared decision-making: Protocol for an effectiveness-implementation of randomised controlled trial	Kwan YH, Yoon S, Tai BC, Tan CS, Phang JK, Tan WB, Tan NC, Tan CYL, Koot D, Quah YL, Teo HH, Low LL.	PLoS One. 2024 Feb 26;19(2):e0296338. doi: 10.1371/journal.pone.0296338. eCollection 2024.	Kwan YH	PLoS One	2024	2024-02-26	PMC10896544		10.1371/journal.pone.0296338
913	38404014	Patients Perceptions of Artificial Intelligence in a Deep Learning-Assisted Diabetic Retinopathy Screening Event: A Real-World Assessment	Malerbi FK, Mezzomo Ventura B, Fischer M, Penha FM.	J Diabetes Sci Technol. 2024 May;18(3):750-751. doi: 10.1177/19322968241234378. Epub 2024 Feb 25.	Malerbi FK	J Diabetes Sci Technol	2024	2024-02-26	PMC11089872		10.1177/19322968241234378
914	38403177	Association between antidepressants and the risk of diabetic foot ulcers and amputation in antidepressant-naïve type 2 diabetes mellitus patients: A nested case-control study	Kim J, Hurh K, Han S, Kim H, Park EC, Jang SY.	Diabetes Res Clin Pract. 2024 Mar;209:111591. doi: 10.1016/j.diabres.2024.111591. Epub 2024 Feb 24.	Kim J	Diabetes Res Clin Pract	2024	2024-02-25			10.1016/j.diabres.2024.111591
915	38403175	Non-pharmacological interventions to improve cardiovascular risk factors in people with diabetic foot disease: A systematic review and meta-analysis	Highton P, Almaqhawi A, Oroko M, Sathanapally H, Gray L, Davies M, Webb D, Game F, Petrie J, Tesfaye S, Valabhji J, Gillies C, Khunti K.	Diabetes Res Clin Pract. 2024 Mar;209:111590. doi: 10.1016/j.diabres.2024.111590. Epub 2024 Feb 24.	Highton P	Diabetes Res Clin Pract	2024	2024-02-25			10.1016/j.diabres.2024.111590
916	38402829	Ginger alleviates mechanical hypersensitivity and anxio-depressive behavior in rats with diabetic neuropathy through beneficial actions on gut microbiome composition, mitochondria, and neuroimmune cells of colon and spinal cord	Shen CL, Wang R, Santos JM, Elmassry MM, Stephens E, Kim N, Neugebauer V.	Nutr Res. 2024 Apr;124:73-84. doi: 10.1016/j.nutres.2024.01.014. Epub 2024 Feb 1.	Shen CL	Nutr Res	2024	2024-02-25			10.1016/j.nutres.2024.01.014
917	38402454	Prevalence and risk factors of glomerular hyperfiltration in adults with type 2 diabetes: A population-based study	Tricò D, Fadini GP, Morieri ML, Candido R, Disoteo OE, Frontoni S, Solini A; PIONEERING EXPERIENCE study group.	Diabetes Metab Res Rev. 2024 Mar;40(3):e3782. doi: 10.1002/dmrr.3782.	Tricò D	Diabetes Metab Res Rev	2024	2024-02-25			10.1002/dmrr.3782
918	38399616	Improved Glycemic Control through Robot-Assisted Remote Interview for Outpatients with Type 2 Diabetes: A Pilot Study	Yagi K, Inagaki M, Asada Y, Komatsu M, Ogawa F, Horiguchi T, Yamaaki N, Shikida M, Origasa H, Nishio S.	Medicina (Kaunas). 2024 Feb 15;60(2):329. doi: 10.3390/medicina60020329.	Yagi K	Medicina (Kaunas)	2024	2024-02-24	PMC10890168		10.3390/medicina60020329
919	38395244	Calpain inhibition protects against atrial fibrillation by mitigating diabetes-associated atrial fibrosis and calcium handling dysfunction in type 2 diabetes mice	Wang Q, Yuan J, Shen H, Zhu Q, Chen B, Wang J, Zhu W, Yorek MA, Hall DD, Wang Z, Song LS.	Heart Rhythm. 2024 Jul;21(7):1143-1151. doi: 10.1016/j.hrthm.2024.02.036. Epub 2024 Feb 21.	Wang Q	Heart Rhythm	2024	2024-02-23			10.1016/j.hrthm.2024.02.036
920	38395097	Depression following small vessel stroke is common and more prevalent in women	Dymm B, Goldstein LB, Unnithan S, Al-Khalidi HR, Koltai D, Bushnell C, Husseini NE.	J Stroke Cerebrovasc Dis. 2024 May;33(5):107646. doi: 10.1016/j.jstrokecerebrovasdis.2024.107646. Epub 2024 Feb 22.	Dymm B	J Stroke Cerebrovasc Dis	2024	2024-02-23			10.1016/j.jstrokecerebrovasdis.2024.107646
921	38394491	Determinants of Vitamin D deficiency among type 2 diabetes mellitus patients: A retrospective study	Alzahrani SH, Baig M, Yaghmour KA, Al Muammar S.	Medicine (Baltimore). 2024 Feb 23;103(8):e37291. doi: 10.1097/MD.0000000000037291.	Alzahrani SH	Medicine (Baltimore)	2024	2024-02-23	PMC10883630		10.1097/MD.0000000000037291
922	38393770	Efficacy of StepAdd, a Personalized mHealth Intervention Based on Social Cognitive Theory to Increase Physical Activity Among Patients With Type 2 Diabetes Mellitus: Protocol for a Randomized Controlled Trial	Waki K, Tsurutani Y, Waki H, Enomoto S, Kashiwabara K, Fujiwara A, Orime K, Kinguchi S, Yamauchi T, Hirawa N, Tamura K, Terauchi Y, Nangaku M, Ohe K.	JMIR Res Protoc. 2024 Feb 23;13:e53514. doi: 10.2196/53514.	Waki K	JMIR Res Protoc	2024	2024-02-23	PMC10924262		10.2196/53514
923	38392107	Effectiveness of a Remote Monitoring-Based Home Training System for Preventing Frailty in Older Adults in Japan: A Preliminary Randomized Controlled Trial	Suzuki Y, Shimizu Y, Soma Y, Matsuda T, Hada Y, Koda M.	Geriatrics (Basel). 2024 Feb 18;9(1):20. doi: 10.3390/geriatrics9010020.	Suzuki Y	Geriatrics (Basel)	2024	2024-02-23	PMC10888319		10.3390/geriatrics9010020
924	38390855	Design and In Silico Evaluation of an Exercise Decision Support System Using Digital Twin Models	Young G, Dodier R, Youssef JE, Castle JR, Wilson L, Riddell MC, Jacobs PG.	J Diabetes Sci Technol. 2024 Mar;18(2):324-334. doi: 10.1177/19322968231223217. Epub 2024 Feb 23.	Young G	J Diabetes Sci Technol	2024	2024-02-23	PMC10973845		10.1177/19322968231223217
925	38390201	Clinical characteristics and degree of cardiovascular risk factor control in patients with newly-diagnosed type 2 diabetes in Catalonia	Ramírez-Morros A, Franch-Nadal J, Real J, Miró-Catalina Q, Bundó M, Vlacho B, Mauricio D.	Front Endocrinol (Lausanne). 2024 Feb 8;15:1339879. doi: 10.3389/fendo.2024.1339879. eCollection 2024.	Ramírez-Morros A	Front Endocrinol (Lausanne)	2024	2024-02-23	PMC10883380		10.3389/fendo.2024.1339879
926	38388501	Telemedicine interventions in type 2 diabetes management: a protocol for systematic review and network meta-analysis	Maaitah W, Abdelhay O, Tourkmani A, Azzeh M, Abu-Soud MS, Atiani S.	BMJ Open. 2024 Feb 22;14(2):e078100. doi: 10.1136/bmjopen-2023-078100.	Maaitah W	BMJ Open	2024	2024-02-22	PMC10884257		10.1136/bmjopen-2023-078100
927	38388145	Exploring nontraditional cardiorenal advantages of SGLT-2 inhibitors and GLP-1 receptor agonists	Chen JJ, Lee TH, Yang HY.	Kidney Int. 2024 Mar;105(3):442-444. doi: 10.1016/j.kint.2024.01.002.	Chen JJ	Kidney Int	2024	2024-02-22			10.1016/j.kint.2024.01.002
928	38387279	Non-invasive tools for liver steatosis and steatohepatitis predict incidence of diabetes, cardiovascular disease and mortality 20 years later: The ATTICA cohort study (2002-2022)	Kouvari M, Chrysohoou C, Damigou E, Barkas F, Kravvariti E, Liberopoulos E, Tsioufis C, Sfikakis PP, Pitsavos C, Panagiotakos D, Mantzoros CS; ATTICA Study group.	Clin Nutr. 2024 Mar;43(3):900-908. doi: 10.1016/j.clnu.2024.02.006. Epub 2024 Feb 10.	Kouvari M	Clin Nutr	2024	2024-02-22			10.1016/j.clnu.2024.02.006
929	38387066	Disparities in Acute and Chronic Complications of Diabetes Along the U.S. Rural-Urban Continuum	Steiger K, Herrin J, Swarna KS, Davis EM, McCoy RG.	Diabetes Care. 2024 May 1;47(5):818-825. doi: 10.2337/dc23-1552.	Steiger K	Diabetes Care	2024	2024-02-22	PMC11043221		10.2337/dc23-1552
930	38386433	Clinical Effectiveness of Continuous Glucose Monitoring in Pregnancies Affected by Type 1 Diabetes	Gao V, Snell-Bergeon JK, Malecha E, Johnson CA, Polsky S.	Diabetes Technol Ther. 2024 Aug;26(8):526-535. doi: 10.1089/dia.2023.0548. Epub 2024 Mar 25.	Gao V	Diabetes Technol Ther	2024	2024-02-22			10.1089/dia.2023.0548
931	38382346	PS-MPs promotes the progression of inflammation and fibrosis in diabetic nephropathy through NLRP3/Caspase-1 and TGF-β1/Smad2/3 signaling pathways	Feng L, Chen C, Xiong X, Wang X, Li X, Kuang Q, Wei X, Gao L, Niu X, Li Q, Yang J, Li L, Luo P.	Ecotoxicol Environ Saf. 2024 Mar 15;273:116102. doi: 10.1016/j.ecoenv.2024.116102. Epub 2024 Feb 21.	Feng L	Ecotoxicol Environ Saf	2024	2024-02-21			10.1016/j.ecoenv.2024.116102
932	38382166	Current status of diabetes mellitus care and management in the Philippines	Cando LFT, Quebral EPB, Ong EP, Catral CDM, Relador RJL, Velasco AJD, Alcazar RMU, Reyes NAL, Pilotin EJB, Ornos EDB, Paz-Pacheco E, Tantengco OAG.	Diabetes Metab Syndr. 2024 Feb;18(2):102951. doi: 10.1016/j.dsx.2024.102951. Epub 2024 Feb 8.	Cando LFT	Diabetes Metab Syndr	2024	2024-02-21			10.1016/j.dsx.2024.102951
933	38382142	Socio-demographic and comorbid risk factors for poor prognosis in patients hospitalized with community-acquired bacterial pneumonia in southeastern US	Idigo AJ, Wells JM, Brown ML, Wiener HW, Griffin RL, Cutter G, Shrestha S, Lee RA.	Heart Lung. 2024 May-Jun;65:31-39. doi: 10.1016/j.hrtlng.2024.01.010. Epub 2024 Feb 21.	Idigo AJ	Heart Lung	2024	2024-02-21			10.1016/j.hrtlng.2024.01.010
934	38381587	Prioritizing Patient Experiences in the Management of Diabetes and Its Complications: An Endocrine Society Position Statement	Kalyani RR, Allende-Vigo MZ, Antinori-Lent KJ, Close KL, Das SR, Deroze P, Edelman SV, El Sayed NA, Kerr D, Neumiller JJ, Norton A.	J Clin Endocrinol Metab. 2024 Apr 19;109(5):1155-1178. doi: 10.1210/clinem/dgad745.	Kalyani RR	J Clin Endocrinol Metab	2024	2024-02-21			10.1210/clinem/dgad745
935	38379866	Comprehensive management of children and adolescents with type 1 diabetes mellitus through personalized physical exercise and education using an mHealth system: The Diactive-1 study protocol	Hormazábal-Aguayo I, Muñoz-Pardeza J, López-Gil JF, Huerta-Uribe N, Chueca-Guindulain MJ, Berrade-Zubiri S, Burillo Sánchez E, Izquierdo M, Ezzatvar Y, García-Hermoso A.	Front Endocrinol (Lausanne). 2024 Feb 6;15:1354734. doi: 10.3389/fendo.2024.1354734. eCollection 2024.	Hormazábal-Aguayo I	Front Endocrinol (Lausanne)	2024	2024-02-21	PMC10877052		10.3389/fendo.2024.1354734
936	38379751	The effect of diabetes training through social networks on metabolic control of individuals with type 2 diabetes; a randomized controlled trial	Kargarshuroki M, Sadeghian HA, Fatehi F, Martini M, Rahmanian M, Tafti AD.	J Prev Med Hyg. 2024 Jan 1;64(4):E499-E506. doi: 10.15167/2421-4248/jpmh2023.64.4.3158. eCollection 2023 Dec.	Kargarshuroki M	J Prev Med Hyg	2024	2024-02-21	PMC10876035		10.15167/2421-4248/jpmh2023.64.4.3158
937	38379433	Safety risks of interstitial lung disease upon real-world usage of Janus kinase inhibitors and biologics for patients with autoimmune diseases: epidemiological study using nationwide electronic medical record database in Japan	Yabuuchi M, Yokoyama K.	Immunol Med. 2024 Sep;47(3):130-141. doi: 10.1080/25785826.2024.2311763. Epub 2024 Feb 21.	Yabuuchi M	Immunol Med	2024	2024-02-21			10.1080/25785826.2024.2311763
938	38379311	Optimising wound monitoring: Can digital tools improve healing outcomes and clinic efficiency	Kivity S, Rajuan E, Arbeli S, Alcalay T, Shiri L, Orvieto N, Alon Y, Saban M.	J Clin Nurs. 2024 Feb 20. doi: 10.1111/jocn.17084. Online ahead of print.	Kivity S	J Clin Nurs	2024	2024-02-21			10.1111/jocn.17084
939	38379282	Defining the activity of pro-reparative extracellular vesicles in wound healing based on miRNA payloads and cell type-specific lineage mapping	Park DJ, Choi W, Sayeed S, Dorschner RA, Rainaldi J, Ho K, Kezios J, Nolan JP, Mali P, Costantini T, Eliceiri BP.	Mol Ther. 2024 Sep 4;32(9):3059-3079. doi: 10.1016/j.ymthe.2024.02.019. Epub 2024 Feb 19.	Park DJ	Mol Ther	2024	2024-02-21			10.1016/j.ymthe.2024.02.019
940	38377708	Process quality, diagnosis quality, and patient satisfaction of primary care in Rural Western China: A study using standardized patients	Wu Y, Liang Y, Cai Z, Li L, Sun C, Sylvia S, Zhou H, Feng J, Rozelle S.	Patient Educ Couns. 2024 Jun;123:108208. doi: 10.1016/j.pec.2024.108208. Epub 2024 Feb 15.	Wu Y	Patient Educ Couns	2024	2024-02-20			10.1016/j.pec.2024.108208
941	38377632	Differentiation of Wharton's Jelly-derived mesenchymal stem cells into insulin-producing beta cells with the enhanced functional level on electrospun PRP-PVP-PCL/PCL fiber scaffold	Hashemi SMJ, Enderami SE, Barzegar A, Mansour RN.	Tissue Cell. 2024 Apr;87:102318. doi: 10.1016/j.tice.2024.102318. Epub 2024 Feb 8.	Hashemi SMJ	Tissue Cell	2024	2024-02-20			10.1016/j.tice.2024.102318
942	38377570	Evaluating Therapeutic Inertia in Two Telehealth Interventions for Type 2 Diabetes: Secondary Analyses of a Randomized Trial	Duffy RA, Jeffreys AS, Coffman CJ, Alexopoulos AS, Tarkington PE, Bosworth H, Edelman D, Crowley MJ.	Telemed J E Health. 2024 Jun;30(6):e1790-e1797. doi: 10.1089/tmj.2023.0453. Epub 2024 Feb 19.	Duffy RA	Telemed J E Health	2024	2024-02-20			10.1089/tmj.2023.0453
943	38374704	Impact of electronic cigarette use on the increased risk of diabetes: the Korean Community Health Survey	Jeong W, Kim S.	Epidemiol Health. 2024;46:e2024029. doi: 10.4178/epih.e2024029. Epub 2024 Feb 13.	Jeong W	Epidemiol Health	2024	2024-02-20	PMC11099566		10.4178/epih.e2024029
944	38373895	How health risk factors affect inpatient costs among adults with stroke in China: the mediating role of length of stay	Cao X, Li R, Tang W, Wang W, Ji J, Yin C, Niu L, Gao Y, Ma Q.	BMC Geriatr. 2024 Feb 5;24(1):131. doi: 10.1186/s12877-024-04656-4.	Cao X	BMC Geriatr	2024	2024-02-19	PMC10877923		10.1186/s12877-024-04656-4
945	38373363	Bioactive nanomaterials kickstart early repair processes and potentiate temporally modulated healing of healthy and diabetic wounds	Ghosh D, Yaron JR, Abedin MR, Godeshala S, Kumar S, Kilbourne J, Berthiaume F, Rege K.	Biomaterials. 2024 Apr;306:122496. doi: 10.1016/j.biomaterials.2024.122496. Epub 2024 Jan 30.	Ghosh D	Biomaterials	2024	2024-02-19			10.1016/j.biomaterials.2024.122496
946	38372686	Sodium/Glucose Cotransporter 2 Inhibitors and Magnesium Homeostasis: A Review	Shah CV, Sparks MA, Lee CT.	Am J Kidney Dis. 2024 May;83(5):648-658. doi: 10.1053/j.ajkd.2023.11.006. Epub 2024 Feb 17.	Shah CV	Am J Kidney Dis	2024	2024-02-19			10.1053/j.ajkd.2023.11.006
947	38372313	Towards a Regulatory Framework for Electronic Medical Record Data Visualization	Shetty R, Keshavjee K.	Stud Health Technol Inform. 2024 Feb 19;312:64-68. doi: 10.3233/SHTI231313.	Shetty R	Stud Health Technol Inform	2024	2024-02-19			10.3233/SHTI231313
948	38371948	Using routinely collected data to determine care cascades of hypertension and type-2 diabetes management in China: a cross-sectional study	Xiong S, Jiang W, Wang Y, Hu C, Yang J, Bao M, Hou H, Li F, Liu T, Zhang X, Ma Y, Ye P, Wang Q, Chen Z, Mao L, Peiris D, Tian M.	Lancet Reg Health West Pac. 2024 Feb 9;45:101019. doi: 10.1016/j.lanwpc.2024.101019. eCollection 2024 Apr.	Xiong S	Lancet Reg Health West Pac	2024	2024-02-19	PMC10869296		10.1016/j.lanwpc.2024.101019
949	38370984	Impact of community health workers on diabetes management in an urban United States Community with high diabetes burden through the COVID pandemic	Hansotte E, Andrea SB, Weathers TD, Stone C, Jessup A, Staten LK.	Prev Med Rep. 2024 Feb 9;39:102645. doi: 10.1016/j.pmedr.2024.102645. eCollection 2024 Mar.	Hansotte E	Prev Med Rep	2024	2024-02-19	PMC10869924		10.1016/j.pmedr.2024.102645
950	38370787	Comparative Effectiveness of Second-line Antihyperglycemic Agents for Cardiovascular Outcomes: A Large-scale, Multinational, Federated Analysis of the LEGEND-T2DM Study	Khera R, Aminorroaya A, Dhingra LS, Thangaraj PM, Camargos AP, Bu F, Ding X, Nishimura A, Anand TV, Arshad F, Blacketer C, Chai Y, Chattopadhyay S, Cook M, Dorr DA, Duarte-Salles T, DuVall SL, Falconer T, French TE, Hanchrow EE, Kaur G, Lau WC, Li J, Li K, Liu Y, Lu Y, Man KK, Matheny ME, Mathioudakis N, McLeggon JA, McLemore MF, Minty E, Morales DR, Nagy P, Ostropolets A, Pistillo A, Phan TP, Pr…	medRxiv [Preprint]. 2024 Feb 8:2024.02.05.24302354. doi: 10.1101/2024.02.05.24302354.	Khera R	medRxiv	2024	2024-02-19	PMC10871374		10.1101/2024.02.05.24302354
951	38369388	Medication-based Comorbidity Measures and Prostate Cancer Treatment Selection	Tiruye T, O'Callaghan M, FitzGerald LM, Moretti K, Jay A, Higgs B, Kichenadasse G, Caughey G, Roder D, Beckmann K.	Clin Genitourin Cancer. 2024 Apr;22(2):599-609.e2. doi: 10.1016/j.clgc.2024.01.018. Epub 2024 Feb 1.	Tiruye T	Clin Genitourin Cancer	2024	2024-02-18			10.1016/j.clgc.2024.01.018
952	38368971	Polyvinyl alcohol/carboxymethyl chitosan-based hydrogels loaded with taxifolin liposomes promote diabetic wound healing by inhibiting inflammation and regulating autophagy	Ding Q, Liu X, Liu X, Chai G, Wang N, Ma S, Zhang L, Zhang S, Yang J, Wang Y, Shen L, Ding C, Liu W.	Int J Biol Macromol. 2024 Apr;263(Pt 1):130226. doi: 10.1016/j.ijbiomac.2024.130226. Epub 2024 Feb 17.	Ding Q	Int J Biol Macromol	2024	2024-02-18			10.1016/j.ijbiomac.2024.130226
953	38368948	Glycemic outcomes and patient satisfaction and self-management improves in transition from standard to virtual multidisciplinary care	Minsky N, Arnon Klug L, Kolobov T, Tarshish E, Shalev Many Y, Lipsitz A, Jabarin A, Morozov N, Halperin D, Shalom M, Nissanholtz-Gannot R, Aharon-Hananel G, Tirosh A, Tamir O.	Diabetes Res Clin Pract. 2024 Mar;209:111587. doi: 10.1016/j.diabres.2024.111587. Epub 2024 Feb 17.	Minsky N	Diabetes Res Clin Pract	2024	2024-02-18			10.1016/j.diabres.2024.111587
954	38368755	Exploring metformin monotherapy response in Type-2 diabetes: Computational insights through clinical, genomic, and proteomic markers using machine learning algorithms	Villikudathil AT, Mc Guigan DH, English A.	Comput Biol Med. 2024 Mar;171:108106. doi: 10.1016/j.compbiomed.2024.108106. Epub 2024 Feb 16.	Villikudathil AT	Comput Biol Med	2024	2024-02-18			10.1016/j.compbiomed.2024.108106
955	38367680	Assessment of anti-hyperglycemic and anti-hyperlipidemic effects of thiazolidine-2,4-dione derivatives in HFD-STZ diabetic animal model	Fettach S, Thari FZ, Karrouchi K, Benbacer L, Lee LH, Bouyahya A, Cherrah Y, Sefrioui H, Bougrin K, Faouzy MEA.	Chem Biol Interact. 2024 Mar 1;391:110902. doi: 10.1016/j.cbi.2024.110902. Epub 2024 Feb 15.	Fettach S	Chem Biol Interact	2024	2024-02-17			10.1016/j.cbi.2024.110902
956	38367620	Alternative polyadenylation quantitative trait methylation mapping in human cancers provides clues into the molecular mechanisms of APA	Li Y, Gong J, Sun Q, Vong EG, Cheng X, Wang B, Yuan Y, Jin L, Gamazon ER, Zhou D, Lai M, Zhang D.	Am J Hum Genet. 2024 Mar 7;111(3):562-583. doi: 10.1016/j.ajhg.2024.01.010. Epub 2024 Feb 16.	Li Y	Am J Hum Genet	2024	2024-02-17	PMC10940021		10.1016/j.ajhg.2024.01.010
957	38365496	Modifiable and Non-Modifiable Risk Factors for Premature Coronary Heart Disease (PCHD): Systematic Review and Meta-Analysis	Khoja A, Andraweera PH, Lassi ZS, Padhani ZA, Ali A, Zheng M, Pathirana MM, Aldridge E, Wittwer MR, Chaudhuri DD, Tavella R, Arstall MA.	Heart Lung Circ. 2024 Mar;33(3):265-280. doi: 10.1016/j.hlc.2023.12.012. Epub 2024 Feb 16.	Khoja A	Heart Lung Circ	2024	2024-02-16			10.1016/j.hlc.2023.12.012
958	38365115	Working Together to Improve Type 2 Diabetes Care: A Participatory Design Project to Address Identified Needs of People With Diabetes and Their Health-care Professionals	Catapan SC, Vasconcelos Silva C, Bird D, Janda M, Gray L, Maunder L, Clemensen J, Menon A, Russell A.	Can J Diabetes. 2024 Jun;48(4):250-258.e2. doi: 10.1016/j.jcjd.2024.02.001. Epub 2024 Feb 15.	Catapan SC	Can J Diabetes	2024	2024-02-16			10.1016/j.jcjd.2024.02.001
959	38365073	Empagliflozin to elderly and obese patients with increased risk of developing heart failure: Study protocol for the Empire Prevent trial program	Andersen CF, Larsen JH, Jensen J, Omar M, Nouhravesh N, Kistorp C, Tuxen C, Gustafsson F, Knop FK, Forman JL, Davidovski FS, Jensen LT, Højlund K, Køber L, Antonsen L, Poulsen MK, Schou M, Møller JE.	Am Heart J. 2024 May;271:84-96. doi: 10.1016/j.ahj.2024.02.005. Epub 2024 Feb 15.	Andersen CF	Am Heart J	2024	2024-02-16			10.1016/j.ahj.2024.02.005
960	38365059	Farming activity and risk of treated thyroid disorders: Insights from the TRACTOR project, a nationwide cohort study	Petit P, Chamot S, Al-Salameh A, Cancé C, Desailloud R, Bonneterre V.	Environ Res. 2024 May 15;249:118458. doi: 10.1016/j.envres.2024.118458. Epub 2024 Feb 15.	Petit P	Environ Res	2024	2024-02-16			10.1016/j.envres.2024.118458
961	38364677	The effects of diabetes clubs on peer-support, disclosure of diabetes status, and sources of information regarding diabetes management: results of a pilot-intervention in rural Vietnam	Meyrowitsch DW, Thi Dang NA, Phong TV, Nielsen J, Søndergaard J, Cuong ND, Le Minh H, Vu TKD, Bygbjerg IC, Gammeltoft TM, Thanh ND.	Public Health. 2024 Mar;228:171-177. doi: 10.1016/j.puhe.2023.12.034. Epub 2024 Feb 15.	Meyrowitsch DW	Public Health	2024	2024-02-16			10.1016/j.puhe.2023.12.034
962	38363585	Outcomes of an Asynchronous Care Model for Chronic Conditions in a Diverse Population: 12-Month Retrospective Chart Review Study	Hofner M, Hurnaus P, DiStefano D, Philip S, Kim S, Shaw J, Waring AC.	JMIR Diabetes. 2024 Mar 13;9:e53835. doi: 10.2196/53835.	Hofner M	JMIR Diabetes	2024	2024-02-16	PMC10973950		10.2196/53835
963	38360505	Association of collaborative care intervention features with depression and metabolic outcomes in the INDEPENDENT study: A mixed methods study	Hassan S, Liu S, Johnson LCM, Patel SA, Emmert-Fees KMF, Suvada K, Tandon N, Sridhar GR, Aravind S, Poongothai S, Anjana RM, Mohan V, Chwastiak L, Ali MK.	Prim Care Diabetes. 2024 Jun;18(3):319-326. doi: 10.1016/j.pcd.2024.02.001. Epub 2024 Feb 15.	Hassan S	Prim Care Diabetes	2024	2024-02-15	PMC11127790	NIHMS1968896	10.1016/j.pcd.2024.02.001
964	38360095	Effects of ADHD and ADHD treatment on glycemic management in type 1 diabetes: A systematic review and meta-analysis of observational studies	Zare Dehnavi A, Elmitwalli I, Alsharif HOH, Shervin Razavi A, Gumpel TA, Smith A, Weinstock RS, Faraone SV, Zhang-James Y.	Diabetes Res Clin Pract. 2024 Mar;209:111566. doi: 10.1016/j.diabres.2024.111566. Epub 2024 Feb 13.	Zare Dehnavi A	Diabetes Res Clin Pract	2024	2024-02-15			10.1016/j.diabres.2024.111566
965	38359851	Prediction of Diabetes Using Data Mining and Machine Learning Algorithms: A Cross-Sectional Study	Shojaee-Mend H, Velayati F, Tayefi B, Babaee E.	Healthc Inform Res. 2024 Jan;30(1):73-82. doi: 10.4258/hir.2024.30.1.73. Epub 2024 Jan 31.	Shojaee-Mend H	Healthc Inform Res	2024	2024-02-15	PMC10879823		10.4258/hir.2024.30.1.73
966	38359580	An overview of diabetes mellitus in pregnant women with obesity	Bashir M, Fagier Y, Ahmed B, C Konje J.	Best Pract Res Clin Obstet Gynaecol. 2024 Mar;93:102469. doi: 10.1016/j.bpobgyn.2024.102469. Epub 2024 Feb 10.	Bashir M	Best Pract Res Clin Obstet Gynaecol	2024	2024-02-15			10.1016/j.bpobgyn.2024.102469
967	38359543	Psychological separation, health locus of control, and transition readiness in adolescents and young adults with type I diabetes	Kang N, Lee S.	J Pediatr Nurs. 2024 May-Jun;76:38-44. doi: 10.1016/j.pedn.2024.01.033. Epub 2024 Feb 14.	Kang N	J Pediatr Nurs	2024	2024-02-15			10.1016/j.pedn.2024.01.033
968	38359018	Healthcare Resource Utilization and Costs in an At-Risk Population With Diabetic Retinopathy	Rajeswaren V, Lu V, Chen H, Patnaik JL, Manoharan N.	Transl Vis Sci Technol. 2024 Feb 1;13(2):12. doi: 10.1167/tvst.13.2.12.	Rajeswaren V	Transl Vis Sci Technol	2024	2024-02-15	PMC10876016		10.1167/tvst.13.2.12
969	38357845	Advances in Traditional Chinese Medicine research in diabetic kidney disease treatment	Shen S, Zhong H, Zhou X, Li G, Zhang C, Zhu Y, Yang Y.	Pharm Biol. 2024 Dec;62(1):222-232. doi: 10.1080/13880209.2024.2314705. Epub 2024 Feb 15.	Shen S	Pharm Biol	2024	2024-02-15	PMC10877659		10.1080/13880209.2024.2314705
970	38356737	Digital health for remote home monitoring of patients with COVID-19 requiring oxygen: a cohort study and literature review	Chaytee J, Dinh A, D'Anglejan E, Bouchand F, Jaffal K, Duran C, Le Gall C.	Front Med (Lausanne). 2024 Jan 31;10:1255798. doi: 10.3389/fmed.2023.1255798. eCollection 2023.	Chaytee J	Front Med (Lausanne)	2024	2024-02-15	PMC10864516		10.3389/fmed.2023.1255798
971	38355246	Vascular Regenerative Cell Deficiencies in South Asian Adults	Krishnaraj A, Bakbak E, Teoh H, Pan Y, Firoz IN, Pandey AK, Terenzi DC, Verma R, Bari B, Bakbak AI, Kunjummar SP, Yanagawa B, Connelly KA, Mazer CD, Rotstein OD, Quan A, Bhatt DL, McGuire DK, Hess DA, Verma S.	J Am Coll Cardiol. 2024 Feb 20;83(7):755-769. doi: 10.1016/j.jacc.2023.12.012.	Krishnaraj A	J Am Coll Cardiol	2024	2024-02-14			10.1016/j.jacc.2023.12.012
972	38354981	Commonly associated aerobic microbial pathogens and their antibiotic susceptibility profile in diabetic foot ulcers in tertiary care centre in Western Maharashtra	Madhukar M, Athavale PV, Gandham NR, Vyawahare CR, Athavale VS.	Indian J Med Microbiol. 2024 Mar-Apr;48:100538. doi: 10.1016/j.ijmmb.2024.100538. Epub 2024 Feb 16.	Madhukar M	Indian J Med Microbiol	2024	2024-02-14			10.1016/j.ijmmb.2024.100538
973	38354975	Anthocyanins: Potential phytochemical candidates for the amelioration of non-alcoholic fatty liver disease	Mandal B, Das R, Mondal S.	Ann Pharm Fr. 2024 May;82(3):373-391. doi: 10.1016/j.pharma.2024.02.005. Epub 2024 Feb 13.	Mandal B	Ann Pharm Fr	2024	2024-02-14			10.1016/j.pharma.2024.02.005
974	38354949	Retinopathy as a predictive indicator for significant hepatic fibrosis according to T2DM status: A cross-sectional study based on the national health and nutrition examination survey data	Li J, Xiang Y, Han J, Gao Y, Wang R, Dong Z, Chen H, Gao R, Liu C, Teng GJ, Qi X.	Ann Hepatol. 2024 Jul-Aug;29(4):101478. doi: 10.1016/j.aohep.2024.101478. Epub 2024 Feb 12.	Li J	Ann Hepatol	2024	2024-02-14			10.1016/j.aohep.2024.101478
975	38354442	Comparative effectiveness of selective serotonin reuptake inhibitors (SSRIs) for depression in 43,061 older adults with chronic somatic diseases: A Danish target trial emulation study	Ishtiak-Ahmed K, Rohde C, Otte C, Gasse C, Köhler-Forsberg O.	Gen Hosp Psychiatry. 2024 Mar-Apr;87:83-91. doi: 10.1016/j.genhosppsych.2024.02.002. Epub 2024 Feb 7.	Ishtiak-Ahmed K	Gen Hosp Psychiatry	2024	2024-02-14			10.1016/j.genhosppsych.2024.02.002
976	38351691	Effect of Novel Laser Shoe Photobiomodulation on Neuropathic Pain and Plantar Pressure Profile in Type 2 Diabetes Mellitus with Peripheral Neuropathy	Maiya GA, Jadhav RA, K HY, H MH, Hebbar H, Mohan K.	Curr Diabetes Rev. 2024 Feb 13. doi: 10.2174/0115733998244000231106040749. Online ahead of print.	Maiya GA	Curr Diabetes Rev	2024	2024-02-14			10.2174/0115733998244000231106040749
977	38351401	The impact of telehealth education on self-management in patients with coexisting type 2 diabetes mellitus and hypertension: a 26-week randomized controlled trial	Ye H, Lin L, Zhong D, Chen P, He X, Luo Z, Chen P.	J Endocrinol Invest. 2024 Sep;47(9):2361-2369. doi: 10.1007/s40618-024-02310-9. Epub 2024 Feb 14.	Ye H	J Endocrinol Invest	2024	2024-02-14			10.1007/s40618-024-02310-9
978	38350788	Topical delivery of insulin using novel organogel formulations: An approach for the management of diabetic wounds	Chauhan S, Jhawat V, Singh RP, Yadav A.	Burns. 2024 Jun;50(5):1068-1082. doi: 10.1016/j.burns.2024.01.008. Epub 2024 Jan 15.	Chauhan S	Burns	2024	2024-02-13			10.1016/j.burns.2024.01.008
979	38350665	Efficacy of information and communication technology interventions for the management of diabetes mellitus: An umbrella review and evidence map	Park S, Lee H, Cho W, Woo HG, Lim H, Kim S, Rhee SY, Yon DK.	Obes Rev. 2024 May;25(5):e13714. doi: 10.1111/obr.13714. Epub 2024 Feb 13.	Park S	Obes Rev	2024	2024-02-13			10.1111/obr.13714
980	38348309	Effect of a prepartum and postpartum, complex interdisciplinary lifestyle and psychosocial intervention on metabolic and mental health outcomes in women with gestational diabetes mellitus (the MySweetheart trial): randomised, single centred, blinded, controlled trial	Quansah DY, Gilbert L, Arhab A, Gonzalez-Rodriguez E, Hans D, Gross J, Lanzi S, Stuijfzand B, Lacroix A, Horsch A, Puder JJ.	BMJ Med. 2024 Feb 7;3(1):e000588. doi: 10.1136/bmjmed-2023-000588. eCollection 2024.	Quansah DY	BMJ Med	2024	2024-02-13	PMC10860000		10.1136/bmjmed-2023-000588
981	38346607	Trends towards increase of Cardiovascular diseases mortality in USA: A comparison with Europe and the importance of preventive care	Sterpetti AV, Gabriele R, Iannone I, Campagnol M, Borrelli V, Sapienza P, Dimarzo L.	Curr Probl Cardiol. 2024 Apr;49(4):102459. doi: 10.1016/j.cpcardiol.2024.102459. Epub 2024 Feb 11.	Sterpetti AV	Curr Probl Cardiol	2024	2024-02-12			10.1016/j.cpcardiol.2024.102459
982	38345817	Risk of Dementia Among Patients With Diabetes in a Multidisciplinary, Primary Care Management Program	Wang K, Zhao S, Lee EK, Yau SZ, Wu Y, Hung CT, Yeoh EK.	JAMA Netw Open. 2024 Feb 5;7(2):e2355733. doi: 10.1001/jamanetworkopen.2023.55733.	Wang K	JAMA Netw Open	2024	2024-02-12	PMC10862158		10.1001/jamanetworkopen.2023.55733
983	38344599	The Role of Physiotherapy in Peripheral Artery Disease in Patients With Diabetes Mellitus: A Narrative Review	Herrera D, Rueda Capistrani DE, Obando Vera S, Sanchez Cruz C, Linarez Nuñez KA, Banegas D, Argueta A, Murillo Md MI, Clervil K, Perez Moreno EJ, Calderon Martinez E.	Cureus. 2024 Jan 10;16(1):e52019. doi: 10.7759/cureus.52019. eCollection 2024 Jan.	Herrera D	Cureus	2024	2024-02-12	PMC10854460		10.7759/cureus.52019
984	38344584	Insulin Pump Therapy vs Multiple Daily Insulin Injections for Glycemic Control in Children With Type 1 Diabetes: A Systematic Review and Meta-Analysis	Calderon Martinez E, Castillo JL, Zachariah Saji S, Stein D, Khan TJ, Guardado Williams RF, Munguía ID, Arruarana VS, Velasquez K.	Cureus. 2024 Jan 10;16(1):e52054. doi: 10.7759/cureus.52054. eCollection 2024 Jan.	Calderon Martinez E	Cureus	2024	2024-02-12	PMC10855014		10.7759/cureus.52054
985	38343107	Clinical outcomes and adverse events of bariatric surgery in adults with severe obesity in Scotland: the SCOTS observational cohort study	Mackenzie RM, Ali A, Bruce D, Bruce J, Ford I, Greenlaw N, Grieve E, Lean M, Lindsay RS, O'Donnell J, Sattar N, Stewart S, Logue J; SCOTS investigators.	Health Technol Assess. 2024 Jan;28(7):1-115. doi: 10.3310/UNAW6331.	Mackenzie RM	Health Technol Assess	2024	2024-02-12	PMC11017628		10.3310/UNAW6331
986	38342918	Patient characteristics and reasons for discontinuation in a cardiovascular risk management programme in The Netherlands	Smits GHJM, van Doorn S, Bots ML, Hollander M.	BMC Prim Care. 2024 Feb 11;25(1):55. doi: 10.1186/s12875-024-02293-9.	Smits GHJM	BMC Prim Care	2024	2024-02-11	PMC10860257		10.1186/s12875-024-02293-9
987	38342731	Racial and ethnic disparities in cardiovascular disease - analysis across major US national databases	Minhas AMK, Talha KM, Abramov D, Johnson HM, Antoine S, Rodriguez F, Fudim M, Michos ED, Misra A, Abushamat L, Nambi V, Fonarow GC, Ballantyne CM, Virani SS.	J Natl Med Assoc. 2024 Jun;116(3):258-270. doi: 10.1016/j.jnma.2024.01.022. Epub 2024 Feb 10.	Minhas AMK	J Natl Med Assoc	2024	2024-02-11			10.1016/j.jnma.2024.01.022
988	38341926	Therapeutic implications of dapagliflozin on the metabolomics profile of diabetic rats: A GC-MS investigation coupled with multivariate analysis	Alosaimi ME, Alotaibi BS, Abduljabbar MH, Alnemari RM, Almalki AH, Serag A.	J Pharm Biomed Anal. 2024 May 15;242:116018. doi: 10.1016/j.jpba.2024.116018. Epub 2024 Feb 7.	Alosaimi ME	J Pharm Biomed Anal	2024	2024-02-11			10.1016/j.jpba.2024.116018
989	38341216	Burden of diabetic ketoacidosis among patients with diabetes mellitus in Ethiopia: a systematic review and meta-analysis	Abera EG, Yesho DH, Erega FT, Adulo ZA, Gebreselasse MZ, Gebremichael EH.	BMJ Open. 2024 Feb 10;14(2):e077151. doi: 10.1136/bmjopen-2023-077151.	Abera EG	BMJ Open	2024	2024-02-10	PMC10862299		10.1136/bmjopen-2023-077151
990	38341132	High serum total bilirubin as a potential protective factor for gestational diabetes mellitus: A retrospective cohort study of 92,885 Chinese pregnant women	Zhao Y, Zhu W, Wang M, Cai L, Zheng X, Jin L.	Diabetes Metab. 2024 Mar;50(2):101523. doi: 10.1016/j.diabet.2024.101523. Epub 2024 Feb 8.	Zhao Y	Diabetes Metab	2024	2024-02-10			10.1016/j.diabet.2024.101523
991	38340939	Dopamine-grafted oxidized hyaluronic acid/gelatin/cordycepin nanofiber membranes modulate the TLR4/NF-kB signaling pathway to promote diabetic wound healing	Wang N, Hong B, Zhao Y, Ding C, Chai G, Wang Y, Yang J, Zhang L, Yu W, Lu Y, Ma S, Zhang S, Liu X.	Int J Biol Macromol. 2024 Mar;262(Pt 1):130079. doi: 10.1016/j.ijbiomac.2024.130079. Epub 2024 Feb 8.	Wang N	Int J Biol Macromol	2024	2024-02-10			10.1016/j.ijbiomac.2024.130079
[truncated: 1,349 more rows]

## Sheet: CINAHL
Date of query: 18/9/24
S/No	Journal	Date	Year	Month	Day	Title
1	ABNFF Journal	Dec2023	2023	12	1	Telemedicine with Phone Coaching on Diabetes Self-Care Practices in Rural Adults.
[truncated: 2,808 more rows]

## Sheet: Web of science
Date of Query: 18/9/24
Authors	Author Full Names	Article Title	Source Title
[truncated: 4,700 more rows]

## Sheet: Psychinfo
Date of query
Number of searches retrieved: 0

## Sheet: Embase
Title	Author Names
[truncated: 159,333 more rows]
