# Supplementary material for: Health Coaching and Its Impact in the Remote Management of Patients With Type 2 Diabetes Mellitus: Scoping Review of the Literature
Source: J Med Internet Res. 2025 Apr 9;27:e60703. doi: 10.2196/60703 (PMC12018868; doi:10.2196/60703)
Supplement: Multimedia Appendix 4 [file jmir_v27i1e60703_app4.xlsx]

## Sheet: Sheet1
Multimedia Appendix 4. Details of the included studies.
S/N	Title	Author	Year	Study Period	Continent of Publication	Country of Publication	Retrospective / Prospective	Design	Data Source	Setting (Primary care, Hospitals, others)	Inclusion Criteria (point form)	Exclusion Criteria (point form)	Total sample size	Sample Size	Age (mean +/- sd or median (interquartile range))	Age group 1. All adult patients 2. Younger T2DM (<40 yo) 3. Elderly T2DM (>65 yo)	Gender (male) [n (%)]	Ethnicity	DM years (mean +/- sd)	Baseline HbA1c	Hypertension (n (%))	Chronic kidney disease (n (%))	Hyperlipidemia (n(%))	Ischemic heart disease / heart failure (n%)	Oral hyperglycemia agents	Insulin	Others	None	Control Group	Intervention Group	Type of health coaching	Details of Health coaching intervention	Personnel administering health coaching	Duration of health coaching	Frequency of health coaching	Type of remote monitoring	Duration of remote monitoring (made available for ___)	Group of outcomes assessed (Just name the subheading) 1. Clinical outcomes e.g. Hba1c 2. Medication related 3. Quality of life related 4. T2DM related complications 5. Healthcare cost related 6. Others	Type of clinical outcome assessed 1. Clinical outcomes e.g. Hba1c 2. Medication related 3. Quality of life related 4. T2DM related complications 5. Healthcare cost related 6. Others	Details of outcomes assessed (Free text in point form)	Number of outcomes assessed (Just put number like 1,2,3,4,5)	Instrument used to assessed outcomes	Timepoints outcomes were assessed	Improvement in outcomes (Y/N/Mixed/Uncertain/NA)	Point form (Details related to improvement in outcomes)
1	A Multidisciplinary Intervention Utilizing Virtual Communication Tools to Reduce Health Disparities: A Pilot Randomized Controlled Trial	Emreson et al.	2015	-	Europe	Switzerland	Prospective	Feasibiltiy Study	Primary	- Primary care	- 18 to 75yo - Living in Mecklenburg County, North Carolina	-	8	- Control (n=4) - Intervent (n=4)	-	1. All adults	-	-	-	- Control 11.0 - Intervent 10.2	-	-	-	-	-	-	-	-	1 group - Usual care	1 group - Health coaching: health coach virtual visit - Remote monitoring: cloud based glucose monitoring (Carolina Partners), PCP can contact patient based off data	Video call	- MDT primary care intervention using - Health coach virtual visit - Cloud based glucose monitoring (Carolina Partners), PCP can contact patient based off data	- Health coach	- 3 months	- <1x weekly	- Cloud based glucose monitoring (Carolina Partners) - Which may or my not include other existing population health outreact internvetions - Data monitored by PCP severeal time a week, can call them	- 3 months
2	Stepwise self-titration of oral glucose-lowering medication using a mobile telephone-based telehealth platform in type 2 diabetes: a feasibility trial in primary care	Nagrebetsky et al	2013	1 year	North America	USA	Prospective	Randomized Prospective Study	Primary	- Primary care	- T2DM, at least 3 months - >35yo - HbA1c 8.0 at least	- Physical, cognitive, social limitations - Using insulin	14	- Control (n=7) - Intervent (n=7)	- Control 60 (13) - Intervent 56 (8)	1. All adults (>35yo)	- Control 5 (71) - Intervent 7 (71)	- Control 7 (100) - Intervent 7 (100)	- Not specified	- Control 66 (13) - Intervent 64 (11)	-	-	- But TC, HDL data available	-	-	- NIL	-	-	1 group - Routine care, no instruction given to do SMBG	1 group - Healthcoaching monthly - Remote monitoring to guide titration	Text Voice call	- To ensure patient safety and help in titration - supportive life-style intervention, physical activity, diet, etc	- Research nursing staff	- 12 months	- Monthly	- Regular SMBG - All received mobile telephone, blood glucose meter, bluetooth, telehealth system - 2x a week	- 12 months
3	An Online Intervention Comparing a Very Low-Carbohydrate Ketogenic Diet and Lifestyle Recommendations Versus a Plate Method Diet in Overweight Individuals With Type 2 Diabetes: A Randomized Controlled Trial	Saslo et al	2017	8 mnths 2016-2017	North America	USA	Prospective	Randomized Controlled Trial	Primary	- Other - Not specified, but recruited via ads (online, articles, radio, newspaper) w $50 incentive	- >18yo - BMI > 25, HbA1c 6.5 - 9%, T2DM only - Regular access to Internet	- If taking any other medications aside from metformin - If rated self to be not prepared to begin change - If addicted to food or binge eating (Yale Food Addication Scae and Eating Disorder Diagnostic ScaE)	25	- Intervent (n=12) - Control (n=13)	- Intervent 53.0 (10.2) - Control 58.2 (6.7)	1. All adults 2. Younger T2DM	- Intervent 6 (50) - Control 4 (31)	Intervention - Asian/Pacific 2 (17) - Black 3 (25) - White 7 (58) - Latino/a 2 (17) Control - Asian/Pacific 2 (15) - Black 0 (0) - White 8 (62) - Latino/a 5 (38)	- Intervent 5.3 (4.1) - Control 7.2 (0.3)	- Intervent 7.1 (0.4) - Control 7.2 (0.3)	NA	NA	Intervention - LDL 96.9 (30.4) - HDL 45.7 (15.0) Control - LDL 90.5 (29.0) - HDL 53.9 (12.7) mg/dL	NA	Metformin only	-	-	Some	1 group Healthy Diet - Usual 'Create Your Plate' diet control, as per ADA's guidelines - Low-fat diet, more greens, lean protein, somewhat less starchy carbs - 9 inch plate: 1/4 protein, 1/4 carbs, 1/2 vege Lifestyle - No lifestyle (positive affect regulation / mindfulness eating) - Taught via short videos, printable handouts, links to online recipes - Received automated weekly emails (first 4 we…	1 group Very low-carb ketogenic diet - Limit carbs to 20-50g to induce nutritional ketosis - Regulated via urinary acetoacetate urine test kits (tested once a week in first few months) Lifestyle - Behavioural adherence programme online - Mindfulness-based eating awareness training programme via videos	Automated/algorithm-based Educational materials	- Behavioural adherence programme online - Part of mindfulness program done in person - Videos intervention done online - Audio narration over videos - With printables and links to online resources	- Not specified	- 16 weeks - Not specified length per session	- Emailed weekly for first 4 months - Then 2 weekly for last 4 months (no more video content)	- Email in photo of weight on digital scale	- 2 timepoints at 16 and 32 wks
4	Individual differences in regulatory mode moderate the effectiveness of a pilot mHealth trial for diabetes management among older veterans	Dugas et al.	2018	13 weeks -	North America	USA	Prospective	Randomized Controlled Trial	Primary	- Primary care (medical centre)	- T2DM, >3 years diagnosed - HbA1c >7.9%	- BLindness, deafness, serious mental illness - Substnace abuse, homelessness	27	- Control (n=5) - T1 (n=5) - T2 (n=5) - T3 (n=6) - T4 (n=6)	- Control 66.40 (4.93) - T1 65.40 (4.72) - T2 72.00 (9.30) - T3 66.00 (5.18) - T4 68.17 (3.66)	3. Elderly (61-86)	Majority male (not specified further)	Majority white (not specified further)	-	- Control 9.12 (0.89) - T1 9.44 (1.42) - T2 9.34 (0.93) - T3 8.47 (0.66) - T4 8.66 (0.36)	-	-	-	-	-	-	-	-	1 group - Usual care	4 groups - T1: App only - T2: App + Clinician engagement - T3: App + Peer engagement - T4: App + Clinician + Peer engagement	Text	- Clinician able to view patient's behaviour, trend, score and communicate with patient - Peer engagement is the same	- T2, T4: clinican	- 13 weeks	- Not specified	- Fitbit One synced to app on Samsung Galaxy Tab 3 w data plan	- 13 weeks
5	Telemedicine improved diabetic management.	Whitlock et al.	2000	-	North America	USA	Prospective	Randomized Controlled Trial	Primary	- Primary care	- T2DM - >18yo	- Inabiltiy touse equipment - Pending urgery - Psych hx	28	- Control (n=13) - Intervent (n=15)	- Control 59 (32-75) - Intervent 61.5 (41-73)	1. All adults (>18)	- Control 5 (38.4) - Intervent 6 (66.7)	-	-	-	-	- But Cr mean avaliable, microalbumin also	-	-	-	-	-	-	1 group - Usual care	1 group - Health coaching - Telemonitoring	Voice call Video call	- Weekly telemonitoring visit via voice and video line - Review of goals, hypoglycemic episodes, BG levels - Recommendations given for exercise, diet, nutrition and well-being - FAmily practitioner attends 1x a month	- Case manager (weekly) - Family physician (1x a month)	- 3 months	- Weekly (Case manageR) - Monthly (family physician)	- Telemonitoring via Aviva 20/20 for 1st month, then upgraded Avia 10/10 (a personal computer) - Problems will be raised to physician (either they or casemaanger will response back to patient)	- 3months
6	Pharmacist-led telehealth disease management program for patients with diabetes and depression	Cohen et al	2019	Not specified 2007-2011	North America	USA	Prospective	Randomized Controlled Trial	Primary	- Primary care (medical centre)	-T1DM or T2DM - HbA1c > 7.5% within last 6 months - Concomitant depression - >18 yo, with landline and plug to operate telehealth eqpt	- If unwilling / unable to give consent - No qualifying HbA1c - If pregnant - If less than 8th grade, illeterate - If psychiatric, physical, mental comorbidity	30	- Intervent (n=15) - Control (n=15)	- Intervent 63.1 (12.2) - Control 60.5 (9.4)	1. Adult (>18 yo)	- Intervent 15 (100) - Control 13 (86.7)	NA	NA (age diabetes diagnosed available)	- Intervent 8.9 (2.1) - Control 7.6 (1.1)	- Intervent 12 (80) - Control 10 (66.7)	NA	- Intervent 14 (93.3) - Control 12 (80)	- Intervent 4 (26.7) - Control 1 (6.7)	-	-	-	-	1 group - Routine care, 1x in-person at clinic w nurse + phone call telehealth review by nurse	1 group - 2x in-person at clinic w 1x nurse first, then next appt w 1x pharmacist + phone call telehealth review by pharmacist	Educational materials Voice call	- Done via phone call and/or via telehealth equipment - Review of telehealth data of Health Buddy telemonitoring - Education on glucose, weight management, positive reinforcement - medications can be titrated / modified by pharmacist, with PCP being alerted	- Pharmacist (as care coordinator)	Not specified	Not specified	- Telehealth Health Buddy (blood glucose, BP with communication with providers)	- Not specified
7	Telecoaching programme for type 2 diabetes control: a randomised clinical trial	Vasconcelos et al	2018	7 mnths 10/2013-05/2014	Europe	UK	Prospective	Randomized Controlled Trial	Primary	- Primary care	- T2DM for at least 1 year - >18, lieterate - Has phone and number - Can attend F2F f/u	- Amputations, renal insufficiency, blindness, severe CVS disease, uncontrolled HTN	31	- Intervent (n=16) - Control (n=15)	- Intervent 60.9 (range 44-85) - Control 59.6 (tange 44-85)	1. Adults (>18yo)	- Intervent 2 (28.6) - Control 5 (71.4)	NA	- Intervent 10 (8.48) - Control 8.67 (6.39)	- Intervent 8.0 (2.14) - Control 6.9 (1.31)	-	-	- Intervent 2.511 (1.158) - Control 2.796 (0.905)	-	Most predominant	-	-	-	1 group - Routne care as per institution protocol	1 group - Routine care + - Coaching via telephone	Voice call	- Telephone calls - To provide guidance (foot care, eating, PT, drugs types), motivate and encourage adherance to treatment - Therapheutic communcation strategies used, f/u on proposed plan	- Researcher nurse	- 6 months - Not specified length of each session	- Not specified	- Telephone	- None
8	Adherence to diabetes control recommendations: impact of nurse telephone calls	Kim et al.	2003	10/2000 - 2003	North America	USA	Prospective	Randomized Controlled Trial	Primary	- Hospital (tertiary care hospital)	- T2DM - Can performed SMBG, injection of meds - UNderstand goals, methods of treatment	- HbA1c <7% - Mentally ill, severe CVS disease, uncontroll HTN	36	- Control (n=16) - Intervent (n=20)	- Control 60.9 (5.8) - Intervent 59.7 (7.3)	1. All adults	- Control 4 (25.0) - Intervent 7 (35.0)	-	- Control 13.4 (7.7) - Intervent 14.0 (8.9)	- Control 8.2 (0.8) - Intervent 8.8 (1.2)	-	-	-	-	- Control 10 (62.5) - Intervent 10 (50.0)	- Control 4 (25.0) - Intervent 7 (35.0)	-	- Control 0 (0) - Intervent 1 (5.0) Diet only	1 group - Usual care	1 group - Usual care + - Health coaching: nurse telephone calls - Continued eudcation - REmote monitoring: of BG	Voice call	- Continued eudcation, reinforcement of diet, exercise, emdication edjustment recommendation	- Nursing PhD student	- 12 weeks - 25 mins (average)	- 2x a week (1st month) - Weekly (2nd, 3rd month)	- Hand written logs of BG, diet, exercise - Details communicated to nurse and dietician (to be communicate to their doctors)	- 12 weeks
9	Diabetes telemonitoring reduces the risk of hypoglycaemia during Ramadan: a pilot randomized controlled study	Lee et al.	2015	-	Europe	UK	Prospective	Randomized Controlled Trial	- Not specified	- Not specified	- T2DM, 18-75yo - A1c 7.5-11% - Willing to fast 15 days at least - HAve internet, email smartpohne, consent	-	37	- Control (n=19) - Intervent (n=18)	-50.8	1. All adults (18-75)	- 14 (32%)	-	-	-	-	-	-	-	-	-	-	-	1 group - Pre-ramadan education presentation	1 group - Pre-ramadan education presentation + - Remote monitoring: glucometer + feedback (is this coaching??)	Not specified	- Feedback given if BG <3.9 or >11.1mmol	- Not specified	- 5 weeks	- Only for those, when BG <3.9 or >11.1mmol	- Record and sync BG level 5x day, diary for calories, medication, glucose readings, hypoglycemic	- 5 weeks
10	Remote Health Consultations Supported by a Diabetes Management Web Application With a New Glucose Meter Demonstrates Improved Glycemic Control	Grady et al.	2016	12 weeks -	North America	USA	Prospective	Single-arm for T2DM	Primary	- Hospital	- T1 or T2DM for >3 months - With HbA1c <11 - Currently performing SMBG at home, has a PC with Internet	-	40	- T1DM (n=23) - T2DM (n=17)	49.3 (24-70)	1. All adults	18 (45)	-	- All 19.5 (12.9) - T1DM 24.9 (13.9) - T2DM 12.1 (6.4)	- All 8.3% (1.4) - T1DM 8.6% (1.3) - T2DM 7.9% (1.4)	-	-	-	-	11	29	-	-	NIL	2 groups - T1DM - T2DM	Voice call	- Telephone consultation to review data and provide maangement (insulin adj) or lifestyle recommendations	- Health care professional (not specified)	- 8 weeks	- 2x only (after 4th and 8th week)	- OTV meter linked to Web application clent	- 12 weeks
11	Utilization of a Cloud-Based Diabetes Management Program for Insulin Initiation and Titration Enables Collaborative Decision Making Between Healthcare Providers and Patients	Hsu et al.	2016	14 weeks -	North America	USA	Prospective	Randomized Controlled Trial	Primary	- Hospitals (tertiary care center)	- T2DM - ‡18 years of age -HbA1c levels of 9–14% - Being started on basal insulin therapy - Have internet	- Visual, hearing impairment - Not proficient in Enlgish - Pregnant, lactating - Alcohol dependancy, or need mutiple daily insulin injections	40	- Control (n=20) - Intervent (n=20)	- Control 53.8 - Intervent 53.3	1. All adults (>18yo)	-	-	- Control 9.0 - Intervent 9.6	- Control 10.9 (1.2) - Intervent 10.8 (1.2)	-	-	-	-	-	- Control 13.3 - Intervent 12.0	-	-	1 group - Standard care w F2F visits and telephone/fax communication w educators/physicians (as dictated by HCPs) +	1 group - Standard care w F2F visits and telephone/fax communication w educators/physicians (as dictated by HCPs) + - Remote monitoring + self-tracking - Collaborative care management (via virtual visits, audio/video/shared screen control) a> then just occasional messages	Text Video call	- Virtual visits (RT-video, voice comms, shared screen control), messages via app, other communicating features in software - Coaching is on how to manage and titrate insulin dose	- Clinician coach	- 12 weeks - 22.5 min (virtual visit), 43.4 min (messaging time)	- Not specified	- Self-tracking of medication adherence, blood glucose via wireless meter - Sync in real time to clinician coach application	- 12 weeks
12	Effects of an Internet-based intervention on plasma glucose levels in patients with type 2 diabetes	Kim et al.	2005	-4007	North America	USA	Prospective	Quasi-experimental one-group, pretest and posttest design	Primary	- Hospital (tertiary care)	- T2DM - Can self-tets BG levels at home and self inject medications - Can access website - Have own cellular phone	- Hx of important illness, renal insufficiency Cr >1.5mg/dl, using insulin pumps - People receiving info from diabetes care website	42		41.5 (12.3)	1. All adults	20 (47.6)	-	4.6 (5.3)	- 2hr-PBG 244.1 (77.9)	- But SBP DBP data available	-	- But TC, TG HDL data available	-	19 (45.2)	14 (33.3)	-	5 (11.9)	NIL	1 group - Home monitoring (upload data to be viewed and given advice) - Health coaching based off history and data	Text	- Nurse send optimal recommendations of researcher - Continuous education and reinforcement of diet, exercise ,emdication and monitoring	- Researcher (Professsor at a nursing college)	- 12 weeks	- Not specified	- Sent via cellular phone and or the internet	- 12 weeks
13	A patient-centric, provider-assisted diabetes telehealth self-management intervention for urban minorities	Carter et al.	2011	-	North America	USA	Prospective	Randomized Controlled Trial	Primary	- Primary care	- T2DM, at least 2 years - >18yo - English speaking - African American - REsiding in target area - Have PCP willing to participate - Can read above 8 grade level	- Gestation, T1DM - Non-African american - Illetrate, visual, hearing impaired, non-English speaking - Reliance on psychotropic medication	47	- Control (n=21) - Intervent (n=26)	- Control 49 - Intervent 52	1. All adults (>18yo)	- Control 9 (42.9) - Intervent 8 (30.8)	-	-	- Control 8.8 - Intervent 9.0	-	-	-	-	-	-	-	-	1 group - Usual care	1 group - Self-managemet module via telehealth - With health coaching with nurse - Helth education module online - Social networking module online	Educational materials Text Video call	- Self maangement module: watch video 10 minutes, then discussion with nurse about video, goals, behaviour change strategies	- Therapist (a nurse with clincal exp) + supervisor (if needed)	- Not specified - 30 minutes	- Biweekly	- Nurse provide guidance on data uploaded - Video-conferencing - Will also trasmit summary of the discussion and health records to EHR for patient's PCP	-
14	Effect of tele-rehabilitation on glucose control, exercise capacity, physical fitness, muscle strength and psychosocial status in patients with type 2 diabetes: A double blind randomized controlled trial	Duruturk et al	2019	5 mnths 09/2017-01/2018	Europe	-	Prospective	Randomized Controlled Trial	Primary	- Hospital	- T2DM		50	- Intervent (n=25) - Control (n=25)	- Intervent 52.82 (11.86) - Control 53.04 (10.45)	1. Adults (18-65yo)	- Intervent 12 (48) - Control 14 (56)	NA	- Intervent 4.89 (3.86) - Control 5.23 (3.36)	- Intervent 7.14 (0.91) - Control 7.57 (0.99)	-	-	-	-	-	-	-	-	1 group - Only normal education and f/u	1 group - Telerehabiliation	Video call	- Internet video conference - Breathing, calisthenic, rhythmical, strengthening and streching exercise	- Physiotherapist	- 6 weeks - 20-45 mins per session	- 3x a week	- Pulse oximeter - Digital sphygmomanometer	- Not specified
15	Practical Telemedicine for Veterans with Persistently Poor Diabetes Control: A Randomized Pilot Trial	Crowley et al.	2016	1 year 12/2013-12/2014	North America	USA	Prospective	Randomized Controlled Trial	Primary	- Primary care	- Veterans with T2DM, HbA1c >9.0% for >1yr - Has a Durham primary care provider	- No issues communicating (language, speech, hearing, speech impediment) - Dementia, psychosis, life0limiting illness, recent CVS/stroke event - Active alcohol, subtance abuse - Prior hypogly seizure/coma - Refure to do SMBG - Continuous subcut insulin infusion pump	50	- Control (n=50) - Intervent (n=50)	- Control 60 (9.2) - Intervent 60 (8.4)	1. All adults	- Control 23 (92) - Intervent 25 (100)	Control - White 8 (32.0) - African American 15 (60.0) - Other 2 (8.0) Intervent - White 13 (52.0) - African American 12 (48.0) - Others 0 (0.0)	- Control 12 (9) - Intervent 12 (13) median (IQR)	- Control 10.7 (1.6) - Intervent 10.2 (1.4)	- But SBP DBP data available	-	-	-	-	-	-	-	1 group - Usual care - Received education packet	1 group - Telemonitoring - Health coaching	Voice call	- By telephone - Nurses will telemonitor but the machine interactive voice response system will delivery the advacned diabetes comprehensive care which includes SMBG, hypogly recognition, mangement, meds, diet, insulin, exercise, cx - After data all collected, nurses will relay changes by physician to patients	- Program nurses	- 6 months - Not specified length of each	- 1x every 2 weeks	- SMBG before meal and bedtime using HT-issued equipment - Report data using interactive voice repsose system	- Not specified
16	A nurse short message service by cellular phone in type-2 diabetic patients for six months	Kim et al.	2007	24 months 01/2003-12/2004	Europe	UK	Prospective	Randomized Controlled Trial	Primary	- Hospital	- DM (as per The Expert Committee on the Diagnosis and Classification of Diabetes Mellitus 1997) - Able to perform BG self-testing and self-injection of medication - Have own phone	- If have renal insufficiency (Cr>1.5mg/dl), on insulin pump	51	- Control (n=30) - Intervent (n=26)	- Control 47.5 (9.1) - Intervent 46.8 (8.8)	1. All adults	- Control 11 (42.3) - Intervent 11 (44.0)	-	- Control 8.0 (4.9) - Interventt 5.2 (5.9)	- Control 7.59 (1.09) - Intervent 8.09 (1.72) p<0.05	-	-	-	-	- Control 18 (69.2) - Intervent 17 (68.0)	- Control 8 (30.8) - Intervent 8 (32.0)	-	-	1 group - Routine care w endocrinologist 1 or 2x in 6 months	1 group - Monitoring: Keeping a log - Health coaching	Text	- By SMS - Personalized recommendations and encouragements based off uploaded data	- Diabetic educator nurse	- 6 months	- Not specified	- To upload data manually onto website	- Not specified
17	A randomized controlled trial of a nurse short-message service by cellular phone for people with diabetes	Kim et al.	2007	2003-2004	Europe	UK	Prospective	Randomized Controlled Trial	Primary	- Hospital (tertiary care)	- T2DM - Able to perform SMBG, self injection of medication, access website - Have own cellular phone	- Severe illness, renal insuffiiency, insulin pumps	51	- Control (n=26) - Intervent (n=25)	- Control 47.5 (9.1) - Intervent 46.8 (8.8)	1. All adults	- Control 11 (42.3) - Intervent 11 (44.0)	-	- Control 8.0 (4.9) - Intervent 5.2 (5.9)	- Control 7.59 (1.09) - Intervent 8.09 (1.72)	-	-	-	-	- Control 17 (68.0) - Intervemt 18 (69.2)	- Control 8 (32.0) - Intervent 8 (30.8) p=0.01	-	-	1 group - Usual care, meeting endocrinologist 1 or 2x during the 12 weeks	1 group - Health education: via SMS - Remote monitoring: via upload of data and feedback via SMS	Text	- Continous education, reinforcement of diet, exercise, medicatio edjustment etc - All done via weekly SMS	- Researcher (professor at a nursing college)	- 12 weeks	- Weekly	- Frequent SMBG - To manually input data into the website (if not terminated from study)	- 12 weeks
18	Distance education and diabetes empowerment: A single-blind randomized control trial	Zamanzadeh et al.	2016	Not specified	Europe	Netherlands	Prospective	Randomized Controlled Trial	Primary	- Others (patients are from Urmia Diabetes Association)	- T2DM	- Comorbidities (heart, lung, kidney disease, mental illness, high BP)	66	- Control (n=33) - Intervent (n=33)	- Control 48.97 (5.63) - Intervent 48.45 (4.98)	1. All adults	- Control 14 (42.4) - Intervent 13 (39.4)	-	- Control 8.27 (4.71) - Intervent 10.45 (5.0)	-	-	- Excluded	-	-	-	-	-	-	1 group - Usual care	1 group - Telephone health coaching - Education by SMS	Voice call	- By phone call	- Not specified	- 3 months - Not specified	- 3x a week	- Not specified	- Not specified
19	Self-tracking of Physical Activity in People With Type 2 Diabetes: A Randomized Controlled Trial	Kooiman et al.	2018	-	North America	USA	Prospective	Randomized Controlled Trial	Primary	- Hospital	- T2DM - Hba1c >7.5% - >18 yo - Access to internet, can use coputer	- Pregnancy - Already doing >3 hours intensive exercise per week - Comorbides, cogintive dysfunction	72	- Control (n=32) - Intervent (n=40)	- Control 55.8 (11.4) - Intervent 56.8 (11.4)	1. All adults (>18)	-	-	- Control 14.9 (5.2) - Intervent 15.5 (7.7)	- Control 8.6 (1.22) - Intervent 8.5 (0.87)	-	-	-	-	- Control 21 (65.6) - Intervent 31 (77.5)	- Control 17 (53.1) - Intervent 22 (55.0)	-	-	1 group - Usual care	1 group - Usual care - Activity tracker linked to online-self tracking (eHealth program) - For learning, trending, goals, monitoring, review and feedback	Text	- Option to contact nurse to ask questions and support with regards to weekly information given (on acitivity, diet, recipes, exercises, behaviours) - Messages sent also: for tailored feedback	- Diabetes nurse	- Not specified	- Not specified	- Automatic data upload into eHealth programme - Feedback given via SMS	- Not specified
20	Web-based collaborative care for type 2 diabetes: a pilot randomized trial	Ralson et al.	2009	12 months 2002-2004	North America	USA	Prospective	Pilot Randomized Trial	Primary	- Others (General IM Clinic)	- T2DM - 18-75yo - GHb >7% last 12 months	- Participated in pilot student - Had a resident as primray physician - Followed in a specialty clinic	83	- Control (n=41) - Intervent (n=42)	- Control 57.6 (s.d) - Intervent 57.0 (s.d)	1. All adults (18-75yo)	- Control 20 (48.2) - Intervent (22) 52.4	Control - Non-Hispanic, while 30 (73.0) Intervent - Non-Hispanic, white 38 (89.7)	-	- Control 7.9 - Intervent 8.2 NOTE: this is GHb	- But SBP DBP data available	-	- But TC availiable	-	-	- Control 16 (39.0) - Intervent 16 (38.1)	-	-	1 group - Usual care	1 group - Healthcoaching - EMR access - Educational site	Text	- Encourage participants, sends blood glucose reading weekly, send email - Responds to PM Mon to Friday	- Care manager	- 12 months	- At least 1x a week	- Automatically uploaded BG readings	- 12 months
21	Telemonitoring in fasting individuals with Type 2 Diabetes Mellitus during Ramadan: A prospective, randomised controlled study	Lee et al.	2017	12 weeks 2015	Europe	UK	Prospective	Cluster Randomized Trial	Primary	- Primary care	->18yo, non-insulin dependant T2DM, min 6 months diagnosis - Most recent HbA1c 7.5-11.0 - Have internet, email, smartphone - Min 15 days fasting	- Debilitating medical complications - Pregnant, nursing mothers - Poor support from PCP or caretaker	85	- Control (n=40) - Intervent (n=45)	- Control 53.77 (8.03) - Intervent 53.24 (7.29)	1. All adults (>18)	- Control 16 (40.0) - Intervent 24 (60.0)	-	- Control 10.04 (7.64) - Intervent 7.91 (4.81) p=0.05	- Control 8.79 (1.15) - Intervent 8.69 (1.12)	- But SBP DBP data available	-	- But TC, TG, HDL, LDL availiable	-	-	-	-	-	1 group - Usual care	1 group - No proper coaching, but case manager will call if 3x hypoglycemia readings - No educational programme	NIL	- No proper coaching, but case manager will call if 3x hypoglycemia readings	- Case manager	- 12 weeks	- Not specified	- Bluetooth MyGlucoHealth glucometer - Sync to online portal	- 12 weeks
22	Overcoming Clinical Inertia: A Randomized Clinical Trial of a Telehealth Remote Monitoring Intervention Using Paired Glucose Testing in Adults With Type 2 Diabetes	Greenwood et al	2015	10 mnths 01-10/2013	North America	USA	Prospective	Randomized Controlled Trial	Primary	- Primary care	- T2DM, only OHGA or lifestyle - Participated in DM management programme in last 12 months - 30-70yo - HbA1c 7.5-10.9% only - Has Internet, email, phone - English - Primary care patients	- Insulin prescription - Non-independant (dementia, severe depression, schizophrenia, cognitive impairment) - Delibidating diagnosis (stroke, HR, ESRF, blind)	90	- Intervent (n=45) - Control (n=45)	- Intervent 53.9 (10.4) - Control 57.5 (10.6)	1. Adult (30-70yo)	- Intervent 22 (75) - Control 26 (79)	Intervention - White 29 (33) - Hispanic 6 (7) - Black 1 (1) - American Indian 2 (2) - Asian/Pacific 3 (3) - Other 2 (2) - Not Reported 1 (1) Control - White 27 (31) - Hispanic 8 (9) - Black 2 (2) - American Indian 1 (1) - Asian/Pacific 4 (5) - Other 1 (1) - Not Reported 0 (0)	- Intervent 8.3 (5.5) - Control 8.1 (5.3)	- Intervent 8.5 (1.1) - Control 8.2 (1.1)	- Intervent 29 (33) - Control 22 (25)	NA	- Intervent 36 (41) - Control 24 (28) P=0.006	- Intervent 4 (5) - Control 5 (6)	- Intervent 37 (44) - Control 37 (33)	Excluded	-	-	1 group - Standard care, 3 months biochemical tests, consult as needed/required - Diabetes education booklets - Referrral for DM education as needed - Normal nurse care coordination by post mail and telephone	1 group Telemonitoring Telemedicine	Voice call	- Phone coaching - To discuss blood glucose trends, goals, MI and opportunities to improve - Failure of glucose improvement after 4 wks = medication review with PCP	- CDE (certified diabetes educator)	- Duration not specified - 30 mins long per session	- At 4, 8, 12 wks	- Care Innovations Guide Tablet w logging, daily health session questitons and education via ppw or video - Glucometer (OneTouch Ultra 2)	6 months
23	Improved Medication Adherence and Frequency of Blood Glucose Self-Testing Using an m-Health Platform Versus Usual Care in a Multisite Randomized Clinical Trial Among People with Type 2 Diabetes in India	Kleinman et al	2017	9 mnths 04/2015-01/2016	North America	USA	Prospective	Randomized Controlled Trial	Primary	- Primary care	- T2DM, >6 months duration - Able to speak and read either English, Hindi, Gujarati, Tamil - HbA1c 7.5-12.5% - On stable DM therapy - Not previously used the app, owns an Andriod phone	- If using insulin pump, glucose monitor, glucocorticoids - Pregnant, or planning to be - Received or planning to organ transplant - Substance abuse - Hearing, visual, cognitive impairment - Renal, hepatic, psychiatric disease	90	- Intervent (n=44) - Control (n=46)	- Intervent 48.8 (9.0) - Control 48.0 (9.5)	1. Adult (18-65yo)	- Intervent 36 (81.8) - Control 27 (58.6) p=0.02	NA	- Intervent 10.0 (5-16) - Control 8.5 (4-14)	- Intervent 9.4 (1.2) - Control 9.1 (1.1)	- Intervent 8 (40.0) - Control 12 (60.0)	Excluded	- Intervent 18 (40.9) - Control 19 (41.3)	NA	- Intervent 22 (50.0) - Control 27 (55.1)	- Intervent 22 (50.0) - Control 19 (46.3)	-	-	1 group - Standard care - Both groups given free consult, free lab testing, transport stipend, free BG strips - Offered the app after study completion	1 group Telemonitoring - Daily automated questionnaire Telemedicine - Chat function, used as needed	Text	- Health coach: regularly responded to patients questions - Provider: to review feed of BG trend, lab results, medications. Can contact patient via chat. No pre-arranged online/phone sessions	- Health coach - Provider	- 6 months - Not specified length of chat	Not specified	- Gather Health (m-Health DM management platform) Web Portal	6 months
24	Mobile Phone-Based Telemedicine Practice in Older Chinese Patients with Type 2 Diabetes Mellitus: Randomized Controlled Trial	Sun et al	2019	7 mnths 03-09/2016	North America	USA	Prospective	Randomized Controlled Trial	Primary	- Hospitals (outpatient endocrinology of First Affiliated Hospital of Jilin University)	- <65yo - HbA1c 7-10% - Able to use a mobile phone	- Illiteracy - Abnormal liver, kidney function - Severe DM cx, on insulin pumps - Participating in other clinical trials	91	- Intervent (n=44) - Control (n=47)	- Intervent 67.9 (66-71) - Control 68.04 (66-72)	3. Elderly (>65yo)	- Intervent 19 (43) - Control 47 (38)	NA	- Intervent 11.19 (6.39) - Control 11.52 (7.73)	- Intervent 7.84 (0.73) - Control 7.88 (0.64) Others: BUN, ASTL, ALT, Cr, BMI	NA (sys/dia in median (IQ) available)	Excluded from study	Intervention - TC 5.00 (0.97) - TG 4.92 (1.24) - LDL 2.92 (2.37-3.29) - HDL 1.09 (0.85-1.25) Control - TC 4.92 (1.24) - TG 2.31 (1.85) - LDL 2.86 (2.28-3.67) - HDL 1.21 (1.-5-1.40) mmol/L	NA	-	Excluded if on insulin pump	-	-	1 group Routine outpatient care (3 monthly f/u) Nothing additional	1 group Telemonitoring - Glucometers - Diet logging Advice - wrt medication, diet, exercise - via mHealth telemedicine system + Routine outpatient (3 monthly f/u)	Text	Medical teams - Sent medical advice and reminders to patients via PM / telephone every 2 weeks - Based off data logged Dietician - Once monthly dietary recommendations and guidance for blood glucose monitoring, based off data logged - Control received only at baseline and completion of study	- Medical team (not specified) - Dietician	Not specified	Medical teams - Every 2 weeks Dietician - Once monthly	- Glucometer (bluetooth sync to phone and app) - Daily dietary intake (via app) - Transmitted to medical server	- Not specified
25	Efficacy of the Telemedicine for Reach, Education, Access, and Treatment (TREAT) model for diabetes care	Toledo et al	2011	-4018	North America	USA	Prospective	Prospective Cohort Study	Primary	- Primary care	- T2DM - Hba1c >7.0 - In medically undeserved rural Pennsylvania	-	94	- Control (n=63) - Intervent (n=31)	- Control 60.2 (12.0) - Intervent 62.8 (9.8)	1. All adults (>24yo)	- Control 17 (27.0) - Intervent 12 (41.4)	-	- Control 13.1 (7.8) - Intervent 14.2 (7.8)	- Control 8.9 (1.9) - Intervent 8.6 (1.0)	-	Nephropathy - Control 9 (14.3) - Intervent 6 (19.4)	-	-	-	- Control 39 (61.9) - Intervent 24 (77.4)	-	-	1 group - Usual care	1 group - Telemedicine consultations, with uploading and review of collected data	Video call	- Videoconferencing to update mangement and review SMBG data	- Endocrinologist - Assisted by diabetes nurse educator also	- 6 months	- 3x in 6 months (Baseline, 3 months, 6 months)	- SMBG	- 6 months
26	Use of home telehealth monitoring with active medication therapy management by clinical pharmacists in veterans with poorly controlled type 2 diabetes mellitus	McFarland et al.	2012	-4018	North America	-	Prospective	Non-randomized parallel, control group study -> quasi experimental	Primary	- Primary care	- T2DM	- T1DM - Non-compliant	103	- Control (n=67) - Intervent (n=36)	- Control 63 (10) - Intervent 66 (9)	1. All adults	- Control 64 (6) - Intervent 36 (100)	Control - Caucasian 53 (79) - African American 8 (12) - Others 6 (9) Intervent - Caucasian 31 (86) - African American 1 (3) - Others 4 (11)	-	- Control 9.1 (1.6) - Intervent 9 (1.5)	-	-	-	-	-	-	-	-	1 group - Non-CCHT (F2F meeting)	1 group - CCHT (care coordination home telehealth + FTF meeting)	Text	- CPS to offer recommendations to increase lifestlye, compliance and management of hypoglycemia, change insulin dosage - If cannot, regitered nurse will take over	- Clinical pharmacy specialist	-	- Dependant on clinical situation (ranges from daily to monthly)	- Blood glucose monitor that trasfer data to device, to be accessed externally]	-
27	Web-based telemedicine for management of type 2 diabetes through glucose uploads: a randomized controlled trial	Zhou et al.	2014	8 months 07/2012-02/2013	North America	USA	Prospective	Randomized Controlled Trial	Primary	- Hospital	- T2Dm, 18-75yo - Can manage glycemic meter at home	- Does not have an internet device	108	- Control (n=55) - Intervent (n=53)	-	1. All adults (18-75yo)	-	-	-	- Control 8.22 (1.58) - Intervent 8.44 (1.58)	- But SBP DBP data available	-	- But TC, TG, LDL, HDL data available	-	-	-	-	-	1 group - Usual care f/u in 3 months (+1 mnth) - Pamphlet on DM management + schedule of DM courses - 30-60 min education sessions	1 group - Same as control + - Telemonitoring - Health coaching	Text Voice call	- By short internet messages or telephone - To give guidance, key behavioural changes, monitoring	- Staff (from endocrine department, not specfied)	- Not specified	- Not specified	- To upload BG and key behaviours (smoking, drinking, exercise, diet control) 1x every 2 weeks	- Not specified
28	A prospective observational study to assess the effectiveness of an electronic health (E-health) and mobile health (M-health) platform versus conventional care for the management of diabetes mellitus	Jha et al.	2016	10/2014-05/2015	Asia	India	Prospective	Prospective Cohort	Primary	- Hospitals	- >18yo - Attended MAx Super Specialty Hohspital - Agrreable to join	-	109	- Control (n=70) - INtervent (n=39)	- Control 51.15 (10.39) - Intervent 53.4 (11.07)	1. All adults (>18)	- Control 52 (74.3) - Intervent 29 (74.3)	-	-	- Control 7.88 (1.82) - Intervent 8.80 (1.81)	-	-	- But Cholestrol, TG, HDL, LDL data avaliable	-	-	-	-	-	1 group - Usual care (saw physician, DM education and counselling at their scheduled visit)	1 group - Usual care (saw physician, DM education and counselling at their scheduled visit) - Educational videos and daily tips	Automated/algorithm-based Educational materials	- Access to education videos and daily tips (email/text message)	- Diabetes educator	- Not specified	- Weekly	- Phone call	- Not specified
29	Randomized Controlled Trial of Technology-Assisted Case Management in Low Income Adults with Type 2 Diabetes	Egede et al.	2017	Not specified 2011-2013	North America	USA	Prospective	Randomized Controlled Trial	Primary	- Primary care	- T2DM, HbA1c >8% - >18yo - Had working landlind - Can communicate in English	- If mental confusion, dementia, psychosis, active mental disorder - Life expectancy <6moths, pregnant, lactating - Participating in other DM trials	113	- Control (n=59) - Intervent (n=54)	- Data avaliable as n, in age range groups	1. All adults (>18yo)	- Control 11 (18.6) - Intervent 9 (18.5)	Control - White 13 (22.0) - Black 46 (78.0) - Others 0 (0.0) Intervent - White 11 (20.4) - Black 39 (72.2) - Others 4 (7.4)	- Control 11.5 (7.2) - Intervent 13.0 (8.1)	- Control 10.1 (2.1) - Intervent 10.1 (1.8)	-	-	-	-	-	-	-	-	1 group - Usual care at study clinic	1 group - Telemonitoring - Health coaching	Voice call	- By phone call - Nurses f/u on problematic patients / patietns with abnormal results - Algorithmn made adjustements, under supervision of study physicians and endocrinologist	- Clinic nurses	- Not specified	- As per need (if requested / if abnormal results)	- FORA system: 2-in-1 BG and BP monitor that upload data - 1x a day	- Not specified
30	Telemedicine-Assisted Self-Management Program for Type 2 Diabetes Patients	vonStorch et al	2019	13 mnths Not specified	North America	USA	Prospective	Randomized Prospective Study	Primary	- Other - Not specified, but recruited patients covered by Central Krankenversicherung AG private health insurance	- 40-67yo - Diagonised w T2DM	- Pregnant - Undergoing treatment for cancer, life-threatening illness - Cognitive, mobility impairment - In need of nursing care	115	- Intervent (n=60) - Control (n=55)	- Intervent 59.5 (6.3) - Control 58.4 (7.3)	1. All adults	- Intervent 47 (78) - Control 47 (85)	NA	- Intervent 7 (4) - Control 7 (4.1)	- Intervent 7 (0.96), n=57 - Control 6.89 (1.01) n=54 Others: DSMQ, BMI, steps, multimorbiditiy >2 (which include HL + HTN)	NA	NA	NA	NA	-	-	-	Intervent: 15( 25) Control: 7 (13)	1 group Routine care by physician	1 group - Telemonitoring - Lifestyle Telephone Coaching	Voice call	- Need based telephone coaching - Based off Transtheoretical Model of Prochaska - Staged program targeting diet, physical activity, self-control, emergency, clinical and stress management, routine and mental training - Will discuss and inteprete data, agree on goals to manage	- Coach (not specified) (Which type?)	- 1 year - Not specified length per session	- First 3 months, intensive phase. Called at least once a month - Aftewards, need basis	- Glucometer, step counter (bluetooth) - Blood glucose, steps, dietary information reocrded in tablet provided	- 1 year
31	Impact of ENHANCED (diEtitiaNs Helping pAtieNts CarE for Diabetes) Telemedicine Randomized Controlled Trial on Diabetes Optimal Care Outcomes in Patients with Type 2 Diabetes	Benson et al	2019	1 year 2016-2017	North America	USA	Prospective	Randomized Controlled Trial	Primary	- Primary care	- T2DM	- T1DM - CKD, HIV, Late CHF, NM disorder, cancer, pregnant - Cognitive, language barrier - Institutional residence	118	- Intervent (n=60, but 54 due to 6 lost to f/u) - Control (n=58, but 50 due to 8 lost to f/u)	- Intervent 59.8 (10.2) - Control 60.0 (8.66)	1. Adult (40-75yo)	- Intervent 32 (53.5) - Control 33 (56.9)	Intervention - African American 2 (3.3) - Asian 1 (1.7) - Pacific Islander/Hawaiian 0 (0) - Hispanic 0 (0) - American Indian/Alaska Native 0 (0) - White 56 (93.3) - Multiracial 0 (0) - Unknown 1 (1.7) Control - African American 0 (0) - Asian 1 (1.7) - Pacific Islander/Hawaiian 0 (0) - Hispanic 2 (3.5) - American Indian/Alaska Native 0 (0) - White 52 (89.7) - Multiracial 3 (5.2) - Unknown 0 (0)	Intervention - <1yr 5 (8.3) - 1-3yr 8 (13.3) - 3.-5yr 6 (10.0) - 5-10yr 15 (25.0) - >10yr 24 (60.0) - Dont' know 2 (3.3) Control - <1yr 6 (10.3) - 1-3yr 11 (19) - 3.-5yr 9 (15.5) - 5-10yr 17 (29.4) - >10yr 15 (25.9) - Don't know 0 (0.0)	- Intervent 8.1 (1.55) - Control 8.3 (1.66)	- Intervent 42 (70) - Control 39 (67.2)	NA	- Intervent 29 (48.3) - Control 29 (50.0)	- Intervent 2 (3.3) - Control 0 (0.0)	-	- Intervent 27 (45.0) - Control 18 (30.4)	-	-	1 group - Returned for 1 year follow-up - Nothing further	1 group Telemedicine - 2 segments - By PCP and RDN - Also given the International Diaetes Center's Type 2 Diabetes Basic Booklet (referred to during call)	Voice call	- Phone coaching - PCP: MI, education, goal setting, self-efficacy - RDN: Medical nutrition therapy (meal plans, portioning, fruits/veg, whole grains), physical activity	- PCP - RDN (registered dietician nutritionist)	- Duration not specified - 30 mins long per session	- Mostly monthly - Average of 10 session (range of 3-14 sessions)	None	None
32	Mobile Diabetes Intervention for Glycemic Control in 45- to 64-Year-Old Persons With Type 2 Diabetes	Quinn et al.	2016	1 year -	North America	USA	Prospective	Randomized Controlled Trial	Primary	- Primary care	- T2DM, at least 6 months - H1c >7.5% - 18-64 yo	- Beneficiaries of medicare/aid - No health insurance - Pregnant,actively abus sustances, drugs, alcohol - Psych conditions - No email or Internet	118	<55 - Control (n=29) - Intervent (n=37) >55 - Control (n=27) - Intervent (n=25)	<55 - Control 47.4 (7.5) - Intervent 47.3 (6.8) >55 - Control 59.5 (2.8) - Intervent 59.0 (2.9)	1. All adults (18-64yo)	<55 - Control 18 (62.1) - Intervent 14 (37.8) >55 - Control 10 (37.0) - Intervent 17 (68.0)	<55 - Control [Black 16 (55.2), 11 (37.9), 2 (6.9)] - Intervent [Black 12 (32.4), 20 (54.1), 5 (13.5)] >55 - Control [11 (40.7), 15 (55.6), 1 (3.7)] - Intervent [5 (20.0), 19 (76.0), 1 (4.0)]	<55 - Control 8.9 (7.5) - Intervent 6.8 (4.5) >55 - Control 9.2 (6.0) - Intervent 10.3 (5.8)	<55 - Control 9.9 (1.8) - Intervent 9.9 (2.0) >55 - Control 8.4 (1.2) - Intervent 9,8 (2.3)	<55 - Control 13 (44.8) - Intervent 25 (67.6) >55 - Control 16 (59.3) - Intervent 18 (72.0)	- But microvascular cx noted	- But hypercholestrolemia recorded	- But CADrecorded	-	-	-	-	1 type - Usual care by PCP	1 type - Usual care by PCP - Telemonitoring + coaching: Patient coaching system (PCS) using a software to enter DM selfcare values (BG, carbs intake, meds, etc) and receive auto generated SMS via alhorithm - Telecoaching: Virtual case managers (diabetic educators) can speak on phone / send personalized SMS / web portal	Automated/algorithm-based Text	- Automated messages - Personalized messages based off data logged - Can be via web portal (encouraged), phone, SMS - Will receive self-care action plan every 2.5 months	- Virtual case managers (diabetic educators)	- 12 months	- Not specified	- Using MDMA application with One TOuch Ultra to record and upload (BG, carb intake, mesd, etc)	- 12 months
33	Effects of continuous care for patients with type 2 diabetes using mobile health application: A randomised controlled trial	Wang et al.	2019	2017	Europe	UK	Prospective	Randomized Controlled Trial	Primary	- Hospital	- T2DM - 30-60 yo - Owns cell phone - Hba1c >7.0 - No complciations or serious disease, mental disorder, effective communcaiton skills - Can SMBG	- Contact lost with patient - Incomplete hgelath information - Serious disease cx	120	- Control (n=60) - Intervent (n=60)	- Control 45.8 (8.38) - Intervent 45.13 (7.83)	1. All adults	- Control 31 (51.7) - Intervent 31 (51.7)	-	-	- Control 8.68 (2.26) - Intervent 8.62 (2.33)	-	-	-	-	-	-	-	-	1 group - Usual care - Nurse provided consult before discharge, with phone call on first week and first month of discharge	1 group - Usual care - Montirong: exercise, diet, BG - Coaching: reminders, advice, consultations, followup with nurse	Text Video call Voice call	- According to monitoring status, physician provided guidelines - Can reach out to any time using voice, picutre, video or text message	- Physician - Diabetes specialist nurse	- 6 months	- Anytime (with physician) - 1x a week for 3 months, then 1x a month for last 3 months (by nurse)	- Monitoring via uploaded data on the app - For nurse practiioner to make assessments and provide to physician to give advice	- Not specified
34	Does Diabetes Distress Influence Clinical Response to an mHealth Diabetes Self-Management Education and Support Intervention?	Clark et al.	2020		North America	USA	Prospective	Randomized (non-blinded) Controlled Trial	Primary	- Others (from health center)	- T2DM - A1c >7.5%	- Mental, physical impariment	126	- Control (n=63) - Intervent (n=63)	- Overall 48.5 (9.8)	-	- Overall 32 (25)	- Mostly Mexicans	-	- Overall 9.5 (1.3)	-	-	-	-	-	-	-	-	1 group - Usual care - Given glucometer	1 group - Usual care - given glucometer - SMS/call intervention for education and monitoring	Text Voice call	- Will receive 2 text : 1 motivational, 1 education - Can be via call also	- Study coordinator	- 6 months	- 2 text per day	- Given BG meter (one touch) and strips - Will have to text back their observed values - 2-3 per day - Out of range = participant will be called	- 6 months
35	Active care management supported by home telemonitoring in veterans with type 2 diabetes: the DiaTel randomized controlled trial	Stone et al	2010	Ended 11 Jan 2007	North America	USA	Prospective	Randomized Controlled Trial	Primary	- Primary care	- A1c >8 - >1 year of pharmacologica therapy - T2DM - <80 yo	-	137	- Control (n=73) - Intervent (n=64)	- 1/3 of participants >65yo	Not specified	Majority male	Majoriy non-Hispanic white	-	- Control 9.4 (1.4) - Intervent 9.6 (1.6)	-	-	-	Predominant comorbidity is CHF and CAD	-	-	-	-	1 group - Baseline 2 hr educational session (self management + nutrition) - CC (care cordination via montlhy phone call)	1 group - Baseline 2 hr educational session (self management + nutrition) - ACM (active care medication management) - HT (home telemonitoring)	Text Voice call	- General health conditions, status of glycemic control - Logs as updated, compliance issues, issues requirinig acitve intervention	- Nurse practioner	- Not specified	- Monthly (both groups) + Follow up via a 'timley telephone follow-up" (for ACM + HT)	- SMBG, BP, weight daily trasmitted to Viterion peripheral device	- Not specified
36	Health Coaching Reduces HbA1c in Type 2 Diabetic Patients From a Lower-Socioeconomic Status Community: A Randomized Controlled Trial	Wayne et al	2015	19 months 03/2012-10/2013	North America	USA	Prospective	Randomized Controlled Trial	Primary	- Primary care	- T2DM - HbA1c >7.3, within past month - Below 70	- None	138	- Intervent (n=67) - Control (n=64)	- Intervent 53.1 (10.9) - Control 53.3 (11.9)	1. Adults (<70 yo)	- Intervent 17 (35) - Control 10 (20)	Intervent - First Nations 0 (0) - Black 22 (46) - Caucasian 12 (25) - Hispanic 4 (8) - South Asian 5 (10) - West Indian 3 (6) - Other 2 (4) Control - First Nations 1 (2) - Black 22 (45) - Caucasian 14 (29) - Hispanic 5 (10) - South Asian 3 (6) - West Indian 3 (6) - Other 1 (2)	NA	- Intervent 8.69 (1.32), n=48 - Control 8.89 (1.30), n=49	NA	NA	NA	NA	-	-	-	-	1 group - Coach only help in selecting their goal - not given mobile phone or support software	1 group Telemonitoring - via Connecteed Wellness Platform on provided phone Health coaching	Text Voice call	- Guide healthy lifestyle choice, provide support when client diverged from goals - Reducing A1c, increase exercise, modify diet	- Health coach (behavioural change counselling specialist for chronic disease management)	- 6 months - Not specified length	- On demand, anytime / as individual scheduled - At least 1x a wk	- Data upload to platform (blood gucose, exercise freq/duration/intensity, photo journaling, mood)	6 months
37	A Diabetes Mobile App With In-App Coaching From a Certified Diabetes Educator Reduces A1C for Individuals With Type 2 Diabetes	Kumar et al	2018	3 mnths 2016	North America	USA	Prospective	Single-Arm Trial	Primary	- Others - Recruited from online support forum, diabetes groups, social media	- T2DM, A1C >7.5% - Reported to be motivated to use a diabetes self-management coaching programme - iPhone	- If using another management education app / coaching programme - If recent change in diabetes tx (~3months) - If mental, cognitive, language impaired - If severe with DM cx (severe retinopathy, severe neuropathy), pregnant - If not living in US	146	- Intervent (n=146) - No control (Analysed in different groups with overlap in participants eg; > all participants, > active users, >active users with baseline A1c >9%, etc)	- All 52 (9) - Active 51 (9) - Active w High Baseline 50 (9)	1. Adult (18-75yo)	- All 43 (30) - Active 29 (29) - Active w High Baseline 17 (30)	All - White 107 (73) - Black 27 (19) - Hispanic 9 (6) - Others 3 (2) Active - White 78 (78) - Black 15 (15) - Hispanic 6 (6) - Others 1 (1) Active w High Baseline - White 39 (68) - Black 12 (21) - Hispanic 5 (9) - Others 1 (2)	- All 11 (7) - Active 12 (7) - Active w High 12 (8)	- All 52 (9) - Active 51 (9) - Active w High 50 (9)	- All 88 (60) - Active 61 (61) - Active w High 35 (61)	NA	- All 78 (53) - Active 51 (51) - Active w High 25 (44)	NA (Heart attack stated)	- All 117 (80) - Active 79 (79) - Active w High 44 (77)	- All 69 (47) - Active 47 (47) - Active w High (32 (56)	-	-	None	2 groups 1: mobile app + in-app coaching 2: mobile app + in-app coaching + smart watch (data in f/u study)	Educational materials Text	- Have access to a live coach to deliver supplemental content, support, encouragement, accountability - CDE reaches out 5 days a week via PM - Give individualized feedback and insight based off logged data - Also has 12-lesson education programme	- CDE (certified diabetes educator)	- 3 months (9 wk education programme, CDE support throughout) - Not specified length	- 5x a week	- HealthKit (track medication taken, diet tracking, active mins, BG readings - Health Data (A1c results, weight)	3 months
38	RN Diabetes Virtual Case Management.	Brown et al.	2016	-	North America	USA	Prospective	Quasi-experimental	Primary, Secondary	- Others	-	-	155	-	- Overall 66.852 (8.024)	-	-	-	- Overall 11.776 (7.581)	- Overall 9.646 (1.730)	-	-	-	-	-	-	-	-	1 group (2009) - Usual care - Face to face support management with nurse	1 group (2011) - Usual care + - Virtual case management + telemonitoring	Voice call	- Will provided education, support and coaching - Also will adjust medication according to approve protocol	- Registered nurse (as case mangers)	- Not specified	- Not specified	- Trasmitted SMBG via home telephone to nurse - Care provided britually for real-time management and support - Nurse will consult pharmacist is needed to	- Not specified
39	Effects of mobile phone application combined with or without self-monitoring of blood glucose on glycemic control in patients with diabetes: A randomized controlled trial	Yu et al.	2019	6 mnths 06/2016-01/2017	North America	USA	Prospective	Randomized Controlled Trial	Primary	- Hospital	- T2DM as per WHO 1999 criteria - Can use mobile phone - 35-65 yo (Note: no limitation for A1c)	- If have severe liver, kidney, systemic disease - On insulin pump - Pregnant or planning to be - Excessive drinking ,drug - Impaired visually, mentally - Possibility of lost to f/u	160	A Control (n=6) B SMBG only (n=7) C MPA only (n=5) D Both (n=7)	- A Control 56.2 (8.4) - B 51.4 (9.4) - C 52.1 (8.9) - D 50.3 (10.4) p=0.02	1. Adults (35-65yo)	- A Control 29 (61.2) - B 21 (46.7) - C 34 (70.8) - D 31 (68.9)	NA	-	- A Control 8.7 (1.9) - B 8.6 (2.0) - C 8.6 (1.8) - D 8.3 (1.9)	-	-	-	-	- A Control 38.7 (18.2) - B 60.0 (27) - C 37.5 (18) - D 67.7 (30.5)	- A 22.6 (10.6) - B 20.0 (9.0) - C 28.1 (13.5) - D 9.7 (4.4)	-	-	1 group - A, Usual care, with no glucose meter, no phone app	3 groups - B SMBG only - C MPA only - D both	Educational materials Text Voice call	- Voice and messaging - To answer patients questions up to 8hr a day, 5x a week. Real-time communication - Clinicians informed of BG that exceed safety value - With virtual education programme for diet, sports, knowledge on monitoring and medication	- Clinicians	- Not specified	- As per requested for	- B, D: blood glucose meter - C, D: Diabetes-Carer app on phone	- 6 months
40	Cluster-randomized trial of a mobile phone personalized behavioral intervention for blood glucose control	Quinn et al.	2011	12 mnths -	North America	USA	Prospective	Randomized Controlled Trial	Primary	- Primary care	- T2DM, diagnosed for >6 months by physician - HbA1c >7.5% within 3 months - 18-64 yo	- Medicare, Medicaid beneficiaries, uninsured - Using insulin pump - Pregnant - Substance abuse (drug, alcohol) - Psychotic, schizo care - Impaired (hearing, visual) - No Internet, no email	163	- Control UC (n=56) - Intervent CO (n=23) - Intervent CPP (n=22) - Intervent CPDS (n=62)	- Control UC 53.2 (8.4) - Intervent CO 52.8 (8.0) - Intervent CPP 53.7 (8.2) - Intervent CPDS 52 (8.0)	1. Adults (18-64yo)	- Control UC 28 (50) - Intervent CO 12 (52.2) - Intervent CPP 10 (45.5) - Intervent CPDS 31 (50)	Control UC - Black 27 (48.2) - White 26 (46.4) - Other 3 (5.4) Intervent CO - Black 10 (43.5) - White 12 (52.2) - Other 1 (4.3) Intervent CPP - Black 10 (45.5) - White 9 (40.9) - Other 3 13.6) Intervent CPDS - Black 17 (27.4) - White 39 (62.9) - Other 6 (9.7)	- Control UC 9.0 (7.0) - Intervent CO 7.7 (5.6) - Intervent CPP 6.8 (4.9) - Intervent CPDS 8.2 (5.3)	- Control UC 9.2 (1.7) - Intervent CO 9.3 (1.8) - Intervent CPP 9.0 (1.8) - Intervent CPDS 9.9 (2.1)	- Control UC 29 (51.8) - Intervent CO 18 (78.3) - Intervent CPP 13 (59.1_ - Intervent CPDS 43 (69.4)	-	- Control UC 34 (60.7) - Intervent CO 11 (47.8) - Intervent CPP 14 (63.6) - Intervent CPDS 36 (58.1)	-	-	-	-	-	1 group - Usual care (UC)	3 groups - Coach only (CO) - Coach PCP portal (CPP) - Coach PCP w decision support (CPDS)	Automated/algorithm-based Text Voice call	- Mostly automted management prompts / motivation message via algorithm - Phone app consists of message component also - Data reviewed and supplemental message can be sent via educators - Phone calls can be made to educators - Patients receie custom action plan every 2.5 months	- Diabetes educator	- Not specified duration - Not specified length	- 1x call per month	- One Touch Ultra 2 - Phone app (carbs intake, medication) with patient portal	- Not specified
41	Video consultations as add-on to standard care among patients with type 2 diabetes not responding to standard regimens: a randomized controlled trial	Raun Hansen et al.	2017	8 months 2014-2015	Europe	England	Prospective	Cross-Sectional	Primary	- Hospital	- T2DM, DAnish speaking - Participated in DM management programme but failed - Willingness - Hba1c >7.5%, BMI >25 - Age 30-75	- Terminal disease, <6 months life span - Need an intepreter	165	- Control (n=82) - Intervent (n=83)	- Control 58.3 (9.3) - Intervent 57.8 (9.4)	1. All adults (30-75yo)	- Control 53 (65) - Intervent 53 (64)	-	- Control 12.5 (7.3) - Intervent 12.1 (6.6)	- control 9.36 (1.3) - Intervemt 9.25 (1.2)	- But SBP DBP data available	- But UA/Cr data availalbe in 3 stratified groups	- But TC, TG, HDL, LDL availiable	-	- Control 32 (39) - Intervent 30 (36)	- Control 60 (75) - Intervent 57 (69)		-	1 group - Normal clinic based care (every 3-6 months)	1 group - Normal clinic based care (every 3-6 months) - Monthly video conferences with a nurse - Data collection regularly to tablet	Video call	- Advice based off logged data	- Nurse practioner	- 8 months	- Monthly	- Regular uploading of measurements (glucose, BP, weight) via BLuetooth/USB jack to tablet/computer - For partiicpant and healthcare center nurse to follow up on	- 8 months
42	Efficacy of the Telemedical Lifestyle intervention Program TeLiPro in Advanced Stages of Type 2 Diabetes: A Randomized Controlled Trial	Kempf et al.	2017	52 weeks 2014-2015	North America	USA	Prospective	Randomized Controlled Trial	Primary	- Others (German Centre of Diabetes and Health, a research institution with a univeristy)	- T2DM, overwieght/obese - 25-75yo, HbA1c >7.5%, BMI >27kg	- Acute infections, chronic diseases (except DM and HTN, like cancer, cOPD, asthma, dementia, nephropathy), smoker, weight infleuncing meidcation, breastfeeding	170	- Control (n=74) - Intervent (n=93)	- Control 60 (8) - Intervent 59 (9)	1. All adults (25-75)	- Control 39 (53) - Intervent 51 (55)	-	- Control 11 (8) - Intervent 11 (7)	- Control 8.2 (1.2) - Intervent 8.4 (1.3)	- But SBP DBP data available	-	-	-	-	- Control 56 (76) - Intervent 62 (67)	-	-	1 group - Usual care (quarterky visits)+ self-management guide, weighing scale, step counter	1 group - Usual care (quarterky visits)+ self-management guide, weighing scale, step counter - TeLiPro blood glucose meter	Voice call	- Medication, healthy diet, PT, lifestyle change, measured data - MEdical-mental motivation techniques, goal setting	- Diabetes coach	- 12 weeks - 20 minutes each	- Weekly	- Told to collect steps, weight, BG daily	- 12 weeks
43	Evaluation of the telephone intervention in the promotion of diabetes self-care: a randomized clinical trial	Fernandes et al.	2016	-4021	South America	Brazil	Prospective	Randomized Controlled Trial	Primary	- Primary care	- DM diagnosis - Age 30-80 - Access to telephone, previously participated in 2 phone interventions	- T1DM - Didnt answe calls, changed address	210	- Control (n=106) - Intervent (n=104)	- Control 62.9 (10.2) - Intervent 62.9 (10.3)	1. All adults (30-75yo)	- Control 28 (26.9) - intervent 38 (35.9)	-	-	- Control 8.02 (2.07) - Intervent 8.12 (2.18)	-	-	-	-	-	-	-	-	1 group - Continued with conventional monitoring in priamary care - Education booklet on DM	1 group - Continued with conventional monitoring in priamary care - Education booklet on DM - Health coaching	Voice call	- By telephone - Promote self-care (physical activity, diet)	- Nurse	- Not specified duration - 14 minutes (on average, with 95% CI 13.6 to 14.4)	- Average of 6 calls per user over 6 months	- None	- Not specified
44	Telemedicine in the Management of Type 2 Diabetes Mellitus	Wang et al	2016	6 mnths Not specified	North America	USA	Prospective	Randomized Controlled Trial	Primary	- Hospitals (First Hospital of Jilin University, Endocrine Department)	- T2DM, HbA1c 7-10% - At least 1 year since diagnosis	- If had severe diabetic complications, severe renal disease (Serum Cr > 132.6umol/L male / >123.8umol/L female - Severe hepatic disease, AST / ALT >2.5x ULN - Failure of medication compliance within 3 months - Participating in another trial - If on inslin pump - If pregnant - If illeterate	212	- Intervent (n=106) - Control (n=106)	- Intervent 52.6 (9.1) - Control 54.7 (10.3)	Not specified	- Intervent 64 (60.4) - Control 52 (49.1)	NA	- Intervent 8.1 (7.6) - Control 7.7 (6.8)	- Intervent 7.9 (0.7) - Control 8.0 (0.8)	NA (sys/dia in median (IQ) available)	NA	Intervention - TC 5.1 (1.1) - TG 2.0 (1.5-3.2) - LDL 2.9 (0.7) - HDL 1.2 (0.5) Control - TC 4.9 (1.0) - TG 1.7 (1.1-2.5) - LDL 2.9 (0.8) - HDL 1.2 (0.3) mmol/L	NA	-	-	-	-	1 group Routine outpatient care (3 monthly f/u) Glucometer given	1 group Telemonitoring - Routine + - Glucometer + - Diet, exercise, BP, weight log Telemedicine - For feedback	Text Voice call	Medical Team - Reviews data and leave messages on site / phone call to supervise patients on self monitoring, compliance and exercise	- Medical team (not specified)	- 6 months - Not specified length per session	Medical Team - Reviews data every 2 weeks	- Glucometer - U-Healthcare website (self upload diet, exercise BP, weight data)	6 months
45	Enhancing Patient Activation and Self-Management Activities in Patients With Type 2 Diabetes Using the US Department of Defense Mobile Health Care Environment: Feasibility Study.	Gimbel et al.	2020	2017-2018	North America	Canada	Prospective	Randomized Controlled Trial	Primary	- Primary care	- >18yo - Can understand and read English - Enrolled for primary care - T2DM diagnosis	- Non specified	229	- Control (n=112) - Intervent (n=131)	- Control 63.2 (9.8) - Intervent 62.5 (10.8)	1. All adults	- Control 63 (53.2) - Intervent 75 (66.6)	Control - American Indian 0 (0) - Asian 8 (7.1) - Black 14 (12.5) - Native Hawaiian 7 (6.3) - Unknown 8 (7.1) - White 75 (67.0) - Hispanic 10 (8.9) Intervent - American Indian 2 (1.7) - Asian 9 (7.7) - Black 19 (16.2) - Native Hawaiian 9 (7.7) - Unknown 10 (8.5) - White 68 (58.1) - Hispanic 14 (12.0)	- Control 10.0 (7.6) - Intervent 9.6 (7.4)	- Control 7.6 (1.6) - Intervent 7.5 (1.3)	- But SBP DBP data available	-	- But HDL, LDL data have	-	-	-	-	-	1 group - Usual care	1 group - Usual care - Remote monitoring - Health coaching via MCHE platform	Text	- Done via MHCE messaging platform - Will receive tailored behavioural messages to influence, activate and reinforce behaviour	- Research associates	- Not specified	- Not specified	- Given bluetooth enable scale, glucometer, BP, activity monitor - Uploaded to MHCE analysis to be reviewed	- Not specfied
46	The effect of automated calls with telephone nurse follow-up on patient-centered outcomes of diabetes care: a randomized, controlled trial	Piette et al.	2000	-	North America	USA	Prospective	Randomized Controlled Trial	Primary	- Primary care	- DM diagnosis - ACtive prescription for hypoglycemic agent	- >75yo - Diabling sensory impairment, life expectancy <12 months - Primary langugage not English / Spanish	248	- Not specified	- Control 53.3 (10.5) - Intervent 55.7 (10.2)	1. All adults	- Control ? (43.5) - Intervent ? (38.7)	Control - White (29.0) - Hispanic (51.6) - Others (19.4) Intervent - White (29.0) - Hispanic (47.6) - Others (23.4)	-	- Control 8.6 (1.8) - Intervent 8.8 (1.8)	-	-	-	-	-	- Control (30.7) - Intervent (43.6) p=0.035	-	-	1 group - Usual care	1 group - Usual care - Automated Telephone Disease management (interaction with ATDM computer by using the push button keypad on telephone) - Optional additional eudcation modules and health tips - Offered self-care education and tailored advice	Educational materials Voice call	- Self-care eudcation and tailored education and advice based off reported data and barrier - This is OFFERED (they can reject) - Optional additional education moduels administered by ADTM computer	- Nurse eductator (in conjunction with physician)	- Not specified - Optional	- Not specified - Optional	- Data reporting via ADTM computer on the phone (push button response)	- Not specified
47	Telemonitoring and Mobile Phone-Based Health Coaching Among Finnish Diabetic and Heart Disease Patients: Randomized Controlled Trial	Karhula et al.	2015	22 months 02/2011-12/2012	North America	Canada	Prospective	Randomized Controlled Trial	Primary	- Others (from district electronic health records)	- T2DM, at least 3 months - Hba1c >6.5% at least 1 year - >18 yo - Can speak finnish - Can walk, can participate	- Not specified	250	- Control (n=70) - Intervent (n=180)	- Control 65.5 (9.6) - Intervent 66.6 (8.2)	1. All adults (>18)	- Control 40 (57) - Intervent 99 (55)	-	-	- Control 7.20 - Intervent 7.25	-	-	-	Heart disease - Control 15 (21) - Intervent 47 (26.1)	-	-	-	-	1 group - Usual care	1 group - Usual care - Phone for self-monitoring - Phone call via health coach	Voice call	- Via phone call - Evaluation of mental, social condition, health goals, self-amagenplan - Discuss the results of SMBG	- Health coach	- 30 mins	- Every 4-6 weeks	- Mobile phone with software and personal health record access - Can be automated (bluetooth_ or manual for body weight, BP, BG - Once a week	- Not specified
48	Impact of automated calls with nurse follow-up on diabetes treatment outcomes in a Department of Veterans Affairs Health Care System: a randomized controlled trial	Piette et al.	2001	-	North America	USA	Prospective	Randomized Controlled Trial	Primary	- Others (3 general medicine clinics, 1 DM specialty clinic)	- DM diagnosis	- >75yo - Mentally ill - <12 months life expectancy - Newely diagnosed, planning t idscotinue services - Didnt have touch tone device	272	- Control (n=140) - Intervent (n=132)	- Control 61 (10) - Intervent 60 (10)	1. All adults	- Control 99 (138) - Intervent 95 (126)	Control - White 66 (93) - Black 12 (17) - Hispanic 11 (16) - Others 11 (15) Intervent - White 54 (71) - Black 24 (32) - Hispanic 14 (18) - Others 8 (11) p=0.05	-	- Control 8.1 (1.7) - Intervent 8.2 (1.7)	-	-	-	-	-	- Control 31 (43) - Intervent 39 (51)	-	-	1 group - Usual care	1 group - Usual care - Remote monitoring: upload of SMBG results for nurse to see and relay to PCP. Done via automated phone call - Health coaching: weekly phone calls	Voice call	- Acted as diabetic nurse educators - Discussed on symptoms, medication, adherence - Made periodic calls to follow-up on issues, but baseline 1x a week	- Nurse	- 12 months	- Weekly (at baseline, though periodically also)	- Manual reporting of SMBG reading, self-care activities, perceived DM control, symptoms, etc - Done over phone (automated phone call)	- Not specified
49	Automated telephone assessment and education with nurse follow up improved self care and glycaemic control in patients with diabetes...commentary on Piette JD, Weinberger M, McPhee SJ et al. Do automated calls with nurse follow-up improve self-care and glycemic control among vulnerable patients with diabetes? AM J MED 2000 Jan;108:20-7	Piette et al.	2000	-	Europe	UK	Prospective	Randomized Controlled Trial	Primary	- Primary care	- English/Spanish speaking - <75yo - Diabetes for >6 months - On medications	- Psychotic disorder, disabling sensory dysfunction - <12months life expectancy - No touchtone telephone	280	- Control (n=143) - Intervent (n=137)	- Overall 55	1. All adults (<75yo)	- Overall 115 (41)	Overall - Hispanic 140 (50) - White 81 (29) - Others (21)	-	-	-	-	-	-	1	-	-	-	1 group - Usual care	1 group - Usual care - Health coaching, education, - Telemonitoring (automated phone assessment)	Automated/algorithm-based Educational materials Video call	- Education module: diet, weight, education on glucose self monitoring, foot care, dherence to meds - Self care eudcation calls	- Nurse educator	- 5-8 minutes (mean 6 minutes)	- 1.4x per month (mean)	- Nurse addressed problems during assessment - Provided general self care education	- Not specified
50	Effectiveness of Technologically Enhanced Peer Support in Improving Glycemic Management Among Predominantly African American, Low-Income Adults With Diabetes.	Heisler et al.	2019	1 year 2014-2016	North America	USA	Prospective	Randomized Controlled Trial	Primary	- Primary care	- Diagnosed with DM (not specified) - Used inpatient / emergency service in part 12 months - Have telephone line at home Meets at least 1 - 2 patient outvisite / 1 hospitalization related to DM ICD-( code - 1 prescription for glucose control meds - A1c at least 8.0% (<70), or 8.5% (>70)	- If active substance abuse, psychiatric illness	290	- Control (n=144) - Intervent (n=146) - 1: Peer support only (n=144) - 2: Peer + iDecide, both (n=146)	- Control 62.1 (10.5) - Intervent 64.3 (9.7)	1. All adults	- Control 142 (98.6) - Intervent 141 (96.6)	Control - AA 89 (61.8) - White 53 (36.8) - Others 2 (1.4) Intervent - AA 92 (63.4) - White 53 (36.6) - Others 0 (0.0)	- 1 only:15.3 (9.9) - 2 both: 150 (10.2)	- Control 9.1 (1.7) - Intervent 9.1 (1.7)	- But SBP DBP data available	-	- But baseline TC, HDL, LDL data in mean (SD) available		-	- 1 only: 93 (64.6) - 2 both: 78 (53.4)	-	-	1 group - e-peer support	1 group - e-peer support + - Educational materials enhancement iDecide)	Voice call	- Via computer facillitatedcalls - To learn about how diabetes affect the the body, physical activity, how glucose is processed in body - Goal setting, action plan	- Peer coach	- 4 years	- 1x a week at least	- Patient to be guided	- 4 years
51	Managing the space between visits: a randomized trial of disease management for diabetes in a community health center	Anderson et al.	2010	- -	North America	USA	Prospective	Randomized Controlled Trial	Primary	- Primary care	- T2DM, <18yo	- Unwilling to give consent - Primary language is not English or Spanish - No telephone - If substance abuse, mental or physical impairment	295	- Control (n=149) - Intervent (n=146)	-	1. Adults (<18yo)	- Control 64 (43.0) - Intervent 60 (41.1)	Control - Black 12 (8.1) - White 39 (26.2) - Other 98 (65.8) Intervent - Black 15 (10.3) - White 40 (27.4) - Others 91 (62.3)	-	- Control 8.4 (2.33) - Intervent 7.6 (1.75) p=0.006	- Control 113 (75.8) - Intervent 107 (73.8)	-	-	Congestive Heart Failure - Control 4 (2.7) - Intervent 4 (2.7) CAD - Control 22 (14.8) - Intervent 20 (13.8)	-	-	-	-	1 group	1 group - Health-coaching via phone	Voice call	- Clinical assessment, self-management (diet, exercise, stress, smoking, goals), medication adherence, glucose monitoring - Semi-structure, unscripted - All reviewed by coordinator	- Specialized nurses (with exp in commercial disease management)	- 12 months - Not specified length	- Level 1: weekly (HbA1c >9 OR HbA1c <9, but HTN Stage 2) - Level 2: biweekly (7<HbA1c<9 OR HbA1c <7 with HTN Stage 1, depression, DM neropathy, nephropathy, retinopathy) - Level 3: monthly (HbA1c <7)	- None	- Not specified
52	A Randomized Trial on Home Telemonitoring for the Management of Metabolic and Cardiovascular Risk in Patients with Type 2 Diabetes	Nicolucci et al.	2015	13 mnths 10/2011-09/2012	North America	USA	Prospective	Randomized Controlled Trial	Primary	- Not specified	- T2DM - >45 yo - Using either sulphonyurea alone or with other OHGA - Using basal insulin alone, or with OHGA - HbA1c btwn 7.5-10% - BP >130/80, regardless anti-HTN usage	- DM on lifestyle treatment, or non-sulphonyurea monotherapy or multiple insulin injection - Impairment (mental, psychiatric, substance abuse) - Pregnancy - Major CVS event in past 6 months, other serious health condition - Non-adherance to protocol	302	- Control (n=149) - Intervention (n=153)	- Control 57.8 (8.9) - Intervent 59.1 (10.3)	1. Adults (>45yo)	- Control 92 (61.7) - Intervent 94 (61.4)	NA	- Control 8.7 (6.2) - Intervent 8.3 (6.2)	- Control 7.99 (0.8) - Intervent 7.94 (0.7)	- Control 116 (77.9) - Intervent 117 (76.5)	Nephropathy - Control 9 (6.0) - Intervent 10 (6.5)	- Control 74 (49.7) - Intervent 56 (36.6) p=0.02	Congestive Heart Failure - Control 5 (3.4) - Intervent 7 (4.6)	- Control 140 (94) - Intervent 141 (92.2)	- Control 14 (9.4) - Intervent 12 (7.8)	-	Excluded	1 group - Normal f/u with GP. No additional study materials	1 group - Telemed	Text Voice call	- Nurse contact patients to discuss results/data, identify barrirers to compliance or causes of inadequate control / pressure - Physicians have options of sending messages / reminders / encouragement via text, email or telephone	- Trained nurse - Physician (emergency access only via 'call me' feature. physician not scheduled for any coaching AND physician can choose to generate reminders, notifications, warning, motivation messages to patient)	- 12 months	- 1x call per month (average of 2.2x per patient month)	- Weight scale - Sphygomomanometer - Glucometer - Main hub	- 12 months
53	Enhancing health literacy and behavioural change within a tele-care education and support intervention for people with type 2 diabetes.	Long et al.	2011	2 years	Europe	UK	Prospective	Cohort study	Primary	- Not specified	- Not specified	- Not specified	319	- Not specified	- Not specified	- Not specified	- Not specified	-	-	-	-	-	-	-	-	-	-	-	?	1 group - Usual care - Health coaching: proactive calls - Remote monitoring: software to log information	Voice call	- Proactive calls by tele-carers - Participants can call on their own volition also - Increase patietn knowledge, understnading, and self maangement, general self care	- Tele-carers (non-medically trained)	- 20 mins	Depends - HbA1c >9%: 1 call per month - HbA1c 7.1-9%: 1 call every 7 wks - HbA1c <7%: 1 call every 3 months	- Software with prompts to log infomration - Log glucose levellife style changes	- Not specified
54	The influence of mobile phone-based health reminders on patient adherence to medications and healthy lifestyle recommendations for effective management of diabetes type 2: a randomized control trial in Dhaka, Bangladesh	Yasmin et al.	2020	16 mnths 01/2014-05/2015	Europe	UK	Prospective	Randomized Controlled Trial	Primary	- Hospital	- Has a mobile phone - Receiving treatment from BIHS hospital for T2DM	- Not specified	320	- Control (n=160) - Intervent (n=160)	- Control 51 (range 30-75) - Intervent 53 (range 30-85) p=0.011	1. All adults	- Control 30 (19) - Intervent 41 (26)	-	- Control 6 - Intervent 7	- Not available Baseline FBG - Control 8.54 - Intervent 8.67 Baseline 2hr post meal BG - Control 12.57 - Intervent 12.33	-	-	-	-	-	-	-	-	1 group - Normal f/u at hospital	1 group - Health coaching - 24/7 call center	Voice call	- For support on medication, diet, exercise, hospital visits, other lifestyle modifications - By phone call	- Not specified	- 5 months - 10 minutes per call	- Every 10 days	- None	- None
55	Remote Lifestyle Coaching Plus a Connected Glucose Meter with Certified Diabetes Educator Support Improves Glucose and Weight Loss for People with Type 2 Diabetes	Bollyky et al	2018	Not specified 2003-2011	North America	USA	Prospective	Randomized Controlled Trial	Primary	- Others - Not specified. Patients from Livongo programme	- T2DM in Livongo program - Overweight, BMI>25 - Haven't reach goal of HbA1c <7.0	-	330	- Livongo only (n=75) - Livongo+ scale (n=115) - Livongo + scale + lightweight coaching (n=73) - Livongo + scale + intensive coaching (n=67)	- All participants 50.3 (9.6) - Livongo only 52.8 (11.2) - Livongo+ scale 49.8 (9.5) - Livongo + scale + lightweight coaching 51.3 (9.8) - Livongo + scale + intensive coaching 49.9 (9.74)	1. Adults (>21yo)	- All participants 146 (44.2) - Livongo only 30 (40) - Livongo+ scale 58 (50.4) - Livongo + scale + lightweight coaching 35 (47.2) - Livongo + scale + intensive coaching 23 (34.3)	All - White 212 (64.2) - Black 36 (10.9) - Hispanic 3 (0.9) - Unknown 39 (11.8)	-	- All 7.5 (1.9) - Livongo 7.6 (2.1) - Livongo + scale 7.8 (1.8) - Livongo + scale + light coaching 7.2 (1.6) - Livongo + scale + intensive coaching 7.5 (1.8)	-	-	-	-	-	- All 129 (39.1)	-	-	2 groups - Livongo only - Livongo + scale	2 groups - Livongo + lightweight coaching - Livongo + intensive coaching	Automated/algorithm-based	- Algorithmic driven messages / encouragement + Lightweight - 20 min onboarding call - Templated text message support - Everything else templated OR Intensive - 60 mins onboarding call - Daily personalized text message - Personalized meal rating (they send photo) - Personalized activity recommendations	- CDE (certified diabetes educator)	- 3 months - 30 mins onboarding (lightweight) / 60 mins onboarding (intensive)	- Daily texts - Light: mean 8x (1-32x) - Intensive mean 44x (5-136x)	- Livongo Diabetes Program (glucose machine, input meal, dosing details) - BodyTrace Inc Scale (height, weight)	3 months
56	Smart Care Based on Telemonitoring and Telemedicine for Type 2 Diabetes Care: Multi-Center Randomized Controlled Trial	Jeong et al	2018	6 mnths 03/2011-04/2013	North America	USA	Prospective	Randomized Controlled Trial	Primary	- Hospitals (4 university hospitals in South Korea)	- T2DM, HbA1c 7-11%	- If on insulin and it isnt basal, or if its premixed and needed >2 a day - Acute illnesses, liver, renal dysfunction, chronic lung disease	338	- Conventional (n=113) - Telemonitoring (n=113) - Telemedicine (n=112)	- Control 53.16 (9.06) - Telemonitoring 53.65 (9.10) - Telemedicine 52.46 (8.48)	1. Adults (40-49, 50-59) 2. Younger T2DM (20-39) 3. Elderly (>60)	- Control 76 (67.26) - Telemonitoring 75 (66.37) - Telemedicine 77 (68.75)	NA	NA	- Control 8.39 (1.10) - Telemonitoring 8.21 (0.93) - Telemedicine 8.39 (1.10)	NA (sys/dia in median (IQ) available)	NA	NA	NA	- Control 97 (85.85) - Telemonitoring 89 (78.76) - Telemedicine 89 (79.46)	- Control 1 (0.88) - Telemonitoring 1 (0.88) - Telemedicine 0 (0.00)	Both OHA + Insulin - Control 12 (10.62) - Telemonitoring 17 (15.04) - Telemedicine 19 (16.96)	- Control 3 (2.65) - Telemonitoring 6 (5.31) - Telemedicine 4 (3.57)	1 group A: Routine outpatient appointment every 8 wks	2 groups B: Telemonitoring - Routine + - Glucometer + - InBody Composition + - Automated algorithm response + - General diabetes info 1x a wk C:Telemedicine - Routine at 24wks only! + - Telemonitoring stuff + - Virtual consult at wk 8 and 16	Automated/algorithm-based Educational materials Text Video call Voice call	- Automated short message feedback on glucose monitoring - Video conferencing with physicians/endocrinologist - Telephone calls, management and feedback w physicians and diabetes specialist nurses	- Physicians and - Diabetes specialist nurses	Not specified	Physicians - At wk8 and wk 16 Diabetes specialist nurse - Responds to patients phone calls - No frequency given	- Glucometer (One Touch, LifeScan Inc, Milpitas, CA) - InBody Composition Analyzer - Diet and exercise log - Transmitted to web-enable computer w camera	- Not specified
57	Cost-Effectiveness of Facilitated Access to a Self-Management Website, Compared to Usual Care, for Patients With Type 2 Diabetes (HeLP-Diabetes): Randomized Controlled Trial	Li et al.	2018	12 months 2013-2014	North America	USA	Prospective	Randomized Controlled Trial	Primary	- Primary care	- T2DM, >18yo	- Impairment (psychosis, physical sensory, intellectual) - Inability to understand English - Terminally ill, involved in another self-management intervention	374	- Control (n=189) - Intervent (n=185)	- Control 64.7 (9.1) - Intervent 64.9 (9.5)	1. All adults (>18yo)	- Control 131 (69) - Intervent 127 (69)	-	- Control 8.2 (6.1) - Intervent 7.8 (5.7)	- Control 7.35 (1.37) - Intervent 7.26 (1.25)	- But SBP DBP data available	-	- But TC, HDL data available	-	-	-	-	-	1 group - Usual care - Access to a simple website from Diabetes UK / NHS Choices	1 group - Same as control + - HeLP-Diabetes program (health coaching via forum)	Educational materials Text	- By online forum and 'Ask the Expert' facility on the forum - Mostly an education program	- Multidisciplinary team (scientist, clinicians, patient representatives)	- Not specified	- Not specified	- Self-report questionnaires by other health care resources	- Not specified
58	Behavioral and technological interventions targeting glycemic control in a racially/ethnically diverse population: a randomized controlled trial	Forjuoh et al.	2014	01/2009 - 06/2012	Europe	UK	Prospective	Randomized Controlled Trial	Primary	- Primary care	- T2DM - >18yo - HbA1c >7.5 last 6 months - English speaking	- Alcoholism, drug abuse - Pregnant, plans to in 12 months - Unwilling to participate	376	- Control (n=95) - PDA (n=81) - CDSMP (n=101) - CDSMP + PDA (n=99)	- Control 18-34: 1 (1.1) 35-64: 69 (72.6) 65: 25 (26.3) - CDSMP 18-34: 4 (4.0) 35-64: 77 (76.2) 65: 20 (19.8) - PDA 18-34: 1 (1.2) 35-64: 55 (67.9) 65: 25 (30.9) - CDSMP + PDA 18-34: 2 (2.0) 35-64: 71 (71.7) 65: 26 (26.3)	1. All adults (>18yo)	- Control 42 (44.2) - CDSMP 47 (46.5) - PDA 34 (42.0) - CDSMP + PDA 46 (46.5)	Control - Non-Hispanic white 58 (61.1) - Non-Hispanic black 17 (17.9) - Hispanic 15 (15.8) - Other 5 (5.3) CDSMP - Non-Hispanic white 58 (57.4) - Non-Hispanic black 21 (20.8) - Hispanic 20 (19.8) - Other 2 (2.0) PDA - Non-Hispanic white 49 (60.5) - Non-Hispanic black 11 (13.6) - Hispanic 19 (23.5) - Other 2 (2.5) CDSMP + PDA - Non-Hispanic white 61 (61.6) - Non-Hispanic black 12 (12.1) - Hispanic…	-	- Control 9.2 (1.6) - CDSMP 9.4 (1.7) - PDA 9.3 (1.6) - CDSMP + PDA 9.2 (1.4)	- But SBP DBP data available	-	-	-	-	-	-	-	1 group - Usual clinical diabetes care - Diabetes council calssic education materials	3 groups 1. CDSMP (chronic disease self-management programme) 2. PDA (personal digital assistance to record) 3. CDSMP + PDA	Not specified	- Face to face, classroom based porgram - On DM self management - Decision making, action planning	- Lay leaders / experienced master trainers (Who underwent 4 day workshop)	- 6 weeks	-	- PDA (only for group 2 and 3) - Tungsten E2 handheld device (BG, BP, medication usage,p hysical acitvity, dietary intake)	-
59	Online disease management of diabetes: engaging and motivating patients online with enhanced resources-diabetes (EMPOWER-D), a randomized controlled trial	Tang et al.	2013	12 months	North America	USA	Prospective	Randomized Controlled Trial	Primary	- Primary care	- T2DM, A1c >7.5% - Dx more than 12 months ago - Age >18yo - Is on fu, seen <12 months	- Lack of regular internet / email - Cant speak english / read / write - Unwillingness, pregnancy, - Uninsured - Terminal illness, in hospice	415	- Control (n=213) - Intervent (n=202)	- Control 53.5 (10.2) - Intervent 54.0 (10.7)	1. All adults (>18yo)	- Control 130 (61) - Intervent 119 (58.9)	Control - White 123 (58) - Black 15 (7) - Asian 47 (22) - Native Hawaiian 3 (1) - American Indian 1 (0) - Hispanic 19 (9) - Declined to state 5 (2) Intervent - White 121 (60) - Black 7 (3) - Asian 42 (21) - Native Hawaiian 3 (1) - American Indian 3 (1) - Hispanic 20 (10) - Declined to state 6 (3)	-	- Control 9.28 (1.74) - Intervent 9.24 (1.59)	- But SBP DBP data available	-	- But LDL data available	-	-	-	-	-	1 group - Usual care	1 group - Usual care + - Remote monitoring: glucometer with bluetooth, can update other information - Coaching: by nurse care managers and registered dieticians	Text	- Done via secure messaging - To check in, give feedback about data - NCM can adjust medication based of protocol - Educational messages also sent by NCMs	- Nurse care managers - Registered dieticians	- 12 months	- Not specified	- Glucometer with Bluetooth - Can self input other info (diet, weight, BP, insulin doses, etc) - Can be viewed by primary health care provided	- 12 months
60	Effect of structured self-monitoring of blood glucose, with and without additional TeleCare support, on overall glycaemic control in non-insulin treated Type 2 diabetes: the SMBG Study, a 12-month randomized controlled trial	Parsons et al.	2019	1 year -\2012-2015	Europe	UK	Prospective	Randomized Controlled Trial	Primary	- Primary Care	- T2DM only, diagnosed for at least 1 year - Suboptimal DM control (HbA1c 7.5 to 13%) - Not receiving insulin therapy	- Those who need BG monitoring for clinical reasons (as said by their GP), safety issue	446	- 1 Control (n=151) - 2 SMBG alone (n=147) - 3 SMBG + Tele (n=148)	- 1: 60.7 (10.98) - 2: 62.9 (9.34) - 3: 61.6 (9.82)	1. All adults (18-80yo)	- 1: 88 (58) - 2: 82 (56) - 3: 88 (60)	White - 1: 135 (95) - 2: 137 (99) - 3: 133 (95)	Only available in ranges, as n(%) Control - 1-3yrs: 30 (20) - 3-5yrs: 29 (19) - 5-10yrs: 53 (35) - >10yrs: 39 (26) SMBG - 1-3yrs: 20 (14) - 3-5yrs: 32 (22) - 5-10yrs: 47 (32) - >10yrs: 48(33) SMBG + Tele - 1-3yrs: 28 (19) - 3-5yrs: 23 (16) - 5-10yrs: 55 (37) - >10yrs: 42 (28)	- 1: 8.7 (1.07) - 2: 8.5 (1.08) - 3: 8.6 (1.15)	-	-	-	-	- 1: 146 (97) - 2: 133 (91) - 3: 142 (96)	Excluded	-	- 1: 5 (3) - 2: 14 (9) - 3: 6 (4)	1 group - Group 1: Usual care as per NICE guidelines	2 group - Group 2: Telemonitoring - Group 3: Telemonitoring + Health coaching	Voice call	- By telephone, timing decided by patient - Review BG readings and related events (patient choose if nurse can see the AccuCheck data if not, they can just read results to nurse via phone) - To come up with goals and care plan	- Study nurse	- Not specified duration - Not specified length	- Monthly	- Accu-Check 360 Management Software	- Not specified
61	An Internet-based health gateway device for interactive communication and automatic data uploading: Clinical efficacy for type 2 diabetes in a multi-centre trial	Cho et al.	2017	6 months 2011-2012	Europe	UK	Prospective	Randomized Controlled Trial	Primary	- Hospital (3 different hospitals)	- Hba1c 7-10% - T2SM, more than 1 year	- Significant medical disease (high Cr, AST ALT high) - Not stable taking emdications - Insulin pump users - PArticipants of other trials	484	- Control (n=240) - Intervent (n=244)	- Control 53.4 (8.7) - Intervent 52.9 (9.2)	1. All adults 2. Young T2DM (1 pax <20)	- Control 152 (63.3) - Intervent 155 (63.5)	-	-	- Control 7.81 (0.66) - Intervent 7.86 (0.69)	-	- But nephropathy n% avaliable	- But TC, TG HDL, LDL data available	-	-	-	-	- Control 4 (1.6) - Intervent 2 (0.8)	1 group - Usual outpatient care - Glucometer given	1 group - Usual outpatient care - Glucometer for remote monitoring - Health coaching	Text	- Additional individualized education for lifestyle management - Recommendations give n by nurse - via device's electronic chart system to send messages	- Nurse	- Not specified	- Weekly (1st 3 months) - Alternate weeks (last 3 months)	- Automated glucometer that will sync for nurses to monitor and review and optimized management	- Not specified
62	Optimizing diabetes control in people with Type 2 diabetes through nurse-led telecoaching	Odnoletkova et al.	2016	-4025	North America	Canada	Prospective	Randomized Controlled Trial	Primary	- Others (recruited from health insurance fund Partena)	- T2Dm - Age 18-75yo - On oral and/or insulin	- If corticosteroid therapy - Debilitating comorbidities (dialysis, mental illness ,cancer, staying in care facility, prengnacy) - Not proficient in Dutch	574	- Control (n=287) - Intervent (n=287)	- Control 62.4 (8.9) - Intervent 63.8 (8.7)	1. All adults (18-75)	- Control 180 (63) - Intervent 173 (60)	-	Only available in ranges, as n(%) Control - <2yrs: 41 (14) - >10yrs: 91 (32) Intervent - <2yrs: 46 (16) - >10yrs: 94 (33)	Only available as n (%) of those with HbA1c >7% at baseline	-	-	-	Coronary Heart Disease - Control 39 (14) - Intervent 35 (12) Heart Failure - Control 14 (5) - Intervent 21 (7) Myocardial Infarct - Control 13 (5) - Intervent 11 (4)	-	-	-	-	1 group - Normal GP visit + - DVD with educational materials on T2DM	1 group - Normal GP visit + - DVD with educational materials on T2DM - Welcome package (nutrition guide, blood glucose machine) - Coaching programme	Voice call	- By telephone - Recommendation and discussion of lifestyle adjustments, adherence to therapy, knowledge, training	- Certified diabetes nurse educator (aka coach)	- 5x sessions, each 30 mins (range: 10-45mins)	- Every 5 weeks (range 3-8 weeks)	- None	- None
63	Online diabetes self-management program: a randomized study	Lorig et al.	2010	18 months 2006-2007	North America	USA	Prospective	Randomized Study	Primary	- Others (internet recruitment)	- >18yo, not pregnant/cancer care - T2DM diagnosed - Has internet access	-	761	- Control (n=270) - Intervent (n=259) - Intervent + Email Renforcement (n=232)	- All 54.3	1. All adults (>18)	- All (27)	- Predominantly non-hispanic white	-	-	-	-	-	-	-	-	-	-	1 group - Control usual care	2 groups - Usual + Treatment (IDSMP) - Usual + Treatment + reinforcement (by peer supports)	Educational materials Text	- Facilitators assist participants by reminding them to log on, modeling ac_x0002_tion planning and problem-solving, offer_x0002_ing encouragement, and posting to the bulletin boards. - Daily posts for safety and report inappro_x0002_priate posts to the investigators - Self-management programme with 6 weekly sessions to learn and do activities and reflection	- Facilitators (previously self-management small group trained, peers)	- 6 months	- Not specified	- IDSMP program has medication log, meal planning, blood glucose	- 6 months
64	Long-term effect of home telehealth services on preventable hospitalization use.	Jia et al.	2009	4 years	North America	USA	Retropective	Quasi-experimental	Primary	- Others (medical centres, part of integrated service network)	- Diagnosed with DM (not specified) - Used inpatient / emergency service in part 12 months - Have telephone line at home	-	774	- Control (n=387) - Intervent )n=387)	- Control 67.2 (10.9) - Intervent 68.0 (9.2)	1. All adults	- Control 379 (97.9) - Intervent 382 (98.7)	Control - White 38.8 - Hispanic 49.6 - All Other 11.6 Intervent - White 40.1 - Hispanic 48.8 - All Other 11.1	-	-	-	-	-	-	-	-	-	-	1 group - Usual care	1 group - Usual care + - Telemonitoring with feedback	Voice call	- Via landline telephone	- Nurse practitioners / registered nurses	- 4 years	-	-Answered scripted questions about symptoms and health status	- 4 years
65	Telemedicine intervention effects on waist circumference and body mass index in the IDEATel project	Izquierdo et al	2010	24 months 2001-2005	North America	USA	Prospective	Randomized Controlled Trial	Primary	- Primary care	- Diabetes diagnosis - >55 years old - Medicare beneficiary in medically underserved area	- Cognitive, visual defects - Renal failure - Severe comorbidities	890	- Control (n=443) - Intervent (n=447)	- Both 71.02 (7.07)	1. All adults (>55yo)	-	-	-	-	-	-	-	-	-	-	-	-	1 group - Usual care	1 group - Usual care + - Home telemedicine unit for health coaching	Video call	- Nurse: Determined if patient interested to receive nutritional counselling from dietician - Dietician: review data, facilitate behavioural change, medical nutrition therapy goals, etc	- Nurse case manager (inital stage only) - Dietician (main interventionist)	- 18 months - 30 mins each (first was 1 hr assessment + video, rest all 30 mins)	- Monthly	- BG self-monitoring (used by dietician to faciliate disucssion)	- 18 months
66	Eight-year post-trial follow-up of health care and long-term care costs of tele-based health coaching	Mustonen et al.	2020	8 years 2007-2016	North America	USA	Prospective	Randomized Controlled Trial	Primary	- Hospital	General - Either T2DM CAD or CHF with unmet targets DM Subgroup - HbA1c >7 - Without evident CVS cx (PVD, stroke, MI)	-	1129	- Control (n=359) - Intervent (n=770)	General - Control 65.4 - Intervent 65	1. Adults (<45yo)	- Control 594 (60.7) - Intervent 283 (59)	-	-	-	-	-	-	-	-	-	-	-	1 group - Up to 2-6 planned appointments	1 group - Health-coaching via phone	Voice call	- On disease awareness, medications, testing, control, lifestyle changes and risk control, strengths, appointments - By phone call	- Coach (that was previously trained by a psychologist)	- 12 months - Not specified length	- 10-11x for 12 months	- None	- None
67	Comparative Effectiveness of a Technology-Facilitated Depression Care Management Model in Safety-Net Primary Care Patients With Type 2 Diabetes: 6-Month Outcomes of a Large Clinical Trial	Wu et al.	2018	Not specified 2011-2013	North America	USA	Prospective	Quasi-experimental	Primary	- Primary care	- T2DM, >18yo - Has a working phone number - Speaks English or Spanish - Can read and understand consent form	- Baseline possible suicidal ideation - Cognitive impairement -Substance abuse - With recent lithium/antipsychotic medications	1309	- Control (n=416) - Intervent SC (n=461) - intervent TC (n=432)	- Control 55.15 (9.21) - SC 51.92 (9.29) - TC 52.63 (8.74) p<0.001	1. All adults (>18yo)	- Control 123 (29.6) - SC 190 (41.2) - TC 166 (38.4)	- Control Latino 389 (94.0) - SC Latino 386 (83.7) - TC 390 (90.5)	- But age onset of diabetes avaialble	- Control 8.37 (1.93) - SC 9,57 (2.20) - TC 9.73 (1.93) p<0.001	-	-	-	-	-	- Control 114 (27.4) - SC 310 (67.2) - TC 282 (65.3)	-	-	1 group - Usual care - Patients offered optional traning	2 groups - Suppported care (SC) - Technology-Facilitated Care (TC)	Text Voice call	SC Model - DMP team deliver depresson care F2F first, then via telephone and Web-based system TC Model - Automated voice system (ATA) calls patients, any issues referred for either emergency or emergent intervention by physicians or other clinician - ATA also collect data as per PHQ-9	SC Model - DMP team (made up of nurse care managers, nurse practioners, supervising physician, social worker) TC Model - Care manager, physican	- 12 months (for both) - Not specified (for SC), 2-5 mins (for TC)	- SC not specified - TC 1x every months to 3 months	- Automated call administered questionnaire	- 12 months
68	Adherence to diabetes self care for white, African-American and Hispanic American telemedicine participants: 5 year results from the IDEATel project	Trief et al.	2013	5 years 2000-2002	Europe	UK	Prospective	Randomized Controlled Trial	Primary	- Primary care	- >55 yo - Diabetes (in intro it talks about T2DM only)	- Mod/sev physical, cognitive, visual impairment, comorbid disease	1665	- Control (n=821) - Intervent (n=844)	- Control 70.86 (6.78) - Intervent 70.79 (6.48)	1. All adults (>55yo)	- Control 310 (37.88) - Intervent 308 (36.49)	- Only total results available	- Control 10.99 (9.15) - Intervent 0.69 (4.11)	-	- But SBP DBP data available	-	- But TC availiable	-	-	- Control 244 (29.72) - Intervent 247 (29.3)	-	-	1 group - Usual care	1 group - Usual care + - Telemonitoring w nurse casemanagers and dietitians (via call) - Telemonitoing of BG, BP measurements - Health coaching along with this	Video call	- BG BP readings reviewed at each visit, progress assessed - Difficulties discussed, a new goal formed	- Educator (nurse case managers or dietitians)	- 5 years	- Every 4-6 weeks	- Using HTU (home telemedicine unit) - To communicate and recrod data (BG, BP, access DM education, etc)	- 5 years
69	A randomized trial comparing telemedicine case management with usual care in older, ethnically diverse, medically underserved patients with diabetes mellitus: 5 year results of the IDEATel study	Shea et al.	2009	2000 onwards	North America	USA	Prospective	Randomized Controlled Trial	Primary	- Primary care	- >55 yo - Current medicare eneficiary - Have DM and on treatment - English/Spanish fluency	- Mod to severe cognitive, visual or physical impairment - Presence of severe comorbids	1665	- Control (n=821) - Intervent (n=844)	Control - 55-64: (11.9) - 65-69: (34.0) - 70-74: (25.1) - 75-79: (18.0) - >80: (11.0) Intervent - 55-64: (12.1) - 65-69: (33.2) - 70-74: (26.9) - 75-79: (17.7) - >80: (10.2)	1. All adults (>55)	- Control 311 (37.9) - Intervent 308 (36.5)	Control - AA 119 (14.5) - Hispanic 284 (34.6) - White 415 (50.6) - Other 2 (0.2) Intervent - AA 129 (15.3) - Hispanic 302 (35.8) - White 407 (48.2) - Other 6 (0.7)	-	- Control 7.40 (1.60) - Intervemt 7.36 (1.48)	- But SBP DBP data available	- But Albumin:Cr ratio avalaible	- But TC, TG, HDL, LDL data have	-	- Control 537 (65.4) - Intervent 551 (65.3)	- Control 118 (14.4) - Intervent 122 (14.5)	-	- Control 40(14.9) - Intervent 43 (5.1)	1 group - Usual care	1 group - Usual care - HTU unit for videoconferencing - REmote monitoring via ONe Touch Sure Step - Web access to health data - Education website	Text Video call	- Via videoconferencing or web-based messaging - For diabetes management	- Nurse case manager	- Not specified	- Not specified	- BLuetooth blood pressure monitor and glucometer integrated with HTU - Wirelessly uploaded	- Not specified
70	An evaluation of Birmingham Own Health telephone care management service among patients with poorly controlled diabetes. A retrospective comparison with the General Practice Research Database.	Jordan et al.	2011	04/2006 onwards	Europe	UK	Retropective	Cohort study	Primary, Secondary	- Primary: for intervention group - Secondary: for control, matched sampling from database	- On DM reigister, have telephone and either > Cholestrol >5mmol/L - CHD/stroke/TIA - HTN, BP >150/90 - Cx of retionpathy, micro/overtproteinuria, ulcer amputation, diabetic n europathy	- Dementia in last 5 year - PSych (Schizo, on anti-psychotics for past 5 yrs) - Re cord of drug addiction - Pregnancy in last 5 months - REnal dalysis - HIV diagnosis	21525	- Control (n=21052) - Intervent n=473)	- Control 62.8 (12.7) - Intervent 62.4 (13.0)	1. All adults	- Control 11820 (56.2) - Intervent 263 (55.6)	-	-	-	-	-	-	- But CHD and CHF data available	-	- Control 5502 (26.2) - Intervent 170 (35.9)	-	-	1 group - Usual care (from database)	1 group - Usual care - Health coaching - Telemonitoring + educational handbook	Educational materials Video call	- Providing motivational coaching and support for self-management and lifestylle changes - Personalized care plan	- Nurse	- Each call varies in length	- 1-2x per month	- Personalized carep lan given and updated	- Not specified
71	Psychosocial outcomes of telemedicine case management for elderly patients with diabetes: the randomized IDEATel trial	Trief et al.	2007	-	North America	USA	Prospective	Randomized Controlled Trial	Primary	- Primary care (in New York city)	- DM - 55 or older - MEdicare beneficiary, undergoing treatent with oral or insulin - English/spanish fluent	- Severe cogintive impairment, severe comorbids - Expressive or receptive communication imapirment - No electrical outlet for telemedicine unit - more tha 3 years away from home residence	-	-	-	-	-	-	-	-	-	-	-	-	-	-	-	-	1 group - Normal clinical care, no other guidance	1 group - Normal clinical care - Home telemedicine unit (for video conferencing with nurse) - Home monitoring (glucometer, BP) - Access to own clinivla data - Access to educational webpage	Video call	- Videconferencing	- Nurse case manager, with guidance from endocrinologist	- Not specified	- Tailor to clinical need	- Home glucose and BP monitoring (one outch sure step and blood pressure monitor), uploaded ot data base	- Not specified
72	Evaluating the effectiveness of an aggressive case management and home telehealth monitoring program for long-term control of A1C.	Klobucar et al.	2012		North America	USA	Prospective	Quasi-experimental	Primary	- Others (endocrine outpatient clinic)	- Not specified if T1 or T2, but intro talks about T2DM mostly - Ac1 >9% - HAve plain old telephone service, electrical service - Willing and physically able to participate	-																	1 group	1 group - Home telemonitoring programme + - Case management	Educational materials Video call	- Video intereaction via given telemonitoring equipment - For DM education, and accesss and repsond to needs - Nurse will escalate to primary provider if needed to be contracted back by case manager/physician	- Registered nurse (as case mangers)	- Not specified	- Not specified	- Telemonitoring by nurse/physician - Issues will be raised up by nurse to physician, either will follow up with patient	- Not specified
73	Effect of a Comprehensive Telehealth Intervention vs Telemonitoring and Care Coordination in Patients With Persistently Poor Type 2 Diabetes Control: A Randomized Clinical Trial	Crowley et al.	2022	14 mths Dec 2018 - Jan 2020	North America	USA		Randomized Controlled Trial	Primary	- Primary care - diabetes specialist	- T2DM, 2 or more HbA1c >8.5% in a year - 1 appt with primary doc or diabetes specialist	- Refusal to enroll in VHA HT - >70, cancer/life exp <5y, recent CVD, prior hypoglycemia seizure/coma - lack of telephone access - dementia - psychosis - substance use abuse - pregnancy - receiving dialysis or skilled nursing care - insulin pump use - continuous glucose monitor use unless willing to submit data	200	- Comprehensive telehealth (n=101) - Telemonitoring (n=99)	- Comprehensive telehealth 57.7 (8.3) - Telemonitoring/care coordination (57.8 (8.0)	1. All adult <70	- Comprehensive telehealth 77 (76.2) - Telemonitoring 78 (78.8)	Black or African American 68 (67.3) White 25 (24.8) Other race 8 (7.9) Black or African American 76 (76.8) White 17 (17.2) Other race 6 (6.0)	- Comprehensive telehealth 12.1 (8.0) - Telemonitoring 12.0 (7.5)	- Comprehensive telehealth 10.1 (1.2) - Telemonitoring 10.2 (1.4)	- Comprehensive telehealth 81 (80.2) - Telemonitoring 85 (85.9)	NA	- Comprehensive telehealth 84 (83.2) - Telemonitoring 87 (87.9)	NA	- Comprehensive telehealth metformin 78 (77.2) - Telemonitoring metformin 82 (82.8)	- Comprehensive telehealth insulin 78 (77.2) - Telemonitoring insulin 64 (64.6)			1 group Routine telemonitoring, nurse calls for alert SMBG values	1 group Telemonitoring, self-management support, diet/ activity support, medication management, depression support	Telephone calls	- Telephone calls - Telemonitoring by transmitting SMBG data 4x/day, nurse accesses data and medication - Self-mangagement education during 16/26 calls - Dietician called those with BMI >25, nurse reviewed progress of >150min/wk exercise - Medication management via diabetes specialist recommendations based on EHR after each call - Depression support for PHG-8>10, supported by psychiatrist, follow…	Nurses	12 months	Every 2 weeks	Telehealth device (Medtronic) connected to Blood glucose meter (Abbott), automatically transmits SMBG data	12 months
74	A doctor-nurse-patient mobile health management system effectively controls blood glucose in chinese patients with type 2 diabetes mellitus: a prospective study	Tan et al.	2022	12 weeks 2022 (unspecified)	Asia	UK		Single-Arm Trial	Primary	- Hospital	- T2DM - >18yo - Current treatments of basal insulin (including combining with oral hypoglycemic agents or pre-prandial insulin)	- Acute diabetes complications eg ketoacidosis, severe infection, late-stage heart, liver or kidney disease - Concurrent administration of pharmaceuticals that interfere with glycemic control, eg glucocorticoids - Presence of disabilities that prevent self-management	464	- Young 18-40 (n=60) - Middle-aged 40-65 (n= 293) - Elderly >65 (n=111)	- Young 34.2±5.4 - Middle-aged 52.08±6.7 - Elderly 73.8±5.8	1. All adults (>18)	- Young 44 (73.3) - Middle-aged 190 (64.8) - Elderly 55 (49.5)	NA	- Young 2.9±3.5 - Middle-aged 6.5±5.6 - Elderly 12.1±6.5	- Young 10.8±2.6 - Middle-aged 10.0±2.7 - Elderly 9.1±2.3	NA	NA	NA	- Young 1 (1.7) - Middle-aged 11 (3.8) - Elderly 10 (9.0)	- Young 31 (51.7) - Middle-aged 197 (67.2) - Elderly 80 (72.1)	- Young 16 (26.7) - Middle-aged 68 (23.2) - Elderly 27 (24.3)	- Young 13 (21.7) - Middle-aged 28 (9.6) - Elderly 4 (3.6)		NIL	3 groups Initial interviews, diabetes education, telephone follow-ups, Mobile Health Management System (MHMS), endocrinologist guidance	Face to face interview	- Face-to-face interviews and education before enrollment - MHMS reminder to monitor blood glucose before follw-up - 1h diabetes education by nurse on basic insulin info, methods of SMBG, individuaised diet and exercise plan - 7 telephone follow-ups over 12-week period involved FPG, insulin dose, medication management, lifestyle modification and unsettled problems from past follow-ups - Endocrino…	Nurse and Endocrinologist	12 weeks	Study initiation 1st week follow-up 2nd week follow-up 4th week follow-up 8th week follow-up 12th week follow-up	- Blood glucose monitor provided to each patient with adequate test strips - MHMS text message reminders - Nurse input FPG data into MHMS	12 weeks
75	The effect of model-based telephone counseling on HbA1c and self-management for individuals with type 2 diabetes: A randomized controlled trial	Kasar et al.	2021	9 mths Jan 2019 - Sep 2019	Asia	Netherlands		Randomized Controlled Trial	Primary	- Hospital	- T2DM diagnosed at least 6mth ago - HbA1c > 7% - Used mobile phones - Sufficient physical and mental health levels to participate	- Did not agree to participate - Received inpatient treatment - Speech or hearing difficulties	80	- Intervention (n=31) - Control (n=32)	- Intervention 52.90 ± 8.96 - Control 55.21 ± 8.72	1. All adults (>18)	- Intervention 12 (38.7) - Control 14 (43.8)	NA	NA	NA	NA	NA	NA	NA	- Intervention 12 (38.7) - Control 14 (43.8)	- Intervention 3 (9.7) - Control 8 (25.0)	Both - Intervention 16 (51.6) - Control 10 (31.3)		1 group Regular endocrine health check and treatment	1 group Individual training, Regular text messages and phone calls, Followup in 12 weeks	Phone calls	- Individual training for 45-60min about diabetes, complications and importance of medical control conducted with powerpoint presentations, demonstration (role play) and a discussion - Text messages included general reminders andw arnings - Phone calls to discuss problems detected during the training, to give information and to answer questions - Future texts/calls based off previous interactions	Mentioned "Researchers" only	12 weeks	Patient training at the start Text message every week Phone call every 2 weeks	None	None
76	A Prospective, Non-randomized Feasibility and Preliminary Efficacy Study of a Telemedicine-Enabled Co-management Intervention for Adults With Type 2 Diabetes and Moderate Anxiety and/or Depression	Magee et al.	2021	12 weeks	North America	USA		Single-Arm Trial	Primary	- Medical centre	- >18yo - T2DM diagnosis with HbA1c > 9% - Enrolled in existing Diabetes Boot Camp program - 10-19 on PHQ-9 and/or GAD-7 - English speaking	- Unwilling/unable to participate - Screening scores >20	18	- Intervent (n=18) - No control	- Intervent 50.7 ± 13.4	1. All adults (>18)	- Intervent 3 (17)	African-American 18 (100)	NA	- Intervent 12% (1.4)	NA	NA	NA	NA					NIL	1 group Diabetes Boot Camp, Mental Health Intervention	Telephone calls	- Telephone/text/email delivered diabetes self-management education - More intense, frequency of touch with participant, use of real time BGM, remote visit offers, T2DM medication management - Mental Health Intervention comprised 6 structured sessions involving Behavioural Activation (BA) for those with depression and Cognitive Behavioural Therapy (CBT) for those with anxiety - Detailed intervent…	- Boot Camp by care management program - MHI by social worker	12 weeks	Mental Health session at 1-2 week intervals, 6 times over 12 weeks Diabetes Boot Camp sessions were at the start and end of the study	- Real time blood glucose monitoring	12 weeks
77	Peer coach delivered storytelling program improved diabetes medication adherence: A cluster randomized trial	Andreae et al.	2021	6 months	North America	USA		Randomized Controlled Trial	Primary	- Community (participants recruited by chain-referral sampling)	- >18yo - T2DM diagnosis - Taking diabetes oral medication - Reported non-adherence to medication or wanted help with medications	- Unwilling to work with peer coach - Pregnant or planned on getting pregnant in next 6 months - End stage medical condition - Does not have a primary care doctor - Unable to communicate in English over telephone with coaches	473	- Intervent (N = 239) - Control (N = 164)	- Intervent (58.12 ± 9.67) - Control (56.5 ± 11.71)	1. All adults (>18)	- Intervent 35 (21.8) - Control 52 (21.8)	- Intervent African American 144 (87.3) Others 21 (12.7) - Control African American 222 (92.9) Others 17 (7.1)	NA	- Intervent 8.4 ± 2.11 - Control 8.3 ± 1.99	NA	NA	NA	NA		- Intervent 78 (47.3) - Control 99 (41.2)			1 group General health education program: self paced general health education program, DVD with 8 videos, brief telephone calls to check whether videos could be accessed and to answer questions	1 group Living Well With Diabetes intervention: Educational DVDs, activity book, one-to-one telephonic peer coaching, then maintenance	Phone calls	- 6 wk intensive phase where participants received activity book and a program DVD - Watch 15-30min storytelling educational content (about diabetes basics, diet, exercise, family support, interactions with health care providers) before 30-60min telephone coaching that includes interactive activities to reinforce content - Maintenance phase - Phone calls biweekly and then monthly to monitor progr…	- Coach (not specified)	6 months (6 weeks intensive period followed by maintenance) Each session was 30-60min	11 sessions over 6 months Maintenance phase frequency starts at biweekly then reduces to monthly	None	None
78	Effect of Diabetes Health Coaching on Glycemic Control and Quality of Life in Adults Living With Type 2 Diabetes: A Community-Based, Randomized, Controlled Trial	Sherifali et al.	2019	18 months May 2016 - Dec 2017	North America	Canada		Randomized Controlled Trial	Primary	- Community	- >18yo - T2DM diagnosis - A1C>7.5% within 6 months before randomisation - ability to read and write in English - telephone access	- Pregnancy - Debilitating coexisting conditions - Underlying medical conditions that could mislead A1C levels	365	- Intervent (n=188) - Control (n=177)	- Intervent 56.82 (11.69) - Control 59.05 (11.79)	1. All adults (>18)	- Intervent 99 (52.66) - Control 83 (46.89)	- Intervent Caucasion 150 (79.79) - Control Caucasian 144 (81.36)	- Intervent 10.07 (9.08) - Control 9.31 (7.99)	- Intervent 9.10 (1.65) - Control 8.86 (1.50)	NA	NA	NA	NA	- Intervent 168 (89.36) - Control 150 (84.75)	- Intervent 78 (41.49) - Control 67 (37.85)	- Intervent Other injectable (GLP-1) 8 (4.26) - Control Other injectable (GLP-1) 11 (6.21)		1 group Usual care, access to usual diabetes education provided by nurse and/or dietician every 3-6mo, community resources and study-provided accelerometer	1 group Diabetes health coaching, weekly and monthly phone calls, and similarly access to usual diabetes education provided by nurse and/or dietician every 3-6mo, community resources and study-provided accelerometer	Phone calls	- Coach trained in DHC model, specifically with a certification in Tiny Habits coaching - Weekly phone calls for 6 months, then monthly phone calls for next 6 months, each lasting about 15 minutes - Topic/agenda determined by participant or what was agreed upon from previous session - Topics include care management and monitoring, self-management education, psychosocial support, behaviour modific…	- Registered nurse - Certified diabetes educator	12 months Each session ~15min	First 6 mo weekly, last 6 mo monthly	Accelerometer for activity levels	12 mo
79	An Evaluation of Alternative Technology-Supported Counseling Approaches to Promote Multiple Lifestyle Behavior Changes in Patients With Type 2 Diabetes and Chronic Kidney Disease	St. Jules et al.	2023	6 mo, unspecified	North America	USA		Randomized Controlled Trial	Primary	- Research center at hospital	- >40yo - Overweight or obese (>27kg/m2) - T2D and CKD	- Inability to meaningfully participate in a group-based lifestyle intervention using iPads and software applications that were available in English-only - Recent weight loss of >10% (past 6mo) - Unable to walk 0.25 miles in 10min - Planned bariatric surgery (next 12mo) - Women who are pregnant, planning to get pregnant and <3mo postpartum, nursing or within 6wks of completing nursing - Diseases …	256	- Advice (n=64) - Social Cognitive Theory-based Behavioural Group Counseling (n=64) - Monitoring (n=64) - Combined (n=64)	- Advice 67 (9) - Monitoring 65 (10) - SCT 64 (9) - Combined 64 (8)	1. All adults (>40)	- Advice 31 (48) - Monitoring 36 (56) - SCT 27 (42) - Combined 34 (53)	White - Advice 35 (55) - Monitoring 42 (66) - SCT 47 (73) - Combined 42 (66) Black - Advice 21 (33) - Monitoring 13 (20) - SCT 11 (17) - Combined 13 (20) Other - Advice 8 (13) - Monitoring 9 (14) - SCT 6 (9) - Combined 9 (14) Hispanic ethnicity - Advice 4 (6) - Monitoring 3 (5) - SCT 6 (10) - Combined 9 (15)											1 group - All patients provided the same prescription for diet and physical activity - Advice group was mailed monthly 1-page educational handouts outlining the rationale and recommendations for achieving intervention targets - They were mailed a flash drive or DVD containing video recordings of the presentations	3 groups - Monitoring, SCT, Combined received iPads and were trained and provided group-based WebEX video conferencing sessions by the study registered dietician	Phone calls	Monitoring - Educational powerpoint presentations (~1h) - Provided 6-month subscriptions to MyNetDiary to log all food and beverage intake as well as physical acitivty and body weight - Received personalised feedback reports on self-monitoring, diet, physical activity, and weight SCT - Educational and behavioural focused powerpoint presentations (~1h) Combined - Educational and behavioural focuse…	Dietician	6mo, 1h each	Every week for first 4 week, then every other week up to 20 weeks	MyNetDiary app for weight loss	6mo
80	Noninferiority of Telemedicine Delivered Compared With In-person Diabetes Self-Management Education and Support (DSMES) During Covid-19 Pandemic in Thailand.	Areevut et al.	2022	6 mo, unspecified	Asia	Malaysia		Retropective Cohort	Secondary	- Hospital	- Patients enrolled in Diabetes self-management education and support program - Patients matched by age, diabetes duration, education levels		190	- Telehealth 95 - In-person 95	- Telehealth 59.89 ± 11.95 - In-person 59.91 ± 11.84	1. All adults (>18)	- Telehealth 41 (75.9%) - In-person 34 (55.7%)	nil	- Telehealth 9.6 ± 8.20 - In-person 8.9 ± 8.16	- Telehealth 8.62 ± 0.16 - In-person 8.75 ± 0.16	- Telehealth 80 (84.2) - In-person 64 (67.4)	NA	NA	NA	- Telehealth 55 (57.9) - In-person 54 (56.8)	- Telehealth 0 (0.0) - In-person 7 (7.4)	Insulin, GLP-1 RA, and oral medications - Telehealth 31 (32.6) - In-person 28 (29.5)	- Telehealth 9 (9.5) - In-person 6 (6.3)	1 group Group delivery of diabetes education lasting for 4 hours (similar content as Telehealth)	1 group Telehealth delivered by telephone	Phone calls	- Telephone call made by one of multidiscuplinary team (advanced practice nurse, nurse, pharmacist, dietician) - Individuals received assessment and education according to framework of ADCES 7 Self Care Behaviors - If needed, referral made to another team member - Video conferences provided by smart phone app if needed - Blood glucose monitorying devices provided	advanced practice nurse, nurse, pharmacist, dietician	6mo	Followup at 3mo and 6mo	Blood glucose monitoring devices	6 mo
81	Diabetes consultation versus diabetes education in patients with poor glycaemic control: A telemedicine intervention study.	Nyenwe et al.	2022	12 mo, unspecified	Europe	UK		Prospective Cohort Study	Primary	- Primary care - Telemedicine unit at health science centre	- >18yo - Known history of diabetes with HbA1c >8.0% - Gave informed consent - Referred to the telemedicine endocrine programme at the University of Tennessee Health Science Center by primary care provider	- Patients without primary care provider - Pregnancy women or within 6 weeks after delivery - Individuals who could not give informed cosnent - Patients who might have difficulty adhering to instructions such as subjects with a history of active substance abuse or a psychiatric disorder	69	- Diabetes consultation (33) - Diabetes education (36)	- Diabetes consultation 56.7 ± 9.4 - Diabetes education 56.5 ± 6.7	1. All adults (>18)	- Diabetes consultation 10 (30.3) - Diabetes education 11 (30.6)	- Diabetes consultation Caucasian/African American 31/2 - Diabetes education Caucasian/African American 32/4	- Diabetes consultation 11.4 ± 10.1 - Diabetes education 11.7 ± 9.2	- Diabetes consultation 9.3 ± 1.2 - Diabetes education 9.8 ± 1.5	NA	NA	NA	NA					1 group Diabetes consultation conducted via videoconference, where patients were evaluated visually by an endocrinologist and a nurse conducted a basic physical examination. Written recommendations regarding management were sent by the endocrinologist	1 group Diabetes self-management education delivered by diabetes educator via videoconference to 5 patients	Videoconference	- Classes were supervised by endocrinologist and QnA conducted at the end - Taught basic pathogenesis of diabetes, nutritional education, physical activity, self-blood glucose monitoring, effects of insulin and other diabetes medications, sick day management and complications of diabetes	Certified diabetes educator	12mo	Classes taught every 3 mo, 2h each time	Self-blood glucose monitor	12 mo
82	A nurse practitioner-led telehealth protocol to improve diabetes outcomes in primary care.	Momin et al.	2022	3mo , unspecified	North America	USA		Single-Arm Trial	Primary	- Primary care - Nursing school	- active T2DM diagnosis with HbA1c >7% - access to internet and an audio-video-capable device - active patient in the practice - >18yo - committed to completing the program		30	- Telehealth (n=30)		1. All adults (>18)														1 group Telehealth diabetes self-care management quality improvement project (TH QI) to achieve 3 goals: reduce patient's HbA1c and improve diabetes self-management skills, high patient satisfaction of diabetes management using TH, high patient attendance in TH check-ins	Videoconference	- 3 month long intervention using synchronous audio and video interactions - Monthly TH appointments guided by TG protocol that included 5 intervention topics: medication adherence, diet and exercise, self-management activities, goal barrier identification, setting monthly goals - Each subsequent month assessed the patient's progress from the previous monthly goals and reformulating an action pla…	Nurse practitioner	3mo	Once a month	Self-blood glucose monitor	3mo
83	Effectiveness of line application and telephone-based counseling to improve medication adherence: A randomized control trial study among uncontrolled type 2 diabetes patients.	Wungrath & Autorn	2021	Oct 2019-Jan 2020	Asia	Iran		Randomized Controlled Trial	Primary	- Hospital	- Uncontrolled T2DM diagnosed by physician for at least one year - Capable of communication in Thai - Possessing a mobile phone with the Line application - Able to partake in activities for eight weeks		60	- Experimental (n=30) - Control (n=30)	- Experimental 61.57 (SD=11.23) - Control 59.17 (SD=13.52)	1. All adults (>18)	- Experimental 13 (43.30) - Control 10 (33.30)												1 group Customary routine and educational health care activities from health care specialists in their communities	1 group Line group activities, Telephone-based counseling	Phone calls	Line group activities: - Researcher presented 8 video clips, each 5-7min of content related to the 5Rs (right medicine, dose, route, patient, time) - Videos created after a literature review, validity of each component checked by 3 experts - Videos sent through the Line app during 2nd to 7th weeks every Monday - Participiants watched whenever they liked Telephone-based counseling - During 3rd/5th…	Researchers	8wks	3rd/5th/7th week, 5-10min counseling sessions were scheduled Videos sent every week from 2nd to 7th week	nil	nil
84	Impact of a Virtual Culinary Medicine Curriculum on Biometric Outcomes, Dietary Habits, and Related Psychosocial Factors among Patients with Diabetes Participating in a Food Prescription Program.	Sharma et al.	2021	2019-2020	Europe	Switzerland		Prospective Cohort Study	Primary	- Health centre	- current patient of Strawberry Clinic - screened "positive" for food insecurity on the food insecurity screener - hemoglobin A1C level of greater than 7% - participating in the food prescription program at Strawberry Clinic		114	- Experimental (n=35) - Control (n=79)	- Experimental 57.0 (±10.3) - Control 55.4 (±8.2)	1. All adults	- Experimental 7 (20.0) - Control 29 (36.7)	- Experimental Hispanic, Latino American or Spanish origin 27 (79.4) Non-hispanic 7 (20.6) - Control Hispanic, Latino American or Spanish origin 67 (89.3) Non-hispanic 8 (10.7)		- Experimental 9.52 (2.13) - Control 9.54 (2.17)	- Experimental 15 (51.7) - Control 49 (69.0)								1 group Food Rx only: Patients given a 9mo prescription that they can redeem bi-weekly in the "food farmacy" clinic for healthy foods, such as fruits and vegetables, lean protein, legumes, and whole grains	1 group A Prescription for Healthy Living + Food Rx	Videoconference	A Prescription for Healthy Living is a culinary medicine program - Involves a five-session culinary medicine-based education - Helps participants overcome barriers and improve adherence to healthy dietary patterns through the utilisation of experiential culinary nutrition education - Involved patient centred communication, culinary skills development, self-efficacy building, utilisation of foods …	UTHealth School of Public Health investigators	90min	Bi-weekly 5 sessions	nil	nil
85	The Effects of Telephone-Based Telenursing on Glycated Hemoglobin Among Older Adults With Type 2 Diabetes Mellitus: A Randomized Controlled Trial	Esmaeilpour-BandBoni	2021	3 mo, unspecified	North America	USA		Randomized Controlled Trial	Primary	- Hospital	- >60yo - T2DM for >6mo - HbA1c >7% - Agreement to participate - No simultaneous participation in DM-related education programs - Access to cell or home phone - No cognitive, mental, memory, speech or auditory problems	- Change in DM medication - Enrollment in other DM-related education programs - Death during the study	66	- Telenursing (n=33) - Routine care (n=33)	- Telenursing 66.78 ± 5.07 - Routine care 65.34 ± 4.06	1. Elderly DM (>60)	- Telenursing 13 (46.4) - Routine care 15 (46.9)			- Telenursing 7.95 ± 0.66 - Routine care 8.08 ± 0.65					- Telenursing 19 (67.9) - Routine care 23 (71.9)	- Telenursing 9 (32.1) - Routine care 9 (28.1)	Complementary therapy use - Telenursing 22 (78.6) - Routine care 28 (87.5)		1 group Baseline DM-related education through face to face lectures, focusing on concerns related to DM	1 group Identical baseline DM-related educational content, Telephone-based telenursing program	Phone calls	- 8 telephone contacts for 15min - Each contact provided participants with educaiton about 1 item from the DM educational package	Nurse practitioner	12 weeks / 3mo	- 4 weekly contacts in the first month and 4 biweekly contacts in the 2nd and 3rd months	None	None
86	The impact of mobile telenursing on fasting blood glucose levels in diabetes: an interventional study	Sjattar et al	2024	2022 (Jun-Sept)	Asia	Indonesia	Prospective	Quasi-experimental	Primary	Community	- Dx with DM - Can read/write, have HP - >40yo, cooperative	Not specified	84	Intervention = 42 Control = 42	Intervention: 56.52 (7.46) Control: 57.36 (8.97)	1. All adult patients	Intervention: 15 (35.71) Control: 5 (11.90)	Not specified	Intervention: 1-5 yrs - 26 (61.9), 6-10 yrs - 11 (26.19), 11-15yrs - 2 (4.76), 16-20yrs - 3 (7.14) Control: 1-5yrs - 31 (73.81), 6-10yrs - 8 (19.05), 11-15yrs - 2 (4.76), 16-20yrs - 1 (2.38)	Not specified	Not specified	Not specified	Not specified	Not specified	Not specified	Not specified	Not specified	Not specified	Usual care + booklet	- Health education via cellular based telenursing	Telephone calls	- 8 sessions, 1x a week, 10-15 mins via phone	Nurse	2 months	Weekly	Fasting BG	Not specified	1. Clinical 6. Others	1, 6	1. FBG 6. Knowledge		1. FBG levels via Accu-Chek Active glucometer from Roche GB model 6. Management knowledge questionnaire (DSCKQ-30)	Baseline, 1st, 2nd month	Mixed	FBG - 1st month: improved in both. intervention (p<0.001), control (p=0.017) - 2nd month: no difference between intervention and control (p=0.181) Knowledge - 1st month: intervention improved (p<0.001), control no change (p=0.860) - 2nd month: intervention improved (p<0.001), control (p=0.057)
87	Mindfulness and self-regulation intervention for improved self-neglect and self-regulation in diabetic older adults	Motamed-Jahromi et al	2024	2020-2021 (Dec-Jun)	Asia	Iran	Prospective	Double-blinded, three-arm cluster randomized control trial	Primary	Community	- 60-80 yo - T2DM for >6 months - Elementary level of literacy, normal cognition (MMSE 24-30), BADLs independant - Has amartphone, internet, can use WA	- Serious psychological issues, not responsive to phone calls after 3 attemptes - Reluctance to engage	132	iSRIP = 45 iCMSRIP = 44 Control = 43	iSRIP: 60-70yo-33 , 70-80yo-11 , 80yo-1 iCMSRIP: 60-70yo-33 , 70-80yo-8 , 80yo-3 Control: 60-70yo-32 , 70-80yo-9 , 80yo-2	1. All adult patients	iSRIP: 15 (33.3) iCMSRIP: 20 (45.5) Control: 23 (53.5)	Not specified	iSRIP: 6.r02 (3.78) iCMSRIP: 5.86 (3.20) Control: 6.40 (3.48)	Not specified	iSRIP: 9 (20) iCMSRIP: 9 (20.5) Control: 10 (23.32)	Not specified	Not specified	Not specified	Not specified	Not specified	Not specified	Not specified	Routine care + COVID prevention training	- Self-regulation intervention programme - OR combined mindfulness and self-reg intervention based programme	Text messages, video messages	- On WhatsApp, over 6 months - Education content acording to self-care needs - Self-awareness, goal setting, educational links - Instructor feedback	Trained instructor	6 months	- 1st 2 months: daily - Subsequenetly: on Mons only	Feedback	6 months	6. Others	6	6. Neglect, self-regulation		6. Elder self-neglect scale, short-form self-regulation questionnaire	- 4 weeks, 16 weeks		- combined interventions of mindfulness and self-regulation led to a more signifcant improvement in diabetic older patients’ self-regulation compared to the self-regulation intervention alone. - The efect of combined mindfulness and self-regulation interventions on the self-regulation of older people with diabetes was an apparent result. Tese interventions improved self-awareness, action planning…
88	A Hybrid Model of In-Person and Telemedicine Diabetes Education and Care for Management of Patients with Uncontrolled Type 2 Diabetes Mellitus: Findings and Implications from a Multicenter Prospective Study	Tourkmani et al.	2024	Mar 2021 - Sep 2021	Asia	Saudi Arabia	Prospective	Cohort pre-/post-intervention study	Primary	Chronic Illness Centre	- Patients with Type 2 Diabetes Mellitus (T2DM) - Age >18 years - Pre-enrollment HbA1c ≥ 9% - Availability of a post-enrollment HbA1c value - Patients or caregivers must have smartphones with internet connectivity for communication and receiving digital content	- Patients with baseline HbA1c < 9% - Patients with no post-enrollment HbA1c values - Patients who opted not to participate in the study - Lack of smartphone or internet connectivity	181	-	58.64 +- 11.23	All adults	78 (34.1)	nil	13.80 +- 8.55	10.47 +- 1.23	64 (35.4)	nil	95 (52.5)		Metformin 160 (88.4) Gliclazide 95 (52.2) Vildagliptin 99 (54.7) Semaglutideb 10 (5.5) Empagliflozin 8 (4.4) Linagliptin 4 (2.2)	79.6% (n = 144)	nil	nil	nil	In-person consultation and diabaetes education initially, folowed by telemedicine consultations	Video calls or phone consultations for regular follow-up and adjustment to treatment plans	After the initial diabetes education in-person, telecare and education was provided through phone calls and WhatsApp to provide additional written instructions, educational materials and audio-visual aids. During virtual sessions, diabetes educators discussed and reviewed SMBG readings and guided towards proper insulin titrations and other injectable medications. They also provided tailored and i…	Certified Diabetes Educators (CDEs) and nurses	3-4 months depending on follow-up interval	Every 1-2 weeks	Video conferencing for consultations.	3-4 months depending on follow-up interval	1. Clinical	1. HbA1c	1. HbA1c Pre: 10.47 – 1.23 Post: 7.87 – 1.59 P<0.001		Lab test	Baseline, 3-4mo depending on follow-up	Y	There was significant improvement in HbA1c levels (P<0.001)
89	The impact of telehealth education on self-management in patients with coexisting type 2 diabetes mellitus and hypertension: a 26-week randomized controlled trial	Ye at al.	2024	Oct 2022 - Mar 2023	Asia	China	Prospective	RCT	Primary	Hospital	- diagnosed with T2DM and HTN - 30-60y - proficient in smartphones and WeChat - minimum junior high education - voluntary participation with signed informed consent	- T1DM - severe complications to diabetes or HTN - serious organ dysfunctions - poor compliance with treatments or visits - mental disorders or communication barriers - patients and families that cannot fully cooperate with the research	155	Control Group: 77 Intervention Group: 78	Control: Mean age = 58.2 ± 5.1 years Intervention: Mean age = 57 ± 3.8 years	All adults	Control: Male = 45 (58%) Intervention: Male = 41 (53%)	nil	Control: Mean = 7.4 ± 2.5 years Intervention: Mean = 7.6 ± 3.5 years	Control: 8.4±0.7 Int: 8.6±0.8 P=0.32	nil	nil	nil	nil	Metformin, n (%): 52 (68%) 49 (63) 0.61 Sulfonylurea, n (%): 20 (27%) 16 (34%) 0.45	Insulin, n (%): 9 (12%) 16 (20%) 0.19	Anti-lipidaemic drug, n (%): 14 (18%) 20 (25%) 0.33 Anti-hypertensive drug, n (%): 60 (78%) 59 (75) 0.85	nil	Conventional diabetes education including diet and exercise guidance.	Telehealth education via WeChat, which included daily posts on diabetes management and interaction with medical staff	Text messages through WeChat	- WeChat group with medical staff - Daily posts on diabetes management, addressing questions and offering guidance on issues - Lifestyle guidance on adopting healthy lifestyles, correcting unhealthy behaviours - Medical staff encouraged to share personal expereinces to foster motivation and compliance	Endocrinologists, cardiologist, nurses	26 weeks	Daily	WeChat app for healthcare personnel to monitor and give feedback	26 weeks	1. Clinical 6. Others	1. HbA1c, FPG, 2h-PBG, body weight, BMI, SBP, DBP, TC, TG, HDL-C, LDL-C 6. Diabetes Self-Care Activity Questionnaire (SDSCA)	1. Significant mean change from baseline: Weight, BMI, FPG, HbA1c, SBP, LDL-C Not significant: 2hPBG, DBP, TG, TC, HDL-C 6. Significant difference between two groups: Diet score, Physical activity, Glucose testing, Foot care, Medication, Total SDSCA score		1. Lab and measurements in clinic 6. SDSCA	Baseline, 26w	Y	1. Clinical outcomes significant improvements Weight 0.035 BMI 0.011 FPG 0.033 HbA1c 0.048 SBP 0.020 LDL-C 0.028 Broadly associated with improvement in self-management of diabetes, with improvements in weight, blood glucose, blood pressure and cholesterol levels 6. SDSCA all significant improvements Diet score 0.04 Physical activity 0.02 Glucose testing 0.01 Foot care 0.04 Medication 0.01 Total S…
90	Telenutrition Education Is Effective for Glycemic Management in People with Type 2 Diabetes Mellitus: A Non-Inferiority Randomized Controlled Trial in Japan	Mori et al.	2024	Mar 2017 - Nov 2017	Asia	Japan	Prospective	RCT	Primary	Hospital	- T2DM - HbA1c between 6.5-9.5%	- Worsening HbA1c ≥1% in the past three months - serious cardiovascular disease, advanced kidney injury, active retinopathy - prior nutrition education in the last two years.	27	Face to face: 14 Telenutrition: 13	F2F: 64.0 ± 9.2 Telenutrition: 62.8 ± 10.7	All adults	F2f: 4 (29) Telenutrition: 4 (31)	nil	F2f: 14.3 ± 8.2 Telenutrition: 16.9 ± 11.1	f2f: 7.1 ± 1.0 Telenutrition: 7.7 ± 1.2 0.166	F2f: 8 Tele: 7	nil	F2f: 7 Tele: 7	nil	Sulfonylureas, n F2f: 0 Tele: 1 Metformin, n F2f: 6 Tele: 5 Alpha-Gls, n F2f: 3 Tele: 3 Glinides, n F2f:1 Tele: 2 TZDs, n F2f: 2 Tele: 0 DPP-4 inhibitors, n F2f: 7 Tele: 5 SGLT2 inhibitors, n F2f: 2Tele: 3 GLP1-RAs, n F2f: 5 Tele: 6	F2f: 8 Tele: 11	Statin, n F2f: 7 Tele: 7 RAS inhibitors, n F2f: 7 Tele: 6	nil	Face-to-face nutrition education with paper-based instructions, such as pamphlets and textbooks.	Telenutrition education via videoconferencing platform.	Telenutrition via videoconference	- Four sessions on nutrition education conducted by a registered dietitian focusing on dietary management for glycemic control. - program was tailored to individual needs using the Nutrition Care Process Model, which includes assessment, diagnosis, intervention, and monitoring. - Participants were also encouraged to set SMART goals for their dietary therapy. - Throughout the intervention, clinica…	Registered dietician	32 weeks	4 sessions over 32 weeks	Videoconference included asking participants self-monitoring information	4 sessions over 32 weeks	1. clinical	1. HbA1c, Body weight, SBP, DBP 6. Stage of behaviour change (Prochaska’s transtheoretical model of health behavior change), Total energy intake, Macronutrient intake, salt intake p values compared to baseline	1a. HbA1c F2F: 6.8 ± 0.8 0.002 Telenutrition: 7.3 ± 1.1 0.012 1b. Body weight F2f: 65.7 ± 10.8 0.019 Telenutrition: 64.9 ± 8.6 0.008 1c. SBP F2f: 130 ± 13 0.016 Telenutrition: 130 ± 13 0.025 1d. DBP F2f: 80±7 .437 Telenutrition: 82±9 .382 6a. Behaviour change score F2f: 7 [5, 8] 0.001 Telenutrition: 7 [5, 7] 0.001 6b. Total energy intake F2f: 1841 ± 298 0.001 Telenutrition:1847 ± 321 0.001 6c. Fa…		Lab tests Questionnaires Diet: digital scale and calculated with nutrition calculation software	Baseline, after each session (April-May, June-July, August-September), and at the end (October-November).	Y	Improvement in HbA1c showed non-inferiority between both the face-to-face and telenutrition education groups. Both showed a decrease in HbA1c, body weight, total energy, carbohydrate, and salt intake (p < 0.05 for both groups), and an increase in the behavior change stage score (p < 0.05 for both groups) This study showed that HbA1c levels significantly improved in both the face-to-face and telen…
91	Long-Term Results of a Digital Diabetes Self-Management and Education Support Program Among Adults With Type 2 Diabetes: A Retrospective Cohort Study	Berthoumieux et al.	2024	Jan 1 2019 - Jan 21 2022	North America	US	Retrospective	Retrospective cohort study	Secondary (de-identified data)	Digital health program (Omada for Diabetes)	- Previously or currently enrolled in Omada for Diabetes - Program start date between January 1, 2019, and January 31, 2022 - Baseline A1C value and at least one follow-up A1C value - Self-reported diagnosis of Type 2 Diabetes Mellitus (T2DM)	- Medical contraindications - Not having coverage from their employer or health insurance plan - Age under 18 years	1322	Baseline A1C ≥8% (n = 411; 31.1%) Baseline A1C <8% (n = 911; 68.9%)	Baseline ≥8%: 51.5 ± 9.0 Baseline <8%: 54.4 ± 8.7 <.001	All adults	Baseline A1C ≥8%: Male: 40.6% Baseline A1C <8%: Male: 45.5%	Baseline A1C ≥8%: White: 72.0% Baseline A1C <8%: White: 71.0%	nil	Baseline A1C ≥8%: 9.48% (±1.2) Baseline A1C <8%: 6.73% (±0.9)	nil	nil	nil	nil	nil	nil	nil	nil	nil	Omada for diabetes: web and mobile app for diabetes self-management education and support (DSMES). Includes remote monitoring, coaching with robust curriculum and engagement tracking	Via web and mobile app:	Coaching: - Participants are paired with a care team including health coaches and certified diabetes care specialists. - Asynchronous support allows for flexible communication and feedback. Curriculum: - 104 lessons delivered weekly over two years, covering diabetes management, lifestyle changes, and overall health topics. - Encourages peer interaction through private forums.	Health coaches and certified diabetes care and education specialists	Two years, 104 lessons	Weekly	Through a smartphone app for logging health metrics and provision of connected devices (e.g., blood glucose monitors).	2 years	1. Clinical 6. Others	1. HbA1c, weight, BMI 6. Program engagement	1a. HbA1c Significant reduction at all timepoints for Baseline A1C ≥8% vs Baseline A1C <8% P < .001 Adjusted results at 12mo Baseline A1C ≥8%: –2.77 (–4.29 to –1.25) P<.001 Baseline A1C <8%: –0.46 (–0.87 to –0.05) P=.03 1b. Weight Significant reductions in weight overall but no significant difference for Baseline A1C ≥8% vs Baseline A1C <8% 1c. BMI Significant reductions in weight overall but no …		HbA1c test kits and cellularly connected digital scale for weight	Initial, 3mo, 6mo, 9mo, 12mo	Y	- HbA1c saw significant improvements within 3mo for baseline A1c ≥8% and sustained till 12mo - HbA1c saw signiifcant improvements at 12mo for baseline A1c <8% - BMI and weight saw significant improvements in all baseline A1c levels, with no significance between baseline A1c ≥8% and <8%
92	The Sukaribit Smartphone App for Better Self-Management of Type 2 Diabetes: Randomized Controlled Feasibility Study	Josefsson et al.	2024	Feb 2021 - Apr 2021	Europe	Sweden	Prospective	RCT	Primary	Primary care	- >18yo - T2DM diagnosis	- Other serious illness - HbA1c >70mmol/mol - BMI <25 - No regular access to the internet - Not owning a blood glucose monitor	59	Control: 31 Intervention: 28	Control: 61.8 (9) Intervention: 60.2 (12)	All adults	Control: 25 (81) Intervention: 17 (61)	nil	nil	Control: 55.6 (7.52) Intervention: 50.1 (6.91)	Control: 23 (74) Intervention: 16 (57)	nil	Control: 16 (52) Intervention: 11 (39)	Control: 2 (7) Intervention: 6 (21)	nil	nil	nl	nil	Standard care	Utilization of the Sukaribit smartphone app for self-management, including reporting blood glucose levels and medications, with feedback from a physician.	Digital interaction through a smartphone app.	- Use app to log medication lists, blood glucose levels, and optionally, blood pressure levels. - Participants had the option to send their recorded measurements to the study physician. They were encouraged to report their blood glucose levels at least once a week. - Physician provided feedback based on the submitted measurements weekly. She checked messages and data weekly and prompted participa…	Family physician	2 months	Weekly	Through sukaribit app	2 months	1. Clinical outcomes 2. Medication related 3. Quality of life related 6. Others	1. HbA1c 2. DSMQ 3. Diabetes distress, EQ-5D-VAS 6. Blood glucose measurements per week, Physical activity levels	1. HbA1c Control: Baseline: 55.6 (7.52) Post: 56.3 (7.41) 19 Intervention: Baseline: 50.1 (6.91) Post: 49.3 (7.15) P=0.14 2. DSMQ Control: Baseline: 7.08 (1.05) Post: 7.22 (1.28) Intervention: Baseline: 6.62 (1.34) Post: 6.59 (1.53) P=.51 3a. DDS Control: Baseline: 2.00 (0.73) Post: 1.83 (0.70) Intervention: Baseline: 2.45 (0.83) Post: 2.35 (0.76) P=.19 3b. EQ-5D-VAS: Control: Baseline: 67.0 (20.…		HbA1c measured by home testing kit Self-reported questionnaires	Baseline and 2mo	N	HbA1c changes, Physical activity, EQ-5D-VAS, DDS, DSMQ all yielded no significant differences Adherence to blood glucose tests per day was significant.
93	Clinical effectiveness and cost-impact after 2 years of a ketogenic diet and virtual coaching intervention for patients with diabetes	Strombotne et al.	2023	2018 to 2022	North America	USA	Retrospective	Difference-in-differences in a cohort study	Secondary (EHR)	Veterans Health Administration	- Enrolment in VHA benefits - Current diagnosis of type 2 diabetes (HbA1c ≥ 6.5%) - Overweight or obese (BMI categories) - At least one current prescription for diabetes medication other than or in addition to metformin - Enrolled in VHA for healthcare	- Active-duty status - Type 1 diabetes - End-stage renal disease - Heart failure - Active chemotherapy treatment	550	Treatment Group: 275 Control Group: 275	Treatment Group: Mean age = 58.1 years (SD = 7.88) Control Group: Mean age = 58.0 years (SD = 7.66)	All adults	Treatment Group: Male, n = 236 (85.8%) Control Group: Male, n = 255 (92.7%)	Treatment Group: Black, non-Hispanic: 13.8% White, non-Hispanic: 68.4% Hispanic: 7.3% Other, non-Hispanic: 7.3% Control Group: Black, non-Hispanic: 20.4% White, non-Hispanic: 56.4% Hispanic: 10.9% Other, non-Hispanic: 10.2%	nil	Treatment Group: Mean HbA1c = 8.8% (SD = 1.71) Control Group: Mean HbA1c = 9.2% (SD = 1.94)	nil	nil	nil	nil	Metformin, % Treatment: 73.1 Control: 66.9 Diabetes medications, monthly avg. prescriptions Treatment: 1.1 (1.23) Control: 1.2 (1.32) Total no. of non-metformin prescriptions, monthly avg. Treatment: 6.2 (4.15) Control: 6.5 (4.35)	Insulin, monthly avg. prescriptions Treatment: 0.5 (0.87) Control: 0.6 (0.90)			Usual care	Participants received virtual coaching on adhering to a ketogenic diet, including dietary advice and medication management counselling.	Virtual coaching via application	The intervention included guidance on a ketogenic diet, regular dietary advice from certified nutritionists, medication management counselling, and real-time logging of metrics such as blood glucose levels for personalized adjustments.	Certified nutritionists and dietitians.	2 years	Onset and as needed based on participant progress.	Logging on app and information used to facilitate timely and personalised medication management	2 years	1. Clinical 2. Medication related 5. Healthcare cost related	1. HbA1c, Weight, CMI, SBP, DBP 2. Monthly insulin prescriptions, monthly diabetes-related medication prescriptions 5. Outpatient visits, Inpatient hospitalisations, ED visits, outpatient costs, inpatient costs, Rx cost, Total costs	1a. HbA1c -0.20 (0.149) 1b. BMI - 1.56 (0.390) P<0.001 1c. Weight -8.89** (2.827) P<0.01 1d. SBP - 1.01 (1.050) 1e. DBP - 0.88 (0.561) 2a. Insulin prescriptions -0.21 (0.038) P<0.001 2b. Any diabetes prescription - 0.35 (0.054) P<0.001 5a. Outpatient visits - 0.14 (0.118) 5b. Inpatient admissions - 0.0049 (0.005) 5c. ED visits - 0.016 (0.014) 5d. Outpatient costs -286.8 (97.175) P<0.01 5e. Inpati…		EHR	Baseline up to 2 years after program initiation	Mixed	The virtual coaching and ketogenic diet intervention was associated with significant reductions in body mass index [-1.56 (SE 0.390)] and total monthly diabetes medication usage [-0.35 (SE 0.054)]. No statistically significant differences in glycated haemoglobin, blood pressure, outpatient visits, inpatient visits, or emergency department visits were observed. The intervention was associated with…
94	Mobile Health Intervention in Patients With Type 2 Diabetes: A Randomized Clinical Trial	Gerber et al.	2023	Jan 2020 to Jan 2022	North America	USA	Prospective	RCT	Primary	Primary care	- Self-identifying as African American or Black race or Hispanic or Latinx ethnicity - Aged between 21 and 75 years - Receiving primary care at the clinical site for at least one year - Verbal fluency in English or Spanish - Having a mobile phone with a text messaging plan - Agreement to receive home visits by a health coach - Diagnosis of Type 2 Diabetes Mellitus (T2DM) with an HbA1c level of ≥8…	- Inability to verbalize comprehension of the study or impaired decision-making (e.g., dementia) - Living outside of Chicago for ≥3 months per year - Household member already participating in the study - Planning to move from the Chicago area within the next year - Pregnancy or attempting to conceive - Inability to send or read text messages on a mobile phone - History of gastric bypass or transp…	221	: 109 Control: 112	Group 1: Intervention -> Usual care Group 2: Usual care (waiting list) -> intervention Group 1: 56.0 (9.3) Group 2: 54.5 (9.6)	All adults	Group 1: 32 (29.4) Group 2: 35 (31.3)	Group 1: Black: 72 (66.1) Latinx: 37 (33.9) Group 2: Black: 76 (67.9) Latinx: 36 (32.1)	Group 1: 13.1 (7.7) Group 2: 12.3 (7.9)	0.0923	nil	nil	nil	nil	nil	nil	nil	nil	1 year usual care followed by 1 year mHealth diabetes support program	1 year mHealth diabetes support program followed by usual care for a second year	Combination of home visits, phone calls, and text messaging.	- Remote support from clinical pharmacists via video telehealth and health coach activities conducted in person and through phone calls/text messaging. - Health coaches compiled home glucose monitoring data, shared it with pharmacists, and provided ongoing support via text messaging. - Health coaches addressed barriers to medication use, assisted with medication reconciliation, and provided diabe…	Pharmacists and Health coaches trained specifically for the study.	One year	Pharmacist encounteres at least every 2-3mo Monthly contact with home visits targeting every other month.	Telehealth platform for messaging and phone calls.	One year	1. Clinical 2. Medication 3. QOL 6. Others	1. HbA1c, SBP, DBP, TC, LDL, HDL, TG, BMI 2. Medication adherence 3. Health related QOL 6.Diabetes distress, Diabetes self-efficacy, Diabetes self-care, depressive symptoms, social support	1a. HbA1c - Group 1 vs Group 2 at 12mo: −0.62 (P=.005) - Overall after 24mo: −0.32 (adjusted P=0.002) 1b. HDL - Overall after 24mo: −0.88 (unadjusted P=.03) SBP, DBP, TC, LDL, TG, BMI were all not significant 2. Medication adherence was not significant 3. HrQOL was not significant 6a. Diabetes self-efficacy - Overall after 24mo: 0.22 (unadjusted P=.01) 6b. Diabetes social support - Overall after …		Lab tests, measurement in clinic, questionnaires	Baseline, 6mo, 12mo, 18mo, 24mo	M	- Significant improvement in HbA1c levels in first 12mo for intervention -> followup group with improvements being sustained for second year, while control -> intervention group saw significant HbA1c improvements in the second year - As for other outcomes, no significant improvements were found in all adjusted outcomes except for
95	Effectiveness of an algorithm-driven home telemonitoring system on the metabolic control and self-care behaviour of Asian adults with type-2 diabetes mellitus: A randomised controlled trial	Tan et al.	2023	May 2023 to Nov 2023	Asia	Singapore	Prospective	RCT	Primary	Primary care	- Adults aged 26-65 years - Diagnosed with Type 2 Diabetes Mellitus (T2DM) - HbA1c levels between 7% and 10% - Non-smokers or those who quit smoking for at least 12 months - eGFR of 45 mL/min/1.73 m² or higher - Absence or presence of only mild non-proliferative diabetic retinopathy without macular involvement	- HbA1c greater than 10% - Cognitive impairment - Pre-existing proliferative diabetic retinopathy or maculopathy - eGFR less than 45 mL/min/1.73 m² - Known peripheral vascular, cardiovascular, or cerebrovascular disease	319	Intervention Group: 159 Control Group: 160	Intervention: 51.98 (0.59) Control: 53.33 (7.83)	All adults	Intervention: 61 (38.36) Control: 69 (43.13)	Intervention: Chinese: 85 (53.46) Malay: 31 (19.50) Indian: 33 (20.75) Eurasian: 1 (0.63) Others: 9 (5.66) Control: Chinese: 101 (63.13) Malay: 27 (16.88) Indian: 25 (15.63) Eurasian: 0 (0.00) Others: 7 (4.38)	nil	Intervention: 8.19 (0.66) Control: 8.14 (0.60)	nil	nil	nil	nil	nil	nil	nil	nil	Usual care	- Patients received video-based teleeducation and tele-monitoring of vital signs via Bluetooth devices and a mobile application. - Algorithm-based tele-management for abnormal parameters was provided	Video based teleeducation	- Weekly reminders for self-monitoring and educational videos on T2DM management for 8 consecutive weeks - Patients monitored their weight, blood pressure, heart rate, and glucose levels using Bluetooth devices synced with the OPTIMUM app. Patients received immediate feedback from the app if their clinical parameters deviated beyond the stipulated range - The patients were prompted to verify thei…	Study nurses	6 months	Weekly educational sessions over 8 weeks; ongoing monitoring and nurse-led teleconsultation when required thereafter	Bluetooth devices synced with OPTIMUM app.	6 months	1. Clinical 2. Medication related 3. Quality of life related 4. T2DM related complications 6. Others	1. HbA1c, weight, BMI, SBP, DBP, TC, HDL, LDL, TG, FBG, Blood creatinine, eGFR, Urine ACR 2. Medication adherence MARS-5 3. EQ-5D-5L utility score, PAID 4. SCIR 6. Total physical activity METS, Michigan Diabetes Knowledge Test, PAM	1. Significant improvement for HbA1c (P=0.004), SBP (P=0.044), DBP (P<0.001), TC (P=0.040) No significant improvement for the rest HDL, Blood creatinine, Urine ACR 2. MARS-5 showed significant improvement in not taking the prescribed amount (P=0.034) 3. EQ-5D-5L and PAID showed no significant improvement 4. SCIR showed significant improvement (P<0.001) 6. METS, MDKT, PAM showed no significant imp…		- Lab tests for HbA1c and cholesterol. - Anthropometric measurements for weight and blood pressure. - Self-administered questionnaires for medication adherence and quality of life.	Baseline and 6mo	Y for clinical Mixed for psychosocial	HTM and associated support by the healthcare team using the OPTIMUM system significantly reduced the HbA1c, systolic and diastolic blood pressure and total cholesterol level over six months in patients with suboptimal glycaemic control. The improvement is attributed to higher adherence to prescribed medication and enhanced self-care behaviour.
96	Enhancing knowledge of Diabetes self-management and quality of life in people with Diabetes Mellitus by using Guru Diabetes Apps-based health coaching	Jafar N et al.	2023	Not specified	Asia	Indonesia	Prospective	Experimental design	Primary	Primary care	aged 20 to approximately 72 years, with T2DM and an HbA1c level of ≥6.5%, who were able to use an android smartphone, and provided consent to participate, were eligible for this study	Participants who live alone, were pregnant, had serious medical illness including end-stage-renal disease and heart failure, and had difficulty performing physical activity were excluded from the study	66	Intervention: n=29 Control: n=33	Intervention: 54.24 ± 0.56 Control: 59.18 ± 10.24	1. All adult patients	Intervention: 27.6% Control: 18.2%	Not specified	Intervention: 6.93 ± 4.86 years Control: 7.42 ± 4.78 years	Not specified	Intervention: 62.1% Control: 48.5%	Not specified	Not specified	Not specified	Not specified	Not specified	Not specified	Not specified	Usual Care	Health coaching group	Telephone application	The coach monitored the data on participants’ dietary habits, physical activity, drug adherence, and routine measurements of blood pressure and blood glucose during the coaching period. Participants were instructed to record their dietary habits, physical activity, drug adherence, and routine measurements of blood pressure and blood glucose in the application on a daily basis. Patients were instr…	Health coach (with Masters of nursing)	3 months	every 2 weeks and when necessary	mobile phone application	3 months	1. Clinical outcomes e.g. Hba1c 3. Quality of life related	1,3	HbA1c levels (%) Diabetes self-management knowledge quality of life		Indonesian Version for Diabetes Quality of Life-Brief Clinical Inventory (DQoL-BCI), 15 Knowledge of diabetes self-management was measured using Indonesian Version of the Diabetes Knowledge Questionnaire 24 (DKQ-24).	baseline 3 months	Mixed	Post- HbA1c level on both intervention (9.06 ± 2.05) and control groups (8.64 ± 1.63) are lower than pre- HbA1c level on both intervention (9.56 ± 1.95) and control groups (8.66 ± 1.69), but the decrease was not significant (p > 0.05). The difference in the number of HbA1c level reductions between the intervention (−0.503 ± 1.60) and control (−0.018 ± 1.81) groups was not statistically significan…
97	Examining a Diabetes Self-Management Education and Support Telemedicine Model With High-Risk Patients in a Rural Community	Siminerio L et al	2023	Not specified	North America	USA	Prospective	Non-randomized trial	Primary	Community	adult patient-members with T2DM received care at the participating FQHCs	Not specified	60	60	Control 53.2 (IQR: 39.4 - 62.7) Intervention 53.6 (IQR: 42.8 - 59.2)	1. All adult patients	Control 11 (36.7%) Intervention 11 (36.7%)	Control n=25 (83.3%) Intervention n=25 (83.3%)	Not specified	Control 10.8% (9.7 - 11.2) Intervention 10.4% (9.8-11.8%)	Not specified	Not specified	Not specified	Not specified	Not specified	Not specified	Not specified	Not specified	Usual Care	The DSMES intervention was initiated by the DCES where a comprehensive assessment (review of clinical needs, history, psychosocial needs and barriers, current therapy, nutrition, activity, risk factors, coping strategies, problem-solving skills, with attention to health literacy and cultural influences) was conducted. Based on the assessment, the DCES collaborated with the patient (and PCP) to es…	Videoconference	The DSMES intervention was initiated by the DCES where a comprehensive assessment (review of clinical needs, history, psychosocial needs and barriers, current therapy, nutrition, activity, risk factors, coping strategies, problem-solving skills, with attention to health literacy and cultural influences) was conducted. Based on the assessment, the DCES collaborated with the patient (and PCP) to es…	Diabetes care and education specialist	12 months	Not specified	Videoconference	12 months	1. Clinical outcomes e.g. Hba1c 2. Medication related	1,2	Hba1c Self care behaviour Diabetes distress Empowerment Acceptabiity of intervention		Summary of Diabetes Self-care Activities Measure 17-item Diabetes Distress Scale diabetes Empowerment Scale–Short Form Telehealth Usability Questionnaire	baseline, 3 months, 6 months, 12 months,	Yes	A majority (64%, n = 27/42) of participants in the intervention group achieved their self-management goal. Changes in HbA1c, behavioral and psychosocial outcomes were compared between those who did and did not meet their self-management goals. After accounting for age, race, BMI, and time, those that met their self-management goal had a mean HbA1c decrease of 0.21% (95% CI: −0.279, −0.1336)/3 mon…
98	The ACTIVATE Digital Health Pilot Program for Diabetes and Hypertension in an Underserved and Rural Community	Kim K K et al	2023	Not specified	North America	USA	Prospective	Cohort study	Primary	Community	A diagnosis of diabetes mellitus, with the most recent hemoglobin A1c (A1c) ≥ 8.0 within the last year, and/or a diagnosis of essential hypertension with the most recent blood pressure ≥ 140/80 within the last year.	Patients with end-stage or advanced disease as determined by the provider	50	50	55 (Range 31-83)	1. All adult patients	n=20 (40%)	White: n= 42 (84%) White, not hispanic or latino: n=6 (12%) White and other Pacific Islander: n=1 (2%) Black or African American: n=1 (2%)	Not specified	Not specified	37 (74%)	Not specified	Not specified	Not specified	Not specified	Not specified	Not specified	Not specified	Not applicable	The intervention consisted of connected blood glucose and blood pressure monitors, a data-enabled tablet, virtual health coaching sessions twice per month, and virtual or in-person provider visits as needed.	Web portal	Participants used a custom app available on Android and iOS to facilitate pairing of the commercially available RPM devices to the smartphone/tablet via Bluetooth and transmit data to the ACTIVATE system. Patients were provided with OneTouch Verio Flex glucometers and/or Omron 7 or 10 Series blood pressure monitors, a Samsung Galaxy Tab S6 LITE tablet loaded with the pairing app, and a data plan …	Health coach (not specified)	6 months	every 2 weeks	Glucometer, blood pressure synced to a tablet	6 months	1. Clinical outcomes e.g. Hba1c	1	Hba1c Blood pressure		Not applicable	3 months 6 months	Y	The participants in glucose monitoring achieved a mean reduction in A1c of 3.28 points at 3 months and 4.19 points at 6 months. At 3 months, 21 of 29 participants had an A1c at or below the 8.0% target for control. At 6 months, all 19 participants who were still participating reached and/or maintained at target. Systolic blood pressure was reduced by a mean of 14.81 mm Hg at 3 months and 13.55 mm…
99	Long-term effects of a telemedically-assisted lifestyle intervention on glycemic control in patients with type 2 diabetes â€“ A two-armed randomised controlled trial in Germany	Dunkel A et al.	2023	Mar - May 2017	Europe	Germany	Prospective	Randomized controlled trial	Primary	Community	individuals aged between 40 and 67 who were diagnosed with diabetes mellitus type 2 according to the official diagnosis criteria of T2DM (ICD-10 code E11).	People who did not speak the German language, pregnant women, people undergoing cancer treatment or suffering from other life-threatening diseases, people with cognitive or mobility impairments, and people in need of long-term care were excluded	151	Intervention: n=86 Control: 65	Intervention 59.66 (6.24) Control 58.8 (73.3)	1. All adult patients	Intervention 69 (80.2%) Control 54 (83.1%)	Not specified	Intervention group 6.29 (3.83) years Control 6.91 (3.86) years	Not specified	Not specified	Not specified	Not specified	Not specified	Intervention 54 (62.8%) Control 43 (66.2%)	Intervention 0 Control 2 (3.1%)	Not specified	Not specified	Usual Care	The programme initiative.diabetes is a structured lifestyle intervention that combines telemonitoring with individual and needs-based telephone coaching by health specialists or diabetes coaches. The programme runs over a period of 12 months. Initially, all participants in the programme received a tablet PC, a pedometer, and a blood glucose meter for telemonitoring. All devices are connected via …	Phone call	The programme initiative.diabetes is a structured lifestyle intervention that combines telemonitoring with individual and needs-based telephone coaching by health specialists or diabetes coaches. The programme runs over a period of 12 months. Initially, all participants in the programme received a tablet PC, a pedometer, and a blood glucose meter for telemonitoring. All devices are connected via …	Diabetes coach	6 months	1 call per month	Pedometer, blood glucose monitor	Pedometer: daily Blood glucose monitor: as and when needed basis	1. Clinical outcomes e.g. Hba1c 2. Medication related 3. Quality of life related 4. T2DM related complications 5. Healthcare cost related 6. Others	1,6	Hba1c Body mass index PHysician contacts Height and weight Healthcare cost Physical activity Number of steps per day		Not applicable	baseline, 3 months, 6 months, 12 months, 24 months	Mixed	At both ends of the intervention (-0.52 (-0.73; − 0.32), p < .000) and the 24-month follow-up (-0.38 (-0.61; − 0.15), p < .001), the intervention group showed significantly better HbA1c values compared to the control group. When looking at the development over the entire period, it can be seen that the strongest decrease happened in the first three months, but the lowest value is reached only aft…
100	Development and Feasibility of an eHealth Diabetes Prevention Program Adapted for Older Adultsâ€”Results from a Randomized Control Pilot Study	Gerber S et al	2023	Sep 2022 - Mar 2023	North America	USA	Prospective	Randomized controlled trial	Primary	Community	Older adults (55–85 years, body mass index (BMI) 27–39.9 kg/m2	Not specified	20	Intervention: n=10 Contro: n=10	Intervention (n=10) Mean age: 65.5 (4.6) Control (n=10) Mean age: 65.3 (6.3)	1. All adult patients	Intervention: n=3 (30%) Control: n=8 (80%)	Intervention: Black / African American: n=4 (40%) Hispanic / Latine: n=1 (10%) White: n=5 (50%) Control Black / African American n=1 (10%) Hispanic / Latin: 1 (10%) White: n=8 (80%)	Not specified	Not specified	Not specified	Not specified	Not specified	Not specified	Not specified	Not specified	Not specified	Not specified	Usual care	Delivered in person and centers around a written curriculum led by an interventionist during group sessions. Participants receive educational handouts in each session and the interventionist instructs based on a session specific lesson plan which is intended to be secondary to group discussions Core curriculum of the DPP-GLB was maintained including the use of participant handouts, goal targets s…	Group discussions via online classrooms	Delivered in person and centers around a written curriculum led by an interventionist during group sessions. Participants receive educational handouts in each session and the interventionist instructs based on a session specific lesson plan which is intended to be secondary to group discussions Core curriculum of the DPP-GLB was maintained including the use of participant handouts, goal targets s…	Intervenionist	22 weeks	Week 1-12: weekly Bi-weekly: 13-16 Montly: week 17 - 22	Weable ftiness tracker	22 weeks	1. Clinical outcomes 6. Others	1,6	Daily calorie intake Steps per day MVPA Attendance Food logging Scale weight Engagement Weight change Body mass index		Not applicable	Daily	Mixed	Participants reported a high degree of enjoyment and acceptability of the program, indicating good program compatibility. Participants indicated that the remote format supported their success. No harm relevant to the intervention was reported. Meeting attendance was 100% for intervention participants, and session engagement was high. A total of 4 out of 120 participant sessions were make-up sessi…
101	A scalable, virtual weight management program tailored for adults with type 2 diabetes: effects on glycemic control	Apolzan J.W. et al	2023	April 2021 - Jun 2021	North America	USA	Prospective	Cohort study	Primary	Hospitals	- Reported diagnosis of T2D, were 18–70 y, objectively measured HbA1c between 7–11% and Body Mass Index (BMI) 27–50 kg/ m2 - on a stable medication regime for >3 months, and under a physician’s care for the management of T2D.	1. Participation in a weight control program within the past 3 months 2. Weight loss of ≥5 kg in the previous 6 months 3. Taking prescription or OTC weight loss medications within last 4 weeks 4. History of a surgical procedure for weight loss at any time (e.g. gastroplasty, gastric by-pass, gastrectomy or partial gastrectomy, adjustable banding, gastric sleeve) 5. History of major surgery within…	136	136	Not reported	1. All adults patients	Not reported	Not reported	Not reported	8.00 +/- 0.09	Not reported	Not reported	Not reported	Not reported	Not reported	Not reported	Not reported	Not reported	Not applicable	The intervention was delivered weekly via virtual group workshops. Each workshop lasted 30–60 min and included a new topic related to building healthy habits, behavioral skills to support behavior change, and group discussion. Through the WW app and website, participants were able to track their weights, dietary intake, physical activity; access progress reports; and complete weekly check-ins. Th…	Virtual workshops	The intervention was delivered weekly via virtual group workshops. Each workshop lasted 30–60 min and included a new topic related to building healthy habits, behavioral skills to support behavior change, and group discussion. Through the WW app and website, participants were able to track their weights, dietary intake, physical activity; access progress reports; and complete weekly check-ins. Th…	Not specified	24 weeks	weekly	Smart phone application	24 weeks	1. Clinical outcomes	1	Hba1c Height Waist circumference Diabetic related distress IWQOL-L Retrospective VAS		Diabetes distress scale IWQOL-L Retrospective visual analogue scale	Baseline 12 weeks 24 weeks	Mixed	1. HbA1c significantly decreased (0.75 ± 0.11%) at week 24. Those with an initial HbA1c ≥ 8 (8.95 ± 0.12%, 99.65 ± 1.87 kg; n = 52), significantly reduced HbA1c by 1.35 ± 0.16 (p ≤ 0.0001) and body weight by −4.97 ± 0.58% (p ≤ 0.0001), while those <8 (7.41 ± 0.10%,103.45 ± 2.37 kg; n = 84) significantly reduced A1c by 0.38 ± 0.13 at 24 weeks (p = 0.0026) and body weight −5.31 ± 0.75% (p ≤ 0.0001)…
102	Impact of a mHealth Intervention in Type 2 Diabetes Mellitus Patients: A Randomized Clinical Trial	Hoda F et al.	2023	Dec 2019 - May 2020	Asia	India	Prospective	Randomized controlled trial	Primary	Hospitals	a) a confrmed diagnosis of Type 2 Diabetes Mellitus (T2DM) with an HbA1c level of 7% (53 mmol/mol) or higher b) aged over 18 years, regardless of gender c) ownership of a mobile phone and suffcient literacy to comprehend the messages.	a) unwillingness to provide signed informed consent, b) inability to read or understand the messages, and c) prior participation in any other study involving lifestyle modifcation or mHealth.	100	Intervention: n=50 Control group: n=50	Age 30-40: 7 (14%) 40-50: 16 (32%) 50-60: 19 (38%) 60-70: 8 (16%)	1. All adult patients	Male [n=19 (38%)]	Not specified	Not specified	Not specified	Not specified	Not specified	Not specified	Not specified	Not specified	Not specified	Not specified	Not specified		In the intervention group, participants received tailored text messages and telephonic calls as part of the intervention. These messages and calls were designed based on various standard guidelines provided by the Indian Council of Medical Research. The script of the text messages and telephone calls is present in the supplementary fle. The content of the text messages and calls aimed to enhance …	Text messages, Telephone calls	In the intervention group, participants received tailored text messages and telephonic calls as part of the intervention. These messages and calls were designed based on various standard guidelines provided by the Indian Council of Medical Research. The script of the text messages and telephone calls is present in the supplementary fle. The content of the text messages and calls aimed to enhance …	Trained pharmacist	3 months	Text message: 3-5 messages Telephone: weekly	Telephone consultation	3 months	1. Clinical outcomes e.g. Hba1c 2. Medication related 3. Quality of life related 5. Healthcare cost related 6. Others	1,2,3,5,6	Hba1c Medication adherence Healthy eating habits Physical activity HRQOL		EQ-5D for HRQOL	baseline, 3months	Mixed	The primary outcome of median HbA1C decreased by 0.95% in the intervention group compared with 0.48% in the control group when comparing baseline to the 3-month follow-up (p<0.01, mean diference 0.41 to 1.12, 95% CI) and (p=0.046, mean diference 0.24 to 0.7, 95% CI) respectively. Signifcant improvements were observed in the intervention group from baseline to follow-up in terms of medication comp…
103	Effect of telehealth-based versus in-person nutritional and exercise intervention on type II diabetes mellitus improvement and efficiency of human resources utilization inÂ patients with obesity	Sawaengsri N et al	2023	Not specified	Asia	Thailand	Prospective	Cohort study	Primary	Primary care	(1) aged >35 years (2) a diagnosis of T2DM for at least 12 months (3) poor glycemic control, defined as HbA1c ≥7% (4) receiving oral hypoglycemic medications for at least 6 months (5) no severe medical comorbidity (6) owns a mobile phone for telephone consultations (7) able to communicate in Thai (8) willing to participate in the study and sign a consent form.	(1) severe complications such as myocardial infarction (2) had received insulin injections, or were not able to complete the study.	29	29	60.45 +/- 7.7	All adults patients	8 (27.6%)	all Asian (100%)	Mean duration: 6.95 +/- 4.68	Not specified	Not specified	Not specified	Not specified	Not specified	Not specified	Not specified	Not specified	Not specified	Usual care only	Usual care plus telephone based brief motivational interviewing	Telephone	the structure of the telephone-based brief MI was adapted from the protocol developed by Arunsangsod et al48 and Pratuangtham and Jerawatana (2018),49 and was based on the MI principles of Miller and Rollnick and the stages of change of the transtheoretical model of behavioral change. This model describes five different stages of change that individuals move through: 1) precontemplation (unaware …	Nurse	8 weeks	1st session: week 4 2nd session: week 5 3rd session week 7 4th session: week 8	Telephone	8 weeks	1. Clinical outcomes e.g. Hba1c 2. Medication related	1,2	1. Self management of diabetes 2. Medication adherence 3. Glycemic control		Self-management was assessed using the Thai version of the revised Summary of Diabetes Self-Care Activities scale (Thai-revised SDSCA) translated using back-translation19 from the original version of Toobert et al.18 The SDSCA in Thai comprises 19 items on five subscales: diet (7), physical activity (2), self-monitoring (3), foot care (5), and medication taking (2). Respondents rate their perform…	Baseline, week 4 and week 8	Y	The findings indicated a significant improvement over 8 weeks in overall self-management scores (F = 54.598, p < 0.001) and self-management subscale scores: dieting (χ2 = 34.579, p < 0.001), physical activity (F = 14.711, p < 0.001), self-monitoring (χ2 = 18.075, p < 0.001), foot care (χ2 = 21.664, p < 0.001), and medication taking (χ2 = 7.969, p < 0.05). Multiple comparisons showed that individu…
104	Descriptive study of a clinical and educational telemedicine intervention in patients with diabetes receiving glargine 300 U/ml (Toujeo) in Spain: results of the T-Coach programme	Bellido V et al	2023	July 2016 - October 2018	Europe	Spain	Retrospective	Cohort study	Secondary	Community	- patients receiving concomitant treatment with oral antidiabetics or GLP-1 analogues could be selected for inclusion - Adults diagnosed with T2DM starting or having started treatment with Gla-300 (Toujeo) during the previous year.	Diagnosed with type 1 DM and those treated with an insulin other than Toujeo as well as those receiving concomitant treatment with pre-prandial insulin were excluded.	479	479	<65 years old: 132 65-75 years old: 120 >75 years old: 69	1. All adults patients	Not specified	Not specified	Not specified	Not specified	Not specified	Not specified	Not specified	Not specified	Not specified	Not specified	Not specified	Not specified	No control group	The T-Coach programme was a 2-year telemedicine educational tool to empower patients with T2DM treated with Gla-300 in terms of disease knowledge, self-management and long-term adherence to treatment. The programme consisted of e-learning modules and telephone sessions carried out by a team of nurses specialized in diabetes education. Regarding the educational modules that make up the programme, …	Telephone	The T-Coach programme was a 2-year telemedicine educational tool to empower patients with T2DM treated with Gla-300 in terms of disease knowledge, self-management and long-term adherence to treatment. The programme consisted of e-learning modules and telephone sessions carried out by a team of nurses specialized in diabetes education. Regarding the educational modules that make up the programme, …	Nurse	2 years	11 touchpoints	Telephone	2 years	1. Clinical outcomes 6. Others	1,6	a. length of stay in the programme b. the difference in knowledge and motivation questionnaires throughout the programme c. insulin dose modifications, satisfaction with the programme, d. completion of the educational modules e. number of outbound calls, and the correlation between the number of calls and achieving an appropriate insulin titration.		a. Knowledge and motivation assessment b. Educational module assessment algorithm	11 scheduled timepoints	Mixed
